# Supplementary material for: Geochemical evidence for a widespread mantle re-enrichment 3.2 billion years ago: implications for global-scale plate tectonics
Source: Sci Rep. 2020 Jun 11;10:9461. doi: 10.1038/s41598-020-66324-y (PMC7289823; doi:10.1038/s41598-020-66324-y)
Supplement: Supplementary file 2 — Supplementary Information2. [file 41598_2020_66324_MOESM2_ESM.xlsx]

## Sheet: Basalts
Sample #	Continent	craton	Location	DOI	Paper title	Journal	New age	Age diffrences	Lat	Long	Rock Type	Composition	Rock name	SiO2	MgO	Ba	U	Pb	Rb	Cs	Sr	Nb	La	Ce	Pr	Nd
GO12	South America	Amazonia	Goias-Crixas	10.1016/j.jvolgeores.2004.05.021	PETROLOGY, GEOCHEMISTRY AND SR-ND ISOTOPES OF THE PALEOPROTEROZOIC MAFIC DYKES FROM THE GOIAS-CRIXAS ARCHEAN BLOCK, GOIAS STATE, BRAZIL	REV. BRAS. GEOCIENC.	2490	0	-14.5	-49.9	VOLCANIC	MAFIC	BASALT	51.1	4.52	360			49		183	17	28	64		34
GO101	South America	Amazonia	Goias-Crixas	10.1016/S0024-4937(02)00154-8	PETROLOGY, GEOCHEMISTRY AND SR-ND ISOTOPES OF THE PALEOPROTEROZOIC MAFIC DYKES FROM THE GOIAS-CRIXAS ARCHEAN BLOCK, GOIAS STATE, BRAZIL	REV. BRAS. GEOCIENC.	2490	0	-14.5	-49.9	VOLCANIC	MAFIC	BASALT	52.5	4.97	305			36		165	15	26	63		32
GO105	South America	Amazonia	Goias-Crixas	10.1007/s00445-005-0003-z	PETROLOGY, GEOCHEMISTRY AND SR-ND ISOTOPES OF THE PALEOPROTEROZOIC MAFIC DYKES FROM THE GOIAS-CRIXAS ARCHEAN BLOCK, GOIAS STATE, BRAZIL	REV. BRAS. GEOCIENC.	2490	0	-14.5	-49.9	VOLCANIC	MAFIC	BASALT	52.2	5.22	346	1.27	13	22	0.7	166	10.2	25.3	46.2	6.86	29.4
GO11	South America	Amazonia	Goias-Crixas	10.1130/2007.2430(37)?	PETROLOGY, GEOCHEMISTRY AND SR-ND ISOTOPES OF THE PALEOPROTEROZOIC MAFIC DYKES FROM THE GOIAS-CRIXAS ARCHEAN BLOCK, GOIAS STATE, BRAZIL	REV. BRAS. GEOCIENC.	2490	0	-14.5	-49.9	VOLCANIC	MAFIC	BASALT	51.9	5.27	303			41		174	16	29	68		31
GO106	South America	Amazonia	Goias-Crixas	10.1093/petrology/egi013	PETROLOGY, GEOCHEMISTRY AND SR-ND ISOTOPES OF THE PALEOPROTEROZOIC MAFIC DYKES FROM THE GOIAS-CRIXAS ARCHEAN BLOCK, GOIAS STATE, BRAZIL	REV. BRAS. GEOCIENC.	2490	0	-14.5	-49.9	VOLCANIC	MAFIC	BASALT	51.8	5.33	597			39		204	10	28.1	45.9		27.7
GO14	South America	Amazonia	Goias-Crixas	10.1093/petrology/egh005	PETROLOGY, GEOCHEMISTRY AND SR-ND ISOTOPES OF THE PALEOPROTEROZOIC MAFIC DYKES FROM THE GOIAS-CRIXAS ARCHEAN BLOCK, GOIAS STATE, BRAZIL	REV. BRAS. GEOCIENC.	2490	0	-14.5	-49.9	VOLCANIC	MAFIC	BASALT	50.3	5.58	220	0.94	0	17	0	132	7.6	13.4	28.3	4.04	19.1
GO08	South America	Amazonia	Goias-Crixas	10.1080/00206810109465035	PETROLOGY, GEOCHEMISTRY AND SR-ND ISOTOPES OF THE PALEOPROTEROZOIC MAFIC DYKES FROM THE GOIAS-CRIXAS ARCHEAN BLOCK, GOIAS STATE, BRAZIL	REV. BRAS. GEOCIENC.	2490	0	-14.5	-49.9	VOLCANIC	MAFIC	BASALT	50.7	5.61	146			7		170	10	10	34		22
GO01	South America	Amazonia	Goias-Crixas	10.1016/j.lithos.2004.03.046	PETROLOGY, GEOCHEMISTRY AND SR-ND ISOTOPES OF THE PALEOPROTEROZOIC MAFIC DYKES FROM THE GOIAS-CRIXAS ARCHEAN BLOCK, GOIAS STATE, BRAZIL	REV. BRAS. GEOCIENC.	2490	0	-14.5	-49.9	VOLCANIC	MAFIC	BASALT	49.5	5.68	179			22		110	10	10	33		21
GO113	South America	Amazonia	Goias-Crixas	10.1093/petrology/43.7.1311	PETROLOGY, GEOCHEMISTRY AND SR-ND ISOTOPES OF THE PALEOPROTEROZOIC MAFIC DYKES FROM THE GOIAS-CRIXAS ARCHEAN BLOCK, GOIAS STATE, BRAZIL	REV. BRAS. GEOCIENC.	2490	0	-14.5	-49.9	VOLCANIC	MAFIC	BASALT	48.2	5.74	131	0.47	16	8	0.1	209	14.7	16.3	38.2	5.87	27.9
GO15	South America	Amazonia	Goias-Crixas	10.1016/j.lithos.2010.10.015	PETROLOGY, GEOCHEMISTRY AND SR-ND ISOTOPES OF THE PALEOPROTEROZOIC MAFIC DYKES FROM THE GOIAS-CRIXAS ARCHEAN BLOCK, GOIAS STATE, BRAZIL	REV. BRAS. GEOCIENC.	2490	0	-14.5	-49.9	VOLCANIC	MAFIC	BASALT	49.9	5.81	170	0.81	0	20	0	160	7.2	11.3	24.7	3.63	17.3
TN3	South America	Amazonia	Rio Das Velhas	10.1016/j.lithos.2008.07.002	GENETICALLY DIVERSE BASALT GEOCHEMICAL SIGNATURES DEVELOPED IN THE RIO DAS VELHAS GREENSTONE BELT, QUADRILATERO FERRIFERO, MINAS GERAIS, BRAZIL	REV. BRAS. GEOCIENC.	2490	0	-20	-43.38	VOLCANIC	MAFIC	BASALT	53	6							2.8	6.81	13.8	1.88	8.85
CR109	South America	Amazonia	Goias-Crixas	10.1016/J.GCA.2013.11.024	PETROLOGY, GEOCHEMISTRY AND SR-ND ISOTOPES OF THE PALEOPROTEROZOIC MAFIC DYKES FROM THE GOIAS-CRIXAS ARCHEAN BLOCK, GOIAS STATE, BRAZIL	REV. BRAS. GEOCIENC.	2490	0	-14.5	-49.9	VOLCANIC	MAFIC	BASALT	50.4	6.01	573	1.01	11	28	0.4	713	25	37.1	76.6	10.5	45.5
FR19	South America	Amazonia	Rio Das Velhas	10.1029/2012GC004064	GENETICALLY DIVERSE BASALT GEOCHEMICAL SIGNATURES DEVELOPED IN THE RIO DAS VELHAS GREENSTONE BELT, QUADRILATERO FERRIFERO, MINAS GERAIS, BRAZIL	REV. BRAS. GEOCIENC.	2490	0	-20	-43.38	VOLCANIC	MAFIC	BASALT	46.9	6.2							7.7	13.2	29.2	4.03	19.5
MZ39	South America	Amazonia	Rio Das Velhas	10.1029/2003JB002776	GENETICALLY DIVERSE BASALT GEOCHEMICAL SIGNATURES DEVELOPED IN THE RIO DAS VELHAS GREENSTONE BELT, QUADRILATERO FERRIFERO, MINAS GERAIS, BRAZIL	REV. BRAS. GEOCIENC.	2490	0	-20	-43.38	VOLCANIC	MAFIC	BASALT	52.6	6.2							5.3	11.4	23.1	3.08	14.5
MZ30A	South America	Amazonia	Rio Das Velhas	10.1016/0743-9547(94)90062-0	GENETICALLY DIVERSE BASALT GEOCHEMICAL SIGNATURES DEVELOPED IN THE RIO DAS VELHAS GREENSTONE BELT, QUADRILATERO FERRIFERO, MINAS GERAIS, BRAZIL	REV. BRAS. GEOCIENC.	2490	0	-20	-43.38	VOLCANIC	MAFIC	BASALT	54.1	6.2							3.2	5.99	12.8	1.67	8
GO03	South America	Amazonia	Goias-Crixas	10.1093/petrology/egp048	PETROLOGY, GEOCHEMISTRY AND SR-ND ISOTOPES OF THE PALEOPROTEROZOIC MAFIC DYKES FROM THE GOIAS-CRIXAS ARCHEAN BLOCK, GOIAS STATE, BRAZIL	REV. BRAS. GEOCIENC.	2490	0	-14.5	-49.9	VOLCANIC	MAFIC	BASALT	49.5	6.21	148			17		122	6	7	28		16
GO04	South America	Amazonia	Goias-Crixas	10.1016/j.lithos.2004.03.046	PETROLOGY, GEOCHEMISTRY AND SR-ND ISOTOPES OF THE PALEOPROTEROZOIC MAFIC DYKES FROM THE GOIAS-CRIXAS ARCHEAN BLOCK, GOIAS STATE, BRAZIL	REV. BRAS. GEOCIENC.	2490	0	-14.5	-49.9	VOLCANIC	MAFIC	BASALT	49.2	6.36	152	0.91	10	14	0.2	173	7	10.7	22.7	3.29	15.6
MZ36A	South America	Amazonia	Rio Das Velhas	10.1007/BF02600363	GENETICALLY DIVERSE BASALT GEOCHEMICAL SIGNATURES DEVELOPED IN THE RIO DAS VELHAS GREENSTONE BELT, QUADRILATERO FERRIFERO, MINAS GERAIS, BRAZIL	REV. BRAS. GEOCIENC.	2490	0	-20	-43.38	VOLCANIC	MAFIC	BASALT	51.5	6.4							5.7	12.4	26.2	3.37	15.7
CR102	South America	Amazonia	Goias-Crixas	10.1016/j.gr.2010.11.017	PETROLOGY, GEOCHEMISTRY AND SR-ND ISOTOPES OF THE PALEOPROTEROZOIC MAFIC DYKES FROM THE GOIAS-CRIXAS ARCHEAN BLOCK, GOIAS STATE, BRAZIL	REV. BRAS. GEOCIENC.	2490	0	-14.5	-49.9	VOLCANIC	MAFIC	BASALT	54.3	6.43	273	0.86	16	22	0.8	197	4.3	15.3	25.6	3.59	14.7
LM00	South America	Amazonia	Rio Das Velhas	10.1007/s004100050338	GENETICALLY DIVERSE BASALT GEOCHEMICAL SIGNATURES DEVELOPED IN THE RIO DAS VELHAS GREENSTONE BELT, QUADRILATERO FERRIFERO, MINAS GERAIS, BRAZIL	REV. BRAS. GEOCIENC.	2490	0	-20	-43.38	VOLCANIC	MAFIC	BASALT	51.7	6.53							2.7	6.29	12.7	1.6	7.38
MZ18A	South America	Amazonia	Rio Das Velhas	10.1017/S0016756808004561	GENETICALLY DIVERSE BASALT GEOCHEMICAL SIGNATURES DEVELOPED IN THE RIO DAS VELHAS GREENSTONE BELT, QUADRILATERO FERRIFERO, MINAS GERAIS, BRAZIL	REV. BRAS. GEOCIENC.	2490	0	-20	-43.38	VOLCANIC	MAFIC	BASALT	46.7	6.6							9.9	15.7	33.9	4.65	22.8
CR101	South America	Amazonia	Goias-Crixas	10.1002/ggge.20187	PETROLOGY, GEOCHEMISTRY AND SR-ND ISOTOPES OF THE PALEOPROTEROZOIC MAFIC DYKES FROM THE GOIAS-CRIXAS ARCHEAN BLOCK, GOIAS STATE, BRAZIL	REV. BRAS. GEOCIENC.	2490	0	-14.5	-49.9	VOLCANIC	MAFIC	BASALT	54	6.71	327			33		203	4	19	33		19
CR01	South America	Amazonia	Goias-Crixas	10.1016/S1342-937X(05)70093-9	PETROLOGY, GEOCHEMISTRY AND SR-ND ISOTOPES OF THE PALEOPROTEROZOIC MAFIC DYKES FROM THE GOIAS-CRIXAS ARCHEAN BLOCK, GOIAS STATE, BRAZIL	REV. BRAS. GEOCIENC.	2490	0	-14.5	-49.9	VOLCANIC	MAFIC	BASALT	53.55	6.73	269			29		198	4	17	33		18
GO05	South America	Amazonia	Goias-Crixas	10.1093/petrology/44.1.159	PETROLOGY, GEOCHEMISTRY AND SR-ND ISOTOPES OF THE PALEOPROTEROZOIC MAFIC DYKES FROM THE GOIAS-CRIXAS ARCHEAN BLOCK, GOIAS STATE, BRAZIL	REV. BRAS. GEOCIENC.	2490	0	-14.5	-49.9	VOLCANIC	MAFIC	BASALT	49.7	6.78	496			29		311	10	18	46		22
TN1	South America	Amazonia	Rio Das Velhas	10.1180/MINMAG.2014.078.4.14	GENETICALLY DIVERSE BASALT GEOCHEMICAL SIGNATURES DEVELOPED IN THE RIO DAS VELHAS GREENSTONE BELT, QUADRILATERO FERRIFERO, MINAS GERAIS, BRAZIL	REV. BRAS. GEOCIENC.	2490	0	-20	-43.38	VOLCANIC	MAFIC	BASALT	52.6	7							2.4	7.88	11.5	2.06	9.99
GO13	South America	Amazonia	Goias-Crixas	10.1016/S0012-821X(00)00285-5	PETROLOGY, GEOCHEMISTRY AND SR-ND ISOTOPES OF THE PALEOPROTEROZOIC MAFIC DYKES FROM THE GOIAS-CRIXAS ARCHEAN BLOCK, GOIAS STATE, BRAZIL	REV. BRAS. GEOCIENC.	2490	0	-14.5	-49.9	VOLCANIC	MAFIC	BASALT	51.7	7.08	484			44		398	7	16	42		17
GO100	South America	Amazonia	Goias-Crixas	10.1093/petrology/egu020	PETROLOGY, GEOCHEMISTRY AND SR-ND ISOTOPES OF THE PALEOPROTEROZOIC MAFIC DYKES FROM THE GOIAS-CRIXAS ARCHEAN BLOCK, GOIAS STATE, BRAZIL	REV. BRAS. GEOCIENC.	2490	0	-14.5	-49.9	VOLCANIC	MAFIC	BASALT	49.4	7.24	424	0.53	10	20	0.4	273	8.6	19.6	37.8	4.99	21
MZ20A	South America	Amazonia	Rio Das Velhas	10.1016/S0012-821X(00)00328-9	GENETICALLY DIVERSE BASALT GEOCHEMICAL SIGNATURES DEVELOPED IN THE RIO DAS VELHAS GREENSTONE BELT, QUADRILATERO FERRIFERO, MINAS GERAIS, BRAZIL	REV. BRAS. GEOCIENC.	2490	0	-20	-43.38	VOLCANIC	MAFIC	BASALT	47	7.4							4.9	9.24	18.8	2.42	11.5
MZ22A	South America	Amazonia	Rio Das Velhas	10.1016/j.lithos.2006.06.007	GENETICALLY DIVERSE BASALT GEOCHEMICAL SIGNATURES DEVELOPED IN THE RIO DAS VELHAS GREENSTONE BELT, QUADRILATERO FERRIFERO, MINAS GERAIS, BRAZIL	REV. BRAS. GEOCIENC.	2490	0	-20	-43.38	VOLCANIC	MAFIC	BASALT	52.3	7.5							2.6	3.98	9.32	1.28	6.32
CR05	South America	Amazonia	Goias-Crixas	10.1016/j.jvolgeores.2006.03.013	PETROLOGY, GEOCHEMISTRY AND SR-ND ISOTOPES OF THE PALEOPROTEROZOIC MAFIC DYKES FROM THE GOIAS-CRIXAS ARCHEAN BLOCK, GOIAS STATE, BRAZIL	REV. BRAS. GEOCIENC.	2490	0	-14.5	-49.9	VOLCANIC	MAFIC	BASALT	52.3	7.87	261			28		195	4	15	35		15
CR107	South America	Amazonia	Goias-Crixas	10.1007/BF01050638	PETROLOGY, GEOCHEMISTRY AND SR-ND ISOTOPES OF THE PALEOPROTEROZOIC MAFIC DYKES FROM THE GOIAS-CRIXAS ARCHEAN BLOCK, GOIAS STATE, BRAZIL	REV. BRAS. GEOCIENC.	2490	0	-14.5	-49.9	VOLCANIC	MAFIC	BASALT	50	8.24	439	0.17	16	4	0.3	108	2.4	3.75	9	1.46	7.4
CR104	South America	Amazonia	Goias-Crixas	10.1016/j.chemgeo.2008.08.015	PETROLOGY, GEOCHEMISTRY AND SR-ND ISOTOPES OF THE PALEOPROTEROZOIC MAFIC DYKES FROM THE GOIAS-CRIXAS ARCHEAN BLOCK, GOIAS STATE, BRAZIL	REV. BRAS. GEOCIENC.	2490	0	-14.5	-49.9	VOLCANIC	MAFIC	BASALT	50	8.29	448	0.23	8	7	0.3	116	3.4	4.6	10.9	1.75	9.04
CR103	South America	Amazonia	Goias-Crixas	10.1111/j.1440-1738.2009.00684.x	PETROLOGY, GEOCHEMISTRY AND SR-ND ISOTOPES OF THE PALEOPROTEROZOIC MAFIC DYKES FROM THE GOIAS-CRIXAS ARCHEAN BLOCK, GOIAS STATE, BRAZIL	REV. BRAS. GEOCIENC.	2490	0	-14.5	-49.9	VOLCANIC	MAFIC	BASALT	49.8	8.45	47	0.25	5	4	0.07	116	3.5	4.52	10.9	1.78	8.91
CR06	South America	Amazonia	Goias-Crixas	10.1016/0012-821X(90)90049-4	PETROLOGY, GEOCHEMISTRY AND SR-ND ISOTOPES OF THE PALEOPROTEROZOIC MAFIC DYKES FROM THE GOIAS-CRIXAS ARCHEAN BLOCK, GOIAS STATE, BRAZIL	REV. BRAS. GEOCIENC.	2490	0	-14.5	-49.9	VOLCANIC	MAFIC	BASALT	49.7	8.6	53	0.37	10	7	0.1	129	3.7	5.38	12.4	1.99	9.73
CR110	South America	Amazonia	Goias-Crixas	10.1093/petrology/42.5.877	PETROLOGY, GEOCHEMISTRY AND SR-ND ISOTOPES OF THE PALEOPROTEROZOIC MAFIC DYKES FROM THE GOIAS-CRIXAS ARCHEAN BLOCK, GOIAS STATE, BRAZIL	REV. BRAS. GEOCIENC.	2490	0	-14.5	-49.9	VOLCANIC	MAFIC	BASALT	45.1	8.61	408	0.43	15	11	0.4	318	16	19.7	41.9	5.93	27.5
GO06	South America	Amazonia	Goias-Crixas	10.1093/petroj/38.5.581	PETROLOGY, GEOCHEMISTRY AND SR-ND ISOTOPES OF THE PALEOPROTEROZOIC MAFIC DYKES FROM THE GOIAS-CRIXAS ARCHEAN BLOCK, GOIAS STATE, BRAZIL	REV. BRAS. GEOCIENC.	2490	0	-14.5	-49.9	VOLCANIC	MAFIC	BASALT	49.3	8.65	51			15		122	0	0	14		11
GO109	South America	Amazonia	Goias-Crixas	10.1029/JB095iB10p15893	PETROLOGY, GEOCHEMISTRY AND SR-ND ISOTOPES OF THE PALEOPROTEROZOIC MAFIC DYKES FROM THE GOIAS-CRIXAS ARCHEAN BLOCK, GOIAS STATE, BRAZIL	REV. BRAS. GEOCIENC.	2490	0	-14.5	-49.9	VOLCANIC	MAFIC	BASALT	49.8	8.77	320	0.66	10	8	0.2	335	3.5	8.81	15.5	1.94	7.66
GO104	South America	Amazonia	Goias-Crixas	10.2113/econgeo.105.7.1191	PETROLOGY, GEOCHEMISTRY AND SR-ND ISOTOPES OF THE PALEOPROTEROZOIC MAFIC DYKES FROM THE GOIAS-CRIXAS ARCHEAN BLOCK, GOIAS STATE, BRAZIL	REV. BRAS. GEOCIENC.	2490	0	-14.5	-49.9	VOLCANIC	MAFIC	BASALT	50.1	8.82	47	0.49	0	4	0.2	116	2.1	2.49	5.93	0.95	4.84
CR106	South America	Amazonia	Goias-Crixas	10.1016/j.tecto.2009.11.013	PETROLOGY, GEOCHEMISTRY AND SR-ND ISOTOPES OF THE PALEOPROTEROZOIC MAFIC DYKES FROM THE GOIAS-CRIXAS ARCHEAN BLOCK, GOIAS STATE, BRAZIL	REV. BRAS. GEOCIENC.	2490	0	-14.5	-49.9	VOLCANIC	MAFIC	BASALT	51.1	8.89	54			13		120	4	4	12		10
GO112	South America	Amazonia	Goias-Crixas	10.1016/j.jvolgeores.2014.04.014	PETROLOGY, GEOCHEMISTRY AND SR-ND ISOTOPES OF THE PALEOPROTEROZOIC MAFIC DYKES FROM THE GOIAS-CRIXAS ARCHEAN BLOCK, GOIAS STATE, BRAZIL	REV. BRAS. GEOCIENC.	2490	0	-14.5	-49.9	VOLCANIC	MAFIC	BASALT	49.5	8.97	53			2		131	2	3	10		10
CR108	South America	Amazonia	Goias-Crixas	10.1130/B26538.1	PETROLOGY, GEOCHEMISTRY AND SR-ND ISOTOPES OF THE PALEOPROTEROZOIC MAFIC DYKES FROM THE GOIAS-CRIXAS ARCHEAN BLOCK, GOIAS STATE, BRAZIL	REV. BRAS. GEOCIENC.	2490	0	-14.5	-49.9	VOLCANIC	MAFIC	BASALT	50.1	8.98	64	0.27	0	8	0.4	118	3.5	5.04	11.7	1.82	9.07
CR08	South America	Amazonia	Goias-Crixas	10.1016/j.epsl.2016.11.001	PETROLOGY, GEOCHEMISTRY AND SR-ND ISOTOPES OF THE PALEOPROTEROZOIC MAFIC DYKES FROM THE GOIAS-CRIXAS ARCHEAN BLOCK, GOIAS STATE, BRAZIL	REV. BRAS. GEOCIENC.	2490	0	-14.5	-49.9	VOLCANIC	MAFIC	BASALT	50	9	453			11		126	2	0	13		11
CR04	South America	Amazonia	Goias-Crixas	10.1144/GSL.SP.1988.039.01.22	PETROLOGY, GEOCHEMISTRY AND SR-ND ISOTOPES OF THE PALEOPROTEROZOIC MAFIC DYKES FROM THE GOIAS-CRIXAS ARCHEAN BLOCK, GOIAS STATE, BRAZIL	REV. BRAS. GEOCIENC.	2490	0	-14.5	-49.9	VOLCANIC	MAFIC	BASALT	49.4	9.11	114	0.33	15	7	0.2	124	3.4	4.88	11.5	1.85	9.43
CR100	South America	Amazonia	Goias-Crixas	10.1016/j.lithos.2006.09.015	PETROLOGY, GEOCHEMISTRY AND SR-ND ISOTOPES OF THE PALEOPROTEROZOIC MAFIC DYKES FROM THE GOIAS-CRIXAS ARCHEAN BLOCK, GOIAS STATE, BRAZIL	REV. BRAS. GEOCIENC.	2490	0	-14.5	-49.9	VOLCANIC	MAFIC	BASALT	50	9.15	58			15		121	0	3	15		10
CR10	South America	Amazonia	Goias-Crixas	10.1093/petrology/egs053	PETROLOGY, GEOCHEMISTRY AND SR-ND ISOTOPES OF THE PALEOPROTEROZOIC MAFIC DYKES FROM THE GOIAS-CRIXAS ARCHEAN BLOCK, GOIAS STATE, BRAZIL	REV. BRAS. GEOCIENC.	2490	0	-14.5	-49.9	VOLCANIC	MAFIC	BASALT	49.9	9.2	450	0.27	9	7	0	124	2.3	3.36	7.9	1.34	6.53
CR09	South America	Amazonia	Goias-Crixas	10.1016/j.lithos.2004.03.046	PETROLOGY, GEOCHEMISTRY AND SR-ND ISOTOPES OF THE PALEOPROTEROZOIC MAFIC DYKES FROM THE GOIAS-CRIXAS ARCHEAN BLOCK, GOIAS STATE, BRAZIL	REV. BRAS. GEOCIENC.	2490	0	-14.5	-49.9	VOLCANIC	MAFIC	BASALT	50	9.26	66			16		121	2	0	12		10
CR105	South America	Amazonia	Goias-Crixas	10.1016/0301-9268(83)90006-2	PETROLOGY, GEOCHEMISTRY AND SR-ND ISOTOPES OF THE PALEOPROTEROZOIC MAFIC DYKES FROM THE GOIAS-CRIXAS ARCHEAN BLOCK, GOIAS STATE, BRAZIL	REV. BRAS. GEOCIENC.	2490	0	-14.5	-49.9	VOLCANIC	MAFIC	BASALT	50.6	9.33	40	0.23	6	4	0	114	2.8	4.05	9.4	1.5	7.81
GO107	South America	Amazonia	Goias-Crixas	10.1016/S1367-9120(99)00041-3	PETROLOGY, GEOCHEMISTRY AND SR-ND ISOTOPES OF THE PALEOPROTEROZOIC MAFIC DYKES FROM THE GOIAS-CRIXAS ARCHEAN BLOCK, GOIAS STATE, BRAZIL	REV. BRAS. GEOCIENC.	2490	0	-14.5	-49.9	VOLCANIC	MAFIC	BASALT	49.9	9.34	4534	0.17	19	2	0	116	4	3.65	8.54	1.32	6.54
CR07	South America	Amazonia	Goias-Crixas	10.1130/G24868A.1	PETROLOGY, GEOCHEMISTRY AND SR-ND ISOTOPES OF THE PALEOPROTEROZOIC MAFIC DYKES FROM THE GOIAS-CRIXAS ARCHEAN BLOCK, GOIAS STATE, BRAZIL	REV. BRAS. GEOCIENC.	2490	0	-14.5	-49.9	VOLCANIC	MAFIC	BASALT	50.4	9.38	103			16		125	4	0	13		9
CR02	South America	Amazonia	Goias-Crixas	10.1007/BF01164906	PETROLOGY, GEOCHEMISTRY AND SR-ND ISOTOPES OF THE PALEOPROTEROZOIC MAFIC DYKES FROM THE GOIAS-CRIXAS ARCHEAN BLOCK, GOIAS STATE, BRAZIL	REV. BRAS. GEOCIENC.	2490	0	-14.5	-49.9	VOLCANIC	MAFIC	BASALT	49.9	9.52	45			17		128	3	0	14		9
GO108	South America	Amazonia	Goias-Crixas	10.1029/GM100p0145	PETROLOGY, GEOCHEMISTRY AND SR-ND ISOTOPES OF THE PALEOPROTEROZOIC MAFIC DYKES FROM THE GOIAS-CRIXAS ARCHEAN BLOCK, GOIAS STATE, BRAZIL	REV. BRAS. GEOCIENC.	2490	0	-14.5	-49.9	VOLCANIC	MAFIC	BASALT	50.2	9.58	55			7		115	4	0	13		10
CR12	South America	Amazonia	Goias-Crixas	10.2113/gssgfbull.162.3.479	PETROLOGY, GEOCHEMISTRY AND SR-ND ISOTOPES OF THE PALEOPROTEROZOIC MAFIC DYKES FROM THE GOIAS-CRIXAS ARCHEAN BLOCK, GOIAS STATE, BRAZIL	REV. BRAS. GEOCIENC.	2490	0	-14.5	-49.9	VOLCANIC	MAFIC	BASALT	49.4	9.78	65			2		124	4	0	12		8
CR03	South America	Amazonia	Goias-Crixas	10.1016/j.epsl.2009.04.031	PETROLOGY, GEOCHEMISTRY AND SR-ND ISOTOPES OF THE PALEOPROTEROZOIC MAFIC DYKES FROM THE GOIAS-CRIXAS ARCHEAN BLOCK, GOIAS STATE, BRAZIL	REV. BRAS. GEOCIENC.	2490	0	-14.5	-49.9	VOLCANIC	MAFIC	BASALT	49.2	10.01	44			15		114	3	3	10		9
GO110	South America	Amazonia	Goias-Crixas	10.1007/BF00373580	PETROLOGY, GEOCHEMISTRY AND SR-ND ISOTOPES OF THE PALEOPROTEROZOIC MAFIC DYKES FROM THE GOIAS-CRIXAS ARCHEAN BLOCK, GOIAS STATE, BRAZIL	REV. BRAS. GEOCIENC.	2490	0	-14.5	-49.9	VOLCANIC	MAFIC	BASALT	50.4	10.23	66			18		113	2	0	10		7
GO111	South America	Amazonia	Goias-Crixas	10.2113/econgeo.109.5.1383	PETROLOGY, GEOCHEMISTRY AND SR-ND ISOTOPES OF THE PALEOPROTEROZOIC MAFIC DYKES FROM THE GOIAS-CRIXAS ARCHEAN BLOCK, GOIAS STATE, BRAZIL	REV. BRAS. GEOCIENC.	2490	0	-14.5	-49.9	VOLCANIC	MAFIC	BASALT	50.5	11.79	49			3		105	3	0	10		8
CR11	South America	Amazonia	Goias-Crixas	10.1002/2014GC005649	PETROLOGY, GEOCHEMISTRY AND SR-ND ISOTOPES OF THE PALEOPROTEROZOIC MAFIC DYKES FROM THE GOIAS-CRIXAS ARCHEAN BLOCK, GOIAS STATE, BRAZIL	REV. BRAS. GEOCIENC.	2490	0	-14.5	-49.9	VOLCANIC	MAFIC	BASALT	52.3	11.83	441			0		49	0	0	0		0
MZ41	South America	Amazonia	Rio Das Velhas	10.1016/j.lithos.2004.03.046	GENETICALLY DIVERSE BASALT GEOCHEMICAL SIGNATURES DEVELOPED IN THE RIO DAS VELHAS GREENSTONE BELT, QUADRILATERO FERRIFERO, MINAS GERAIS, BRAZIL	REV. BRAS. GEOCIENC.	2490	0	-20	-43.38	VOLCANIC	MAFIC	BASALT	51.4	11.9							1.5	1.91	5.09	0.75	3.97
MZ29B	South America	Amazonia	Rio Das Velhas	10.4138/1684	GENETICALLY DIVERSE BASALT GEOCHEMICAL SIGNATURES DEVELOPED IN THE RIO DAS VELHAS GREENSTONE BELT, QUADRILATERO FERRIFERO, MINAS GERAIS, BRAZIL	REV. BRAS. GEOCIENC.	2490	0	-20	-43.38	VOLCANIC	MAFIC	BASALT	52.9	11.9							1.4	3.17	6.69	0.86	4.24
MG6	South America	Amazonia	Hidrolina	10.1093/petrology/30.1.175	GEOCHEMICAL MODELS FOR THE PETROGENESIS OF KOMATIITES FROM THE HIDROLINA GREENSTONE BELT, CENTRAL GOIAS, BRAZIL	J. PETROL.	2550	50	-14.62	-49.42	VOLCANIC	MAFIC	BASALT	51.01	6.4
BK	South America	Amazonia	Hidrolina	10.1093/petrology/30.1.175	GEOCHEMICAL MODELS FOR THE PETROGENESIS OF KOMATIITES FROM THE HIDROLINA GREENSTONE BELT, CENTRAL GOIAS, BRAZIL	J. PETROL.	2550	50	-14.62	-49.42	VOLCANIC	MAFIC	BASALT	52.19	8.7
BK	South America	Amazonia	Hidrolina	10.1093/petrology/30.1.175	GEOCHEMICAL MODELS FOR THE PETROGENESIS OF KOMATIITES FROM THE HIDROLINA GREENSTONE BELT, CENTRAL GOIAS, BRAZIL	J. PETROL.	2550	50	-14.62	-49.42	VOLCANIC	MAFIC	BASALT	51.01	8.93
MG9	South America	Amazonia	Hidrolina	10.1093/petrology/30.1.175	GEOCHEMICAL MODELS FOR THE PETROGENESIS OF KOMATIITES FROM THE HIDROLINA GREENSTONE BELT, CENTRAL GOIAS, BRAZIL	J. PETROL.	2550	50	-14.62	-49.42	VOLCANIC	MAFIC	BASALT	51.69	8.93
NPA8E	South America	Amazonia	Goias-Crixas	10.1007/BF00375305	BIZARRE GEOCHEMISTRY OF KOMATIITES FROM THE CRIXAS GREENSTONE BELT, BRAZIL	CONTRIB. MINERAL. PETROL.	2750	50	-14.5	-50	VOLCANIC	MAFIC	BASALT	51.5	9.1				0		108	0
NPA8F	South America	Amazonia	Goias-Crixas	10.1007/BF00375305	BIZARRE GEOCHEMISTRY OF KOMATIITES FROM THE CRIXAS GREENSTONE BELT, BRAZIL	CONTRIB. MINERAL. PETROL.	2750	50	-14.5	-50	VOLCANIC	MAFIC	BASALT	54.5	9.1				0		109	0	2.34	6.13		5.31
NPA8C	South America	Amazonia	Goias-Crixas	10.1007/BF00375305	BIZARRE GEOCHEMISTRY OF KOMATIITES FROM THE CRIXAS GREENSTONE BELT, BRAZIL	CONTRIB. MINERAL. PETROL.	2750	50	-14.5	-50	VOLCANIC	MAFIC	BASALT	52.4	9.4				0		114	6
NPA8	South America	Amazonia	Goias-Crixas	10.1007/BF00375305	BIZARRE GEOCHEMISTRY OF KOMATIITES FROM THE CRIXAS GREENSTONE BELT, BRAZIL	CONTRIB. MINERAL. PETROL.	2750	50	-14.5	-50	VOLCANIC	MAFIC	BASALT	54.2	9.4				0		91	4
NPA8B	South America	Amazonia	Goias-Crixas	10.1007/BF00375305	BIZARRE GEOCHEMISTRY OF KOMATIITES FROM THE CRIXAS GREENSTONE BELT, BRAZIL	CONTRIB. MINERAL. PETROL.	2750	50	-14.5	-50	VOLCANIC	MAFIC	BASALT	51.9	9.8				1.48		112	4	2.75	7.3		5.64
NPA8A	South America	Amazonia	Goias-Crixas	10.1007/BF00375305	BIZARRE GEOCHEMISTRY OF KOMATIITES FROM THE CRIXAS GREENSTONE BELT, BRAZIL	CONTRIB. MINERAL. PETROL.	2750	50	-14.5	-50	VOLCANIC	MAFIC	BASALT	51.3	10.3
34	South America	Amazonia	Rio Maria region	10.1029/2006JB004323	PETROLOGY, GEOCHEMISTRY, AND TECTONIC SETTING OF ARCHEAN BASALTIC AND DIORITIC ROCKS FROM THE N4 IRON DEPOSIT, SERRA DOS CARAJAS, PARA, BRAZIL	ACTA GEOL. LEOPOLDENSIA	3046	0	-6	-49.5	VOLCANIC	MAFIC	ANDESITE	54.16	5.25	642			42		155	3
35	South America	Amazonia	Rio Maria region	10.1130/0016-7606(1975)86<399:PAAPOD>2.0.CO;2	PETROLOGY, GEOCHEMISTRY, AND TECTONIC SETTING OF ARCHEAN BASALTIC AND DIORITIC ROCKS FROM THE N4 IRON DEPOSIT, SERRA DOS CARAJAS, PARA, BRAZIL	ACTA GEOL. LEOPOLDENSIA	3046	0	-6	-49.5	VOLCANIC	MAFIC	ANDESITE	54.64	5.26	15556			67		147	5	11.2	24		18.62
37	South America	Amazonia	Rio Maria region	10.1016/j.gr.2015.11.005	PETROLOGY, GEOCHEMISTRY, AND TECTONIC SETTING OF ARCHEAN BASALTIC AND DIORITIC ROCKS FROM THE N4 IRON DEPOSIT, SERRA DOS CARAJAS, PARA, BRAZIL	ACTA GEOL. LEOPOLDENSIA	3046	0	-6	-49.5	VOLCANIC	MAFIC	ANDESITE	54.56	5.35	584			44		141	4	12.5	26		15.86
33	South America	Amazonia	Rio Maria region	10.1016/j.jvolgeores.2012.12.009	PETROLOGY, GEOCHEMISTRY, AND TECTONIC SETTING OF ARCHEAN BASALTIC AND DIORITIC ROCKS FROM THE N4 IRON DEPOSIT, SERRA DOS CARAJAS, PARA, BRAZIL	ACTA GEOL. LEOPOLDENSIA	3046	0	-6	-49.5	VOLCANIC	MAFIC	ANDESITE	54.73	5.58	813			42		176	3
GB-82B	South America	Amazonia	Rio Maria region	10.1016/0377-0273(92)90135-Z	AGE AND COMPOSITION OF THE GRAO PARÁ GROUP VOLCANICS, SERRA DOS CARAJÁS	REV. BRAS. GEOCIENC.	3046	0	-5	-50	VOLCANIC	MAFIC	BASALT	49.51	5.6	151	0.26		18	0	112		8	17		11.82
36	South America	Amazonia	Rio Maria region	10.1007/BF00286937	PETROLOGY, GEOCHEMISTRY, AND TECTONIC SETTING OF ARCHEAN BASALTIC AND DIORITIC ROCKS FROM THE N4 IRON DEPOSIT, SERRA DOS CARAJAS, PARA, BRAZIL	ACTA GEOL. LEOPOLDENSIA	3046	0	-6	-49.5	VOLCANIC	MAFIC	ANDESITE	53.76	5.69	638			42		105	4
39	South America	Amazonia	Rio Maria region	10.1016/j.tecto.2014.05.009	PETROLOGY, GEOCHEMISTRY, AND TECTONIC SETTING OF ARCHEAN BASALTIC AND DIORITIC ROCKS FROM THE N4 IRON DEPOSIT, SERRA DOS CARAJAS, PARA, BRAZIL	ACTA GEOL. LEOPOLDENSIA	3046	0	-6	-49.5	VOLCANIC	MAFIC	ANDESITE	54.05	5.74	637			50		154	3	11.3	27		17.8
GB-81	South America	Amazonia	Rio Maria region	10.1016/j.chemgeo.2008.09.016	AGE AND COMPOSITION OF THE GRAO PARÁ GROUP VOLCANICS, SERRA DOS CARAJÁS	REV. BRAS. GEOCIENC.	3046	0	-5	-50	VOLCANIC	MAFIC	BASALT	50.29	5.75	290	0.63			0.19			8.2	19
123	South America	Amazonia	Rio Maria region	10.1016/S0301-9268(01)00164-4	GEOCHEMISTRY OF METAVOLCANIC ROCKS IN THE ARCHEAN GREENSTONE BELT OF IDENTIDADE, SE PARA, BRAZIL	AN. ACAD. BRASIL. CIENC.	3046	0	-6.5	-49.5	VOLCANIC	MAFIC	THOLEIITE	50.01	6.18	234	0.47		93		90		5.48	16.13		8.13
39X	South America	Amazonia	Rio Maria region	10.1016/S0301-9268(01)00164-4	GEOCHEMISTRY OF METAVOLCANIC ROCKS IN THE ARCHEAN GREENSTONE BELT OF IDENTIDADE, SE PARA, BRAZIL	AN. ACAD. BRASIL. CIENC.	3046	0	-6.5	-49.5	VOLCANIC	MAFIC	THOLEIITE	50.1	6.22	432	0.05		5		76		5.29	17.74		7.78
GB-82A	South America	Amazonia	Rio Maria region	10.1093/petrology/42.7.1249	AGE AND COMPOSITION OF THE GRAO PARÁ GROUP VOLCANICS, SERRA DOS CARAJÁS	REV. BRAS. GEOCIENC.	3046	0	-5	-50	VOLCANIC	MAFIC	BASALT	50.54	6.22	376	1.39		20	0.02	79		9.3	21		12.23
478	South America	Amazonia	Rio Maria region	10.1016/S0301-9268(01)00164-4	GEOCHEMISTRY OF METAVOLCANIC ROCKS IN THE ARCHEAN GREENSTONE BELT OF IDENTIDADE, SE PARA, BRAZIL	AN. ACAD. BRASIL. CIENC.	3046	0	-6.5	-49.5	VOLCANIC	MAFIC	THOLEIITE	48.66	7.4	558	0.01		13		148		3.69	14.47		5.7
24	South America	Amazonia	Rio Maria region	10.1016/S0301-9268(01)00164-4	GEOCHEMISTRY OF METAVOLCANIC ROCKS IN THE ARCHEAN GREENSTONE BELT OF IDENTIDADE, SE PARA, BRAZIL	AN. ACAD. BRASIL. CIENC.	3046	0	-6.5	-49.5	VOLCANIC	MAFIC	THOLEIITE	48.77	7.45	12	0.39		6		78		3.57	21.36		6.02
56B	South America	Amazonia	Rio Maria region	10.1130/B25964.1	GEOCHEMISTRY OF METAVOLCANIC ROCKS IN THE ARCHEAN GREENSTONE BELT OF IDENTIDADE, SE PARA, BRAZIL	AN. ACAD. BRASIL. CIENC.	3046	0	-6.5	-49.5	VOLCANIC	MAFIC	THOLEIITE	48.99	7.68	71	0.46		13		163		3.95	13.99		6.77
GB-90	South America	Amazonia	Rio Maria region	10.1002/jqs.692	AGE AND COMPOSITION OF THE GRAO PARÁ GROUP VOLCANICS, SERRA DOS CARAJÁS	REV. BRAS. GEOCIENC.	3046	0	-5	-50	VOLCANIC	MAFIC	BASALT	48.7	7.74	213	0.23			0.14			3.2	8
GB-87	South America	Amazonia	Rio Maria region	10.1016/S0024-4937(03)00063-X	AGE AND COMPOSITION OF THE GRAO PARÁ GROUP VOLCANICS, SERRA DOS CARAJÁS	REV. BRAS. GEOCIENC.	3046	0	-5	-50	VOLCANIC	MAFIC	BASALT	49.06	7.75	636	1.19		41	0.04	131		12.4	25		12.84
266B	South America	Amazonia	Rio Maria region	10.1016/S0301-9268(01)00164-4	GEOCHEMISTRY OF METAVOLCANIC ROCKS IN THE ARCHEAN GREENSTONE BELT OF IDENTIDADE, SE PARA, BRAZIL	AN. ACAD. BRASIL. CIENC.	3046	0	-6.5	-49.5	VOLCANIC	MAFIC	THOLEIITE	50.5	7.83	45	0.01		11		90		3.52	13.01		5.82
57A	South America	Amazonia	Rio Maria region	10.1016/S0301-9268(01)00164-4	GEOCHEMISTRY OF METAVOLCANIC ROCKS IN THE ARCHEAN GREENSTONE BELT OF IDENTIDADE, SE PARA, BRAZIL	AN. ACAD. BRASIL. CIENC.	3046	0	-6.5	-49.5	VOLCANIC	MAFIC	THOLEIITE	49.3	7.91	99	0.13		11		272		4.15	12.89		6.52
32A	South America	Amazonia	Rio Maria region	10.1016/S0301-9268(01)00164-4	GEOCHEMISTRY OF METAVOLCANIC ROCKS IN THE ARCHEAN GREENSTONE BELT OF IDENTIDADE, SE PARA, BRAZIL	AN. ACAD. BRASIL. CIENC.	3046	0	-6.5	-49.5	VOLCANIC	MAFIC	THOLEIITE	49.37	8	48	0.39		11		121		3.7	13.94		6.08
9	South America	Amazonia	Rio Maria region	10.1016/S0301-9268(01)00164-4	GEOCHEMISTRY OF METAVOLCANIC ROCKS IN THE ARCHEAN GREENSTONE BELT OF IDENTIDADE, SE PARA, BRAZIL	AN. ACAD. BRASIL. CIENC.	3046	0	-6.5	-49.5	VOLCANIC	MAFIC	THOLEIITE	50.12	8.02	358	0.01		14		109		3.73	14.59		6.11
270C	South America	Amazonia	Rio Maria region	10.1016/S0301-9268(01)00164-4	GEOCHEMISTRY OF METAVOLCANIC ROCKS IN THE ARCHEAN GREENSTONE BELT OF IDENTIDADE, SE PARA, BRAZIL	AN. ACAD. BRASIL. CIENC.	3046	0	-6.5	-49.5	VOLCANIC	MAFIC	THOLEIITE	49.53	8.55	320	0.01		7		128		3.55	12.63		5.32
168	South America	Amazonia	Rio Maria region	10.1016/S0301-9268(01)00164-4	GEOCHEMISTRY OF METAVOLCANIC ROCKS IN THE ARCHEAN GREENSTONE BELT OF IDENTIDADE, SE PARA, BRAZIL	AN. ACAD. BRASIL. CIENC.	3046	0	-6.5	-49.5	VOLCANIC	MAFIC	THOLEIITE	48.93	8.62	24	0.24		9		151		2.83	10.32		4.97
91118/1	Europe	Baltic	Vetreny Belt	10.1007/s004100050191	PETROLOGY OF A 2.41 GA REMARKABLY FRESH KOMATIITIC BASALT LAVA LAKE IN LION HILLS, CENTRAL VETRENY BELT, BALTIC SHIELD	CONTRIB. MINERAL. PETROL.	2410	0	63.6	34.8	VOLCANIC	MAFIC	BASALT	51.89	4
91105	Europe	Baltic	Vetreny Belt	10.1007/s004100050191	PETROLOGY OF A 2.41 GA REMARKABLY FRESH KOMATIITIC BASALT LAVA LAKE IN LION HILLS, CENTRAL VETRENY BELT, BALTIC SHIELD	CONTRIB. MINERAL. PETROL.	2410	0	63.6	34.8	VOLCANIC	MAFIC	BASALT	51.66	4.88
91105	Europe	Baltic	Vetreny Belt	10.1007/s004100050191	PETROLOGY OF A 2.41 GA REMARKABLY FRESH KOMATIITIC BASALT LAVA LAKE IN LION HILLS, CENTRAL VETRENY BELT, BALTIC SHIELD	CONTRIB. MINERAL. PETROL.	2410	0	63.6	34.8	VOLCANIC	MAFIC	BASALT	53.16	4.96
91105	Europe	Baltic	Vetreny Belt	10.1007/s004100050191	PETROLOGY OF A 2.41 GA REMARKABLY FRESH KOMATIITIC BASALT LAVA LAKE IN LION HILLS, CENTRAL VETRENY BELT, BALTIC SHIELD	CONTRIB. MINERAL. PETROL.	2410	0	63.6	34.8	VOLCANIC	MAFIC	BASALT	51.59	5.79
91105	Europe	Baltic	Vetreny Belt	10.1007/s004100050191	PETROLOGY OF A 2.41 GA REMARKABLY FRESH KOMATIITIC BASALT LAVA LAKE IN LION HILLS, CENTRAL VETRENY BELT, BALTIC SHIELD	CONTRIB. MINERAL. PETROL.	2410	0	63.6	34.8	VOLCANIC	MAFIC	BASALT	49.25	6.74
8990	Europe	Baltic	Vetreny Belt	10.1016/S0016-7037(96)00410-3	PETROLOGY AND GEOCHEMISTRY FO CRUSTALLY CONTAMINATED KOMATIITIC BASALTS FROM THE VETRENY BELT, SOUTHEASTERN BALTIC SHIELD; EVIDENCE FOR AN EARLY PROTEROZOIC MANTLE PLUME BENEATH RIFTED ARCHEAN CONTINENTAL LITHOSPHERE	GEOCHIM. COSMOCHIM. ACTA	2410	0	63.6	34.8	VOLCANIC	MAFIC	BASALT	53.5	6.8	1112			9		192		11	23.7		12.4
91109	Europe	Baltic	Vetreny Belt	10.1007/s004100050191	PETROLOGY OF A 2.41 GA REMARKABLY FRESH KOMATIITIC BASALT LAVA LAKE IN LION HILLS, CENTRAL VETRENY BELT, BALTIC SHIELD	CONTRIB. MINERAL. PETROL.	2410	0	63.6	34.8	VOLCANIC	MAFIC	BASALT	52.1	7.29	1190			4		176	2.6
91124	Europe	Baltic	Vetreny Belt	10.1007/s004100050191	PETROLOGY OF A 2.41 GA REMARKABLY FRESH KOMATIITIC BASALT LAVA LAKE IN LION HILLS, CENTRAL VETRENY BELT, BALTIC SHIELD	CONTRIB. MINERAL. PETROL.	2410	0	63.6	34.8	VOLCANIC	MAFIC	BASALT	52.5	7.3	1190			8		169	2.2
12124	Europe	Baltic	Vetreny Belt	10.1016/j.gca.2016.02.027	LITHOPHILE AND SIDEROPHILE ELEMENT SYSTEMATICS OF EARTHS MANTLE AT THE ARCHEAN-PROTEROZOIC BOUNDARY: EVIDENCE FROM 2.4 GA KOMATIITES	GEOCHIM. COSMOCHIM. ACTA	2410	0	63.6	34.8	VOLCANIC	MAFIC	BASALT	52.5	7.42		0.278					2.6	8.38	18	2.38	10.59
12109	Europe	Baltic	Vetreny Belt	10.1016/j.gca.2016.02.027	LITHOPHILE AND SIDEROPHILE ELEMENT SYSTEMATICS OF EARTHS MANTLE AT THE ARCHEAN-PROTEROZOIC BOUNDARY: EVIDENCE FROM 2.4 GA KOMATIITES	GEOCHIM. COSMOCHIM. ACTA	2410	0	63.6	34.8	VOLCANIC	MAFIC	BASALT	52.7	7.46
12108	Europe	Baltic	Vetreny Belt	10.1016/j.gca.2016.02.027	LITHOPHILE AND SIDEROPHILE ELEMENT SYSTEMATICS OF EARTHS MANTLE AT THE ARCHEAN-PROTEROZOIC BOUNDARY: EVIDENCE FROM 2.4 GA KOMATIITES	GEOCHIM. COSMOCHIM. ACTA	2410	0	63.6	34.8	VOLCANIC	MAFIC	BASALT	52.8	7.47
91107	Europe	Baltic	Vetreny Belt	10.1007/s004100050191	PETROLOGY OF A 2.41 GA REMARKABLY FRESH KOMATIITIC BASALT LAVA LAKE IN LION HILLS, CENTRAL VETRENY BELT, BALTIC SHIELD	CONTRIB. MINERAL. PETROL.	2410	0	63.6	34.8	VOLCANIC	MAFIC	BASALT	52.9	7.54	1180			6		164	2.6
91108	Europe	Baltic	Vetreny Belt	10.1007/s004100050191	PETROLOGY OF A 2.41 GA REMARKABLY FRESH KOMATIITIC BASALT LAVA LAKE IN LION HILLS, CENTRAL VETRENY BELT, BALTIC SHIELD	CONTRIB. MINERAL. PETROL.	2410	0	63.6	34.8	VOLCANIC	MAFIC	BASALT	52.6	7.55	1184			7		175	2.6
12107	Europe	Baltic	Vetreny Belt	10.1016/j.gca.2016.02.027	LITHOPHILE AND SIDEROPHILE ELEMENT SYSTEMATICS OF EARTHS MANTLE AT THE ARCHEAN-PROTEROZOIC BOUNDARY: EVIDENCE FROM 2.4 GA KOMATIITES	GEOCHIM. COSMOCHIM. ACTA	2410	0	63.6	34.8	VOLCANIC	MAFIC	BASALT	52.7	7.77											8.24
91105	Europe	Baltic	Vetreny Belt	10.1007/s004100050191	PETROLOGY OF A 2.41 GA REMARKABLY FRESH KOMATIITIC BASALT LAVA LAKE IN LION HILLS, CENTRAL VETRENY BELT, BALTIC SHIELD	CONTRIB. MINERAL. PETROL.	2410	0	63.6	34.8	VOLCANIC	MAFIC	BASALT	49.64	7.93
7010	Europe	Baltic	Vetreny Belt	10.1016/0024-4937(88)90008-4	TRACE-ELEMENT GEOCHEMISTRY OF ARCHAEAN AND PROTEROZOIC ROCKS FROM EASTERN KARELIA, U.S.S.R.	LITHOS	2410	0	63.6	34.8	VOLCANIC	MAFIC	BASALT	49.8	8.05	125					90		5	7.3	1.4	5.31
7010-3	Europe	Baltic	Vetreny Belt	10.1016/0024-4937(88)90008-4	TRACE-ELEMENT GEOCHEMISTRY OF ARCHAEAN AND PROTEROZOIC ROCKS FROM EASTERN KARELIA, U.S.S.R.	LITHOS	2410	0	63.6	34.8	VOLCANIC	MAFIC	BASALT	49.2	8.15	1130					115		1.8	3.9	1	4.11
91121	Europe	Baltic	Vetreny Belt	10.1007/s004100050191	PETROLOGY OF A 2.41 GA REMARKABLY FRESH KOMATIITIC BASALT LAVA LAKE IN LION HILLS, CENTRAL VETRENY BELT, BALTIC SHIELD	CONTRIB. MINERAL. PETROL.	2410	0	63.6	34.8	VOLCANIC	MAFIC	BASALT	51.4	8.81	1205			5		171	2.2
91102	Europe	Baltic	Vetreny Belt	10.1007/s004100050191	PETROLOGY OF A 2.41 GA REMARKABLY FRESH KOMATIITIC BASALT LAVA LAKE IN LION HILLS, CENTRAL VETRENY BELT, BALTIC SHIELD	CONTRIB. MINERAL. PETROL.	2410	0	63.6	34.8	VOLCANIC	MAFIC	BASALT	51.7	8.85	180			7		172	2.2
91101	Europe	Baltic	Vetreny Belt	10.1016/S0016-7037(96)00410-3	PETROLOGY AND GEOCHEMISTRY FO CRUSTALLY CONTAMINATED KOMATIITIC BASALTS FROM THE VETRENY BELT, SOUTHEASTERN BALTIC SHIELD; EVIDENCE FOR AN EARLY PROTEROZOIC MANTLE PLUME BENEATH RIFTED ARCHEAN CONTINENTAL LITHOSPHERE	GEOCHIM. COSMOCHIM. ACTA	2410	0	63.6	34.8	VOLCANIC	MAFIC	BASALT	52.4	8.85	1197	0.254	12.32	8		165	2.12	7.75	17.3		9.731
91101	Europe	Baltic	Vetreny Belt	10.1007/s004100050191	PETROLOGY OF A 2.41 GA REMARKABLY FRESH KOMATIITIC BASALT LAVA LAKE IN LION HILLS, CENTRAL VETRENY BELT, BALTIC SHIELD	CONTRIB. MINERAL. PETROL.	2410	0	63.6	34.8	VOLCANIC	MAFIC	BASALT	52.4	8.85	1197			8		165	2.2	7.75	17.3		9.731
8987	Europe	Baltic	Vetreny Belt	10.1016/S0016-7037(96)00410-3	PETROLOGY AND GEOCHEMISTRY FO CRUSTALLY CONTAMINATED KOMATIITIC BASALTS FROM THE VETRENY BELT, SOUTHEASTERN BALTIC SHIELD; EVIDENCE FOR AN EARLY PROTEROZOIC MANTLE PLUME BENEATH RIFTED ARCHEAN CONTINENTAL LITHOSPHERE	GEOCHIM. COSMOCHIM. ACTA	2410	0	63.6	34.8	VOLCANIC	MAFIC	BASALT	52.8	8.86	1282	0.505	14.55	10		226	2.62	10.2	22.6		11.67
91122	Europe	Baltic	Vetreny Belt	10.1007/s004100050191	PETROLOGY OF A 2.41 GA REMARKABLY FRESH KOMATIITIC BASALT LAVA LAKE IN LION HILLS, CENTRAL VETRENY BELT, BALTIC SHIELD	CONTRIB. MINERAL. PETROL.	2410	0	63.6	34.8	VOLCANIC	MAFIC	BASALT	51.5	9.16	1187			5		166	2.2
8971	Europe	Baltic	Vetreny Belt	10.1016/S0016-7037(96)00410-3	PETROLOGY AND GEOCHEMISTRY FO CRUSTALLY CONTAMINATED KOMATIITIC BASALTS FROM THE VETRENY BELT, SOUTHEASTERN BALTIC SHIELD; EVIDENCE FOR AN EARLY PROTEROZOIC MANTLE PLUME BENEATH RIFTED ARCHEAN CONTINENTAL LITHOSPHERE	GEOCHIM. COSMOCHIM. ACTA	2410	0	63.6	34.8	VOLCANIC	MAFIC	BASALT	51	9.23	1111	0.201	11.94	5		175	2.52	7.88	16.9		10.83
5-1	Europe	Baltic	Vetreny Belt	10.1016/0024-4937(88)90008-4	TRACE-ELEMENT GEOCHEMISTRY OF ARCHAEAN AND PROTEROZOIC ROCKS FROM EASTERN KARELIA, U.S.S.R.	LITHOS	2410	0	63.6	34.8	VOLCANIC	MAFIC	BASALT	49.7	9.33	1175					125		3.4	7.1	1.59	5.89
91119	Europe	Baltic	Vetreny Belt	10.1007/s004100050191	PETROLOGY OF A 2.41 GA REMARKABLY FRESH KOMATIITIC BASALT LAVA LAKE IN LION HILLS, CENTRAL VETRENY BELT, BALTIC SHIELD	CONTRIB. MINERAL. PETROL.	2410	0	63.6	34.8	VOLCANIC	MAFIC	BASALT	51.2	9.94	1160			5		172	2.2
1117	Europe	Baltic	Vetreny Belt	10.1016/j.gca.2016.02.027	LITHOPHILE AND SIDEROPHILE ELEMENT SYSTEMATICS OF EARTHS MANTLE AT THE ARCHEAN-PROTEROZOIC BOUNDARY: EVIDENCE FROM 2.4 GA KOMATIITES	GEOCHIM. COSMOCHIM. ACTA	2410	0	63.6	34.8	VOLCANIC	MAFIC	BASALT	50.8	10
12101	Europe	Baltic	Vetreny Belt	10.1016/j.gca.2016.02.027	LITHOPHILE AND SIDEROPHILE ELEMENT SYSTEMATICS OF EARTHS MANTLE AT THE ARCHEAN-PROTEROZOIC BOUNDARY: EVIDENCE FROM 2.4 GA KOMATIITES	GEOCHIM. COSMOCHIM. ACTA	2410	0	63.6	34.8	VOLCANIC	MAFIC	BASALT	51	10.1		0.253					2.38	7.73	16.7	2.24	9.617
91117	Europe	Baltic	Vetreny Belt	10.1016/S0016-7037(96)00410-3	PETROLOGY AND GEOCHEMISTRY FO CRUSTALLY CONTAMINATED KOMATIITIC BASALTS FROM THE VETRENY BELT, SOUTHEASTERN BALTIC SHIELD; EVIDENCE FOR AN EARLY PROTEROZOIC MANTLE PLUME BENEATH RIFTED ARCHEAN CONTINENTAL LITHOSPHERE	GEOCHIM. COSMOCHIM. ACTA	2410	0	63.6	34.8	VOLCANIC	MAFIC	BASALT	51.3	10.1	1150	0.254	12.01	3		158	2.03	7.59	16.8		9.516
91117	Europe	Baltic	Vetreny Belt	10.1007/s004100050191	PETROLOGY OF A 2.41 GA REMARKABLY FRESH KOMATIITIC BASALT LAVA LAKE IN LION HILLS, CENTRAL VETRENY BELT, BALTIC SHIELD	CONTRIB. MINERAL. PETROL.	2410	0	63.6	34.8	VOLCANIC	MAFIC	BASALT	51.3	10.1	1150			3		158	2.2	7.59	16.8		9.516
8984	Europe	Baltic	Vetreny Belt	10.1016/S0016-7037(96)00410-3	PETROLOGY AND GEOCHEMISTRY FO CRUSTALLY CONTAMINATED KOMATIITIC BASALTS FROM THE VETRENY BELT, SOUTHEASTERN BALTIC SHIELD; EVIDENCE FOR AN EARLY PROTEROZOIC MANTLE PLUME BENEATH RIFTED ARCHEAN CONTINENTAL LITHOSPHERE	GEOCHIM. COSMOCHIM. ACTA	2410	0	63.6	34.8	VOLCANIC	MAFIC	BASALT	52.5	10.2	1213			11		237		10.4	22.2		11.56
91100	Europe	Baltic	Vetreny Belt	10.1007/s004100050191	PETROLOGY OF A 2.41 GA REMARKABLY FRESH KOMATIITIC BASALT LAVA LAKE IN LION HILLS, CENTRAL VETRENY BELT, BALTIC SHIELD	CONTRIB. MINERAL. PETROL.	2410	0	63.6	34.8	VOLCANIC	MAFIC	BASALT	51.6	10.3	190			5		164	2.2
49	Europe	Baltic	Vetreny Belt	10.1016/0024-4937(88)90008-4	TRACE-ELEMENT GEOCHEMISTRY OF ARCHAEAN AND PROTEROZOIC ROCKS FROM EASTERN KARELIA, U.S.S.R.	LITHOS	2410	0	63.6	34.8	VOLCANIC	MAFIC	BASALT	46.5	10.41	1185					120		0.6	2.2	0.77	2.38
8039	Europe	Baltic	Vetreny Belt	10.1016/0024-4937(88)90008-4	TRACE-ELEMENT GEOCHEMISTRY OF ARCHAEAN AND PROTEROZOIC ROCKS FROM EASTERN KARELIA, U.S.S.R.	LITHOS	2410	0	63.6	34.8	VOLCANIC	MAFIC	BASALT	49.7	10.57	1115					90		1.5	5	0.95	2.86
8999	Europe	Baltic	Vetreny Belt	10.1016/S0016-7037(96)00410-3	PETROLOGY AND GEOCHEMISTRY FO CRUSTALLY CONTAMINATED KOMATIITIC BASALTS FROM THE VETRENY BELT, SOUTHEASTERN BALTIC SHIELD; EVIDENCE FOR AN EARLY PROTEROZOIC MANTLE PLUME BENEATH RIFTED ARCHEAN CONTINENTAL LITHOSPHERE	GEOCHIM. COSMOCHIM. ACTA	2410	0	63.6	34.8	VOLCANIC	MAFIC	BASALT	50.5	10.7	1148	0.203	11.87	6		157	2.31	7.01	16		9.314
9306	Europe	Baltic	Vetreny Belt	10.1016/S0016-7037(96)00410-3	PETROLOGY AND GEOCHEMISTRY FO CRUSTALLY CONTAMINATED KOMATIITIC BASALTS FROM THE VETRENY BELT, SOUTHEASTERN BALTIC SHIELD; EVIDENCE FOR AN EARLY PROTEROZOIC MANTLE PLUME BENEATH RIFTED ARCHEAN CONTINENTAL LITHOSPHERE	GEOCHIM. COSMOCHIM. ACTA	2410	0	63.6	34.8	VOLCANIC	MAFIC	BASALT	53.6	10.8	1244			17		162		11.4	24.2		11.84
12116	Europe	Baltic	Vetreny Belt	10.1016/j.gca.2016.02.027	LITHOPHILE AND SIDEROPHILE ELEMENT SYSTEMATICS OF EARTHS MANTLE AT THE ARCHEAN-PROTEROZOIC BOUNDARY: EVIDENCE FROM 2.4 GA KOMATIITES	GEOCHIM. COSMOCHIM. ACTA	2410	0	63.6	34.8	VOLCANIC	MAFIC	BASALT	50.9	11.1		0.243					2.3	7.53	16.1	2.14	9.177
12117	Europe	Baltic	Vetreny Belt	10.1016/j.gca.2016.02.027	LITHOPHILE AND SIDEROPHILE ELEMENT SYSTEMATICS OF EARTHS MANTLE AT THE ARCHEAN-PROTEROZOIC BOUNDARY: EVIDENCE FROM 2.4 GA KOMATIITES	GEOCHIM. COSMOCHIM. ACTA	2410	0	63.6	34.8	VOLCANIC	MAFIC	BASALT	50.9	11.2		0.253					2.31	7.21	15.7	2.07	8.965
2	Europe	Baltic	Salla area, northeas tern Finland	10.1111/j.1400-0952.2004.01060.x	SUMMARY: VOLCANIC ROCKS IN THE SALLA AREA, NORTHEASTERN FINLAND: A REPORT OF THE LAPLAND VOLCANITE PROJECT	GEOL. SURV. FINLAND, REP. OF INVESTIGATION	2425	25	66.9108	29.0113	VOLCANIC	MAFIC	BASALT	54.7	4.41	585	0.81		52	0	240		18.1
3	Europe	Baltic	Salla area, northeas tern Finland	10.1080/00167617308728829	SUMMARY: VOLCANIC ROCKS IN THE SALLA AREA, NORTHEASTERN FINLAND: A REPORT OF THE LAPLAND VOLCANITE PROJECT	GEOL. SURV. FINLAND, REP. OF INVESTIGATION	2425	25	66.9107	29.0029	VOLCANIC	MAFIC	BASALT	54.6	4.69	1484	0.9		43	0	240		18
1	Europe	Baltic	Salla area, northeas tern Finland	10.1007/BF00403342	SUMMARY: VOLCANIC ROCKS IN THE SALLA AREA, NORTHEASTERN FINLAND: A REPORT OF THE LAPLAND VOLCANITE PROJECT	GEOL. SURV. FINLAND, REP. OF INVESTIGATION	2425	25	66.9108	29.0141	VOLCANIC	MAFIC	BASALT	54.8	5	130	0.92		24	0	120		16.5
2	Europe	Baltic	Salla area, northeas tern Finland	10.2113/gsecongeo.82.1.87	SUMMARY: VOLCANIC ROCKS IN THE SALLA AREA, NORTHEASTERN FINLAND: A REPORT OF THE LAPLAND VOLCANITE PROJECT	GEOL. SURV. FINLAND, REP. OF INVESTIGATION	2425	25	66.8343	29.0533	VOLCANIC	MAFIC	BASALT	53.8	5.53	246	0.64		0	0	300		13.9
11	Europe	Baltic	Salla area, northeas tern Finland	10.1130/G32472.1	SUMMARY: VOLCANIC ROCKS IN THE SALLA AREA, NORTHEASTERN FINLAND: A REPORT OF THE LAPLAND VOLCANITE PROJECT	GEOL. SURV. FINLAND, REP. OF INVESTIGATION	2425	25	67.0799	29.0566	VOLCANIC	MAFIC	BASALT	48.1	5.73	1141	0		0	0	150		7.3
10	Europe	Baltic	Salla area, northeas tern Finland	10.1029/2004GC000707	SUMMARY: VOLCANIC ROCKS IN THE SALLA AREA, NORTHEASTERN FINLAND: A REPORT OF THE LAPLAND VOLCANITE PROJECT	GEOL. SURV. FINLAND, REP. OF INVESTIGATION	2425	25	67.0813	29.06	VOLCANIC	MAFIC	BASALT	50.1	6.44	129	0.15		0	0	120		7.4
13	Europe	Baltic	Salla area, northeas tern Finland	10.1016/j.precamres.2012.11.002	SUMMARY: VOLCANIC ROCKS IN THE SALLA AREA, NORTHEASTERN FINLAND: A REPORT OF THE LAPLAND VOLCANITE PROJECT	GEOL. SURV. FINLAND, REP. OF INVESTIGATION	2425	25	67.0741	29.0603	VOLCANIC	MAFIC	BASALT	51.4	6.46	1172	0.22		0	0	120		6.6
3	Europe	Baltic	Salla area, northeas tern Finland	10.1130/2011.2478(14)	SUMMARY: VOLCANIC ROCKS IN THE SALLA AREA, NORTHEASTERN FINLAND: A REPORT OF THE LAPLAND VOLCANITE PROJECT	GEOL. SURV. FINLAND, REP. OF INVESTIGATION	2425	25	67.0846	29.1726	VOLCANIC	MAFIC	BASALT	48.3	6.47	440	0.17		0	0	150		5.6
7	Europe	Baltic	Salla area, northeas tern Finland	10.1007/BF00399605	SUMMARY: VOLCANIC ROCKS IN THE SALLA AREA, NORTHEASTERN FINLAND: A REPORT OF THE LAPLAND VOLCANITE PROJECT	GEOL. SURV. FINLAND, REP. OF INVESTIGATION	2425	25	66.8344	29.0092	VOLCANIC	MAFIC	BASALT	54.4	6.48	147	0.45		0	0	160		13
7	Europe	Baltic	Salla area, northeas tern Finland	10.1007/s00410-002-0416-z	SUMMARY: VOLCANIC ROCKS IN THE SALLA AREA, NORTHEASTERN FINLAND: A REPORT OF THE LAPLAND VOLCANITE PROJECT	GEOL. SURV. FINLAND, REP. OF INVESTIGATION	2425	25	67.0867	29.0644	VOLCANIC	MAFIC	BASALT	48	6.52	1184	0.16		0	0	110		7.7
12	Europe	Baltic	Salla area, northeas tern Finland	10.1144/GSL.SP.2004.229.01.09	SUMMARY: VOLCANIC ROCKS IN THE SALLA AREA, NORTHEASTERN FINLAND: A REPORT OF THE LAPLAND VOLCANITE PROJECT	GEOL. SURV. FINLAND, REP. OF INVESTIGATION	2425	25	67.079	29.0521	VOLCANIC	MAFIC	BASALT	48.9	6.55	1171	0		0	0	180		5.4
5	Europe	Baltic	Salla area, northeas tern Finland	10.1093/petroj/40.6.1011	SUMMARY: VOLCANIC ROCKS IN THE SALLA AREA, NORTHEASTERN FINLAND: A REPORT OF THE LAPLAND VOLCANITE PROJECT	GEOL. SURV. FINLAND, REP. OF INVESTIGATION	2425	25	67.11	28.85	VOLCANIC	MAFIC	BASALT	50.51	6.64	165	0.12		25	0.81	140		8
9	Europe	Baltic	Salla area, northeas tern Finland	10.1016/j.jseaes.2005.01.006	SUMMARY: VOLCANIC ROCKS IN THE SALLA AREA, NORTHEASTERN FINLAND: A REPORT OF THE LAPLAND VOLCANITE PROJECT	GEOL. SURV. FINLAND, REP. OF INVESTIGATION	2425	25	67.0848	29.0588	VOLCANIC	MAFIC	BASALT	48.3	6.66	540	0		0	0	100		7.4
8	Europe	Baltic	Salla area, northeas tern Finland	10.1130/SPE268-p193	SUMMARY: VOLCANIC ROCKS IN THE SALLA AREA, NORTHEASTERN FINLAND: A REPORT OF THE LAPLAND VOLCANITE PROJECT	GEOL. SURV. FINLAND, REP. OF INVESTIGATION	2425	25	66.589	29.3459	VOLCANIC	MAFIC	BASALT	52.1	6.68	427	0.52		0	0	390		22.1
3	Europe	Baltic	Salla area, northeas tern Finland	10.1144/GSL.SP.1987.030.01.11	SUMMARY: VOLCANIC ROCKS IN THE SALLA AREA, NORTHEASTERN FINLAND: A REPORT OF THE LAPLAND VOLCANITE PROJECT	GEOL. SURV. FINLAND, REP. OF INVESTIGATION	2425	25	67.09	29.04	VOLCANIC	MAFIC	BASALT	50.37	6.72	1187	0.18		10	0.8	121		7.4
8	Europe	Baltic	Salla area, northeas tern Finland	10.1007/BF00371393	SUMMARY: VOLCANIC ROCKS IN THE SALLA AREA, NORTHEASTERN FINLAND: A REPORT OF THE LAPLAND VOLCANITE PROJECT	GEOL. SURV. FINLAND, REP. OF INVESTIGATION	2425	25	67.0858	29.061	VOLCANIC	MAFIC	BASALT	48.6	6.77	575	0		0	0	140		6.5
3	Europe	Baltic	Salla area, northeas tern Finland	10.1007/s00410-011-0686-4	SUMMARY: VOLCANIC ROCKS IN THE SALLA AREA, NORTHEASTERN FINLAND: A REPORT OF THE LAPLAND VOLCANITE PROJECT	GEOL. SURV. FINLAND, REP. OF INVESTIGATION	2425	25	67.0099	28.9339	VOLCANIC	MAFIC	BASALT	53.8	6.77	2500	0.87		0	0	120		15.2
1	Europe	Baltic	Salla area, northeas tern Finland	10.1016/j.gca.2012.05.043	SUMMARY: VOLCANIC ROCKS IN THE SALLA AREA, NORTHEASTERN FINLAND: A REPORT OF THE LAPLAND VOLCANITE PROJECT	GEOL. SURV. FINLAND, REP. OF INVESTIGATION	2425	25	66.9232	28.7525	VOLCANIC	MAFIC	BASALT	48.7	6.79	110	0.54		0	0	170		9.9
2	Europe	Baltic	Salla area, northeas tern Finland	10.1007/BF00310884	SUMMARY: VOLCANIC ROCKS IN THE SALLA AREA, NORTHEASTERN FINLAND: A REPORT OF THE LAPLAND VOLCANITE PROJECT	GEOL. SURV. FINLAND, REP. OF INVESTIGATION	2425	25	66.9239	28.7516	VOLCANIC	MAFIC	BASALT	49.6	6.79	110	0.42		0	0	140		15.1
4	Europe	Baltic	Salla area, northeas tern Finland	10.2343/geochemj.28.451	SUMMARY: VOLCANIC ROCKS IN THE SALLA AREA, NORTHEASTERN FINLAND: A REPORT OF THE LAPLAND VOLCANITE PROJECT	GEOL. SURV. FINLAND, REP. OF INVESTIGATION	2425	25	67.07	29.03	VOLCANIC	MAFIC	BASALT	52.6	6.82	1121	0.16		7	0.69	150		6
6	Europe	Baltic	Salla area, northeas tern Finland	10.1144/0016-76492006-062	SUMMARY: VOLCANIC ROCKS IN THE SALLA AREA, NORTHEASTERN FINLAND: A REPORT OF THE LAPLAND VOLCANITE PROJECT	GEOL. SURV. FINLAND, REP. OF INVESTIGATION	2425	25	67.088	29.0678	VOLCANIC	MAFIC	BASALT	46.9	6.99	1183	0.49		0	0	140		16.4
5	Europe	Baltic	Salla area, northeas tern Finland	10.1093/petrology/egt025	SUMMARY: VOLCANIC ROCKS IN THE SALLA AREA, NORTHEASTERN FINLAND: A REPORT OF THE LAPLAND VOLCANITE PROJECT	GEOL. SURV. FINLAND, REP. OF INVESTIGATION	2425	25	67.0644	29.1648	VOLCANIC	MAFIC	BASALT	49.4	7.03	1440	0		0	0	180		8.5
1	Europe	Baltic	Salla area, northeas tern Finland	10.1016/j.epsl.2011.01.034	SUMMARY: VOLCANIC ROCKS IN THE SALLA AREA, NORTHEASTERN FINLAND: A REPORT OF THE LAPLAND VOLCANITE PROJECT	GEOL. SURV. FINLAND, REP. OF INVESTIGATION	2425	25	67.0956	29.1308	VOLCANIC	MAFIC	DIABASE	47.5	7.06	1572	0.49		0	0	160		7.8
1	Europe	Baltic	Salla area, northeas tern Finland	10.1007/BF00310703	SUMMARY: VOLCANIC ROCKS IN THE SALLA AREA, NORTHEASTERN FINLAND: A REPORT OF THE LAPLAND VOLCANITE PROJECT	GEOL. SURV. FINLAND, REP. OF INVESTIGATION	2425	25	66.91	28.72	VOLCANIC	MAFIC	BASALT	50.61	7.25	160	0.46		11	0.86	136		9.7
6	Europe	Baltic	Salla area, northeas tern Finland	10.1016/j.jvolgeores.2016.02.015	SUMMARY: VOLCANIC ROCKS IN THE SALLA AREA, NORTHEASTERN FINLAND: A REPORT OF THE LAPLAND VOLCANITE PROJECT	GEOL. SURV. FINLAND, REP. OF INVESTIGATION	2425	25	67.06	29.13	VOLCANIC	MAFIC	BASALT	50.97	7.48	38	0.15		7	0.49	190		7.8
4	Europe	Baltic	Salla area, northeas tern Finland	10.1130/B26207.1	SUMMARY: VOLCANIC ROCKS IN THE SALLA AREA, NORTHEASTERN FINLAND: A REPORT OF THE LAPLAND VOLCANITE PROJECT	GEOL. SURV. FINLAND, REP. OF INVESTIGATION	2425	25	67.0752	29.1753	VOLCANIC	MAFIC	BASALT	48.9	7.99	1440	0.18		0	0	120		7
7	Europe	Baltic	Salla area, northeas tern Finland	10.1093/petrology/31.2.429	SUMMARY: VOLCANIC ROCKS IN THE SALLA AREA, NORTHEASTERN FINLAND: A REPORT OF THE LAPLAND VOLCANITE PROJECT	GEOL. SURV. FINLAND, REP. OF INVESTIGATION	2425	25	66.71	29.15	VOLCANIC	MAFIC	BASALT	54.54	8.2	145	0.44		17	1.08	284		10.8
12	Europe	Baltic	Salla area, northeas tern Finland	10.1016/0024-4937(89)90047-9	SUMMARY: VOLCANIC ROCKS IN THE SALLA AREA, NORTHEASTERN FINLAND: A REPORT OF THE LAPLAND VOLCANITE PROJECT	GEOL. SURV. FINLAND, REP. OF INVESTIGATION	2425	25	66.9129	28.9691	VOLCANIC	MAFIC	BASALT	49.1	8.24	183	0.6		0	0	170		13.6
3	Europe	Baltic	Salla area, northeas tern Finland	10.1016/j.chemgeo.2014.08.014	SUMMARY: VOLCANIC ROCKS IN THE SALLA AREA, NORTHEASTERN FINLAND: A REPORT OF THE LAPLAND VOLCANITE PROJECT	GEOL. SURV. FINLAND, REP. OF INVESTIGATION	2425	25	66.89	28.96	VOLCANIC	MAFIC	BASALT	54.79	8.32	2422	0.48		35	1.22	295		11.6
10	Europe	Baltic	Salla area, northeas tern Finland	10.1180/minmag.2015.079.4.03	SUMMARY: VOLCANIC ROCKS IN THE SALLA AREA, NORTHEASTERN FINLAND: A REPORT OF THE LAPLAND VOLCANITE PROJECT	GEOL. SURV. FINLAND, REP. OF INVESTIGATION	2425	25	66.7151	29.1635	VOLCANIC	MAFIC	BASALT	54.6	8.34	1110	0.51		0	0	250		10.7
R7/LVP/88-3	Europe	Baltic	Salla area, northeas tern Finland	10.1093/PETROLOGY/EGT038	SUMMARY: VOLCANIC ROCKS IN THE SALLA AREA, NORTHEASTERN FINLAND: A REPORT OF THE LAPLAND VOLCANITE PROJECT	GEOL. SURV. FINLAND, REP. OF INVESTIGATION	2425	25	66.8203	28.9072	VOLCANIC	MAFIC	BASALT	54.5	8.75	418	0.54		52	5.59	520		13.6
R8/LVP/88-10	Europe	Baltic	Salla area, northeas tern Finland	10.1016/j.lithos.2012.05.031	SUMMARY: VOLCANIC ROCKS IN THE SALLA AREA, NORTHEASTERN FINLAND: A REPORT OF THE LAPLAND VOLCANITE PROJECT	GEOL. SURV. FINLAND, REP. OF INVESTIGATION	2425	25	66.8203	28.9109	VOLCANIC	MAFIC	BASALT	51.3	8.93	444	0.35		25	2.12	260		9.66
R7/LVP/88-6	Europe	Baltic	Salla area, northeas tern Finland	10.1134/S1028334X14030192	SUMMARY: VOLCANIC ROCKS IN THE SALLA AREA, NORTHEASTERN FINLAND: A REPORT OF THE LAPLAND VOLCANITE PROJECT	GEOL. SURV. FINLAND, REP. OF INVESTIGATION	2425	25	66.8203	28.9083	VOLCANIC	MAFIC	BASALT	51.1	9.31	387	0.46		46	2	310		12.5
5	Europe	Baltic	Salla area, northeas tern Finland	10.1130/G24868A.1	SUMMARY: VOLCANIC ROCKS IN THE SALLA AREA, NORTHEASTERN FINLAND: A REPORT OF THE LAPLAND VOLCANITE PROJECT	GEOL. SURV. FINLAND, REP. OF INVESTIGATION	2425	25	66.81	28.91	VOLCANIC	MAFIC	BASALT	53.14	9.4	1250	0.44		21	1.32	348		12
11	Europe	Baltic	Salla area, northeas tern Finland	10.1016/0899-5362(92)90066-L	SUMMARY: VOLCANIC ROCKS IN THE SALLA AREA, NORTHEASTERN FINLAND: A REPORT OF THE LAPLAND VOLCANITE PROJECT	GEOL. SURV. FINLAND, REP. OF INVESTIGATION	2425	25	66.9129	28.9706	VOLCANIC	MAFIC	BASALT	46.8	9.46	441	0.62		22	1.48	160		17.5
6	Europe	Baltic	Salla area, northeas tern Finland	10.1016/j.lithos.2009.05.008	SUMMARY: VOLCANIC ROCKS IN THE SALLA AREA, NORTHEASTERN FINLAND: A REPORT OF THE LAPLAND VOLCANITE PROJECT	GEOL. SURV. FINLAND, REP. OF INVESTIGATION	2425	25	66.9129	28.973	VOLCANIC	MAFIC	BASALT	47.6	9.48	477	0.23		0	0	240		9.9
1	Europe	Baltic	Salla area, northeas tern Finland	10.1016/j.chemgeo.2011.11.022	SUMMARY: VOLCANIC ROCKS IN THE SALLA AREA, NORTHEASTERN FINLAND: A REPORT OF THE LAPLAND VOLCANITE PROJECT	GEOL. SURV. FINLAND, REP. OF INVESTIGATION	2425	25	66.92	28.98	VOLCANIC	MAFIC	BASALT	53.68	9.64	342	0.47		16	1.03	188		10
R8/LVP/88-11	Europe	Baltic	Salla area, northeas tern Finland	10.1029/2006JB004897	SUMMARY: VOLCANIC ROCKS IN THE SALLA AREA, NORTHEASTERN FINLAND: A REPORT OF THE LAPLAND VOLCANITE PROJECT	GEOL. SURV. FINLAND, REP. OF INVESTIGATION	2425	25	66.8203	28.9114	VOLCANIC	MAFIC	BASALT	47.2	9.71	424	0.4		46	2.56	230		11.7
13	Europe	Baltic	Salla area, northeas tern Finland	10.1016/S0016-7037(96)00242-6	SUMMARY: VOLCANIC ROCKS IN THE SALLA AREA, NORTHEASTERN FINLAND: A REPORT OF THE LAPLAND VOLCANITE PROJECT	GEOL. SURV. FINLAND, REP. OF INVESTIGATION	2425	25	66.9129	28.9683	VOLCANIC	MAFIC	BASALT	53.9	9.85	268	0.52		0	0	170		8.8
R7/LVP/88-5	Europe	Baltic	Salla area, northeas tern Finland	10.1029/2011GC003676	SUMMARY: VOLCANIC ROCKS IN THE SALLA AREA, NORTHEASTERN FINLAND: A REPORT OF THE LAPLAND VOLCANITE PROJECT	GEOL. SURV. FINLAND, REP. OF INVESTIGATION	2425	25	66.8203	28.9078	VOLCANIC	MAFIC	BASALT	51.2	9.86	212	0.48		14	0.88	390		13
6	Europe	Baltic	Salla area, northeas tern Finland	10.1093/petrology/egm083	SUMMARY: VOLCANIC ROCKS IN THE SALLA AREA, NORTHEASTERN FINLAND: A REPORT OF THE LAPLAND VOLCANITE PROJECT	GEOL. SURV. FINLAND, REP. OF INVESTIGATION	2425	25	66.81	28.91	VOLCANIC	MAFIC	BASALT	53.56	10.03	1658	0.47		79	7.77	416		13.4
R7/LVP/88-7	Europe	Baltic	Salla area, northeas tern Finland	10.1016/S0731-7247(84)80006-3	SUMMARY: VOLCANIC ROCKS IN THE SALLA AREA, NORTHEASTERN FINLAND: A REPORT OF THE LAPLAND VOLCANITE PROJECT	GEOL. SURV. FINLAND, REP. OF INVESTIGATION	2425	25	66.8203	28.9087	VOLCANIC	MAFIC	BASALT	52.7	10.1	437	0.51		42	1.31	330		14
3	Europe	Baltic	Salla area, northeas tern Finland	10.1093/petrology/egi072	SUMMARY: VOLCANIC ROCKS IN THE SALLA AREA, NORTHEASTERN FINLAND: A REPORT OF THE LAPLAND VOLCANITE PROJECT	GEOL. SURV. FINLAND, REP. OF INVESTIGATION	2425	25	66.99	28.88	VOLCANIC	MAFIC	BASALT	51.7	10.6	474	0.85		18	1.07	30		4.1
4	Europe	Baltic	Salla area, northeas tern Finland	10.1130/B26276.1	SUMMARY: VOLCANIC ROCKS IN THE SALLA AREA, NORTHEASTERN FINLAND: A REPORT OF THE LAPLAND VOLCANITE PROJECT	GEOL. SURV. FINLAND, REP. OF INVESTIGATION	2425	25	66.9129	28.9733	VOLCANIC	MAFIC	BASALT	48.8	10.8	587	0.21		33	1.69	180		9
8	Europe	Baltic	Salla area, northeas tern Finland	10.1016/S1367-9120(03)00090-7	SUMMARY: VOLCANIC ROCKS IN THE SALLA AREA, NORTHEASTERN FINLAND: A REPORT OF THE LAPLAND VOLCANITE PROJECT	GEOL. SURV. FINLAND, REP. OF INVESTIGATION	2425	25	66.9129	28.9719	VOLCANIC	MAFIC	BASALT	53.5	11.1	393	0.36		0	0	290		10.5
2	Europe	Baltic	Salla area, northeas tern Finland	10.1093/petrology/34.2.317	SUMMARY: VOLCANIC ROCKS IN THE SALLA AREA, NORTHEASTERN FINLAND: A REPORT OF THE LAPLAND VOLCANITE PROJECT	GEOL. SURV. FINLAND, REP. OF INVESTIGATION	2425	25	66.92	28.98	VOLCANIC	MAFIC	BASALT	53.48	11.92	408	0.27		20	1.09	220		9.8
205-/84	Europe	Baltic	Fennoscandian shield	10.1134/S0869591111050067	PETROLOGY, AGE, AND POLYCHRONOUS SOURCES OF THE INITIAL MAGMATISM OF THE IMANDRA-VARZUGA PALEORIFT, FENNOSCANDIAN SHIELD	PETROLOGY	2430	0	67.67	33	VOLCANIC	MAFIC	BASALT	50.01	6.44	39			8.7		197	4.51	7.73	16.7	2.29	10.54
205A-/84	Europe	Baltic	Fennoscandian shield	10.1134/S0869591111050067	PETROLOGY, AGE, AND POLYCHRONOUS SOURCES OF THE INITIAL MAGMATISM OF THE IMANDRA-VARZUGA PALEORIFT, FENNOSCANDIAN SHIELD	PETROLOGY	2430	0	67.67	33	VOLCANIC	MAFIC	BASALT	48.72	7.07	49.7			11		211	5.05	4.13	10.4	1.35	6.21
63-2-/84	Europe	Baltic	Fennoscandian shield	10.1134/S0869591111050067	PETROLOGY, AGE, AND POLYCHRONOUS SOURCES OF THE INITIAL MAGMATISM OF THE IMANDRA-VARZUGA PALEORIFT, FENNOSCANDIAN SHIELD	PETROLOGY	2430	0	67.67	33	VOLCANIC	MAFIC	BASALT	49.4	7.78	43			6		192	5.51	7.49	17.1	2.25	10.67
08-/08	Europe	Baltic	Fennoscandian shield	10.1134/S0869591111050067	PETROLOGY, AGE, AND POLYCHRONOUS SOURCES OF THE INITIAL MAGMATISM OF THE IMANDRA-VARZUGA PALEORIFT, FENNOSCANDIAN SHIELD	PETROLOGY	2430	0	67.67	33	VOLCANIC	MAFIC	BASALT	49.9	7.85	58			3.5		195	3.2	6.78	15.9	2.12	8.6
C-2396-24	Europe	Baltic	Fennoscandian shield	10.1016/j.precamres.2010.08.016	PALEOPROTEROZOIC MAFIC DYKE SWARMS OF THE BELOMORIAN PROVINCE, EASTERN FENNOSCANDIAN SHIELD	PREC. RESEARCH	2430	0	67.55	33.22	VOLCANIC	MAFIC	BASALT	50.82	9.08	257			21		414	11.2	17.36	42.07	5.4	24.24
C-2407-41	Europe	Baltic	Fennoscandian shield	10.1016/j.precamres.2010.08.016	PALEOPROTEROZOIC MAFIC DYKE SWARMS OF THE BELOMORIAN PROVINCE, EASTERN FENNOSCANDIAN SHIELD	PREC. RESEARCH	2430	0	67.55	33.22	VOLCANIC	MAFIC	BASALT	50.44	9.83	234			19		368	10.7	20.39	44.19	6.09	25.27
SIRNIÖ	Europe	Baltic	Fennoscandian shield	10.1016/j.lithos.2005.03.016	PETROGENESIS OF SILICIC MAGMATISM RELATED TO THE ~2.44 GA RIFTING OF ARCHEAN CRUST IN KOILLISMAA, EASTERN FINLAND	LITHOS	2440	0	65.8	28.1	VOLCANIC	MAFIC	BASALT	52.3	5.83	375	0.79	10	37		162	0	14.6	28	3.23	16.28
231JTL 96-1	Europe	Baltic	Kuhmo	10.1016/j.lithos.2004.03.046	ARCHEAN EVOLUTION OF THE TIPASJÄRVI-KUHMO-SUOMUSSALMI GREENSTONE COMPLEX, FINLAND	BULL. GEOL. SURV. FINLAND	2744	0	63.8347	28.8689	VOLCANIC	MAFIC	DIABASE	52.1	3.91	358.26	8	20	28.35	10	265.52	34	30	90
77-95	Europe	Baltic	Kuhmo	10.1016/j.lithos.2009.05.013	THE ARCHEAN GREENSTONE BELT OF FINLAND: GEOLOGY, GEOCHEMISTRY AND GEODYNAMIC EVOLUTION	MEM. DOC. CENTRE ARM. ET. STRUCT. SOCLES RENNES	2744	0	63.94	28.91	VOLCANIC	MAFIC	THOLEIITE	50.72	3.94				33		150	16
169JSN 95-1	Europe	Baltic	Kuhmo	10.1130/0016-7606(1976)87<1089:GOTCVI>2.0.CO;2	ARCHEAN EVOLUTION OF THE TIPASJÄRVI-KUHMO-SUOMUSSALMI GREENSTONE COMPLEX, FINLAND	BULL. GEOL. SURV. FINLAND	2744	0	63.9285	29.0463	VOLCANIC	MAFIC	BASALT	53.1	4.03	80.61	5	0	5.49	30	98.09	18	0	20
77-96	Europe	Baltic	Kuhmo	10.1016/j.lithos.2009.05.020	THE ARCHEAN GREENSTONE BELT OF FINLAND: GEOLOGY, GEOCHEMISTRY AND GEODYNAMIC EVOLUTION	MEM. DOC. CENTRE ARM. ET. STRUCT. SOCLES RENNES	2744	0	63.94	28.91	VOLCANIC	MAFIC	THOLEIITE	49.88	4.25				34		148	13
209JSN 95-1	Europe	Baltic	Kuhmo	10.1016/j.jvolgeores.2008.06.009	ARCHEAN EVOLUTION OF THE TIPASJÄRVI-KUHMO-SUOMUSSALMI GREENSTONE COMPLEX, FINLAND	BULL. GEOL. SURV. FINLAND	2744	0	63.9603	29.0726	VOLCANIC	MAFIC	BASALT	52.4	4.5	71.65	7	10	5.49	0	120.07	17	10	10
S860	Europe	Baltic	Kuhmo	10.1093/petrology/21.2.201	TRACE ELEMENT GEOCHEMISTRY AND PETROGENESIS OF FINNISH GREENSTONE BELTS	J. PETROL.	2744	0	63.91	29.17	VOLCANIC	MAFIC	THOLEIITE	52.77	4.66				4		165		8.44	18.71		12.68
173JSN 95-1	Europe	Baltic	Kuhmo	10.1016/j.tecto.2009.11.013	ARCHEAN EVOLUTION OF THE TIPASJÄRVI-KUHMO-SUOMUSSALMI GREENSTONE COMPLEX, FINLAND	BULL. GEOL. SURV. FINLAND	2744	0	63.9425	29.065	VOLCANIC	MAFIC	BASALT	51.6	4.92	62.7	6	10	7.32	20	93.86	18	0	20
284JTL 96-1	Europe	Baltic	Kuhmo	10.5575/geosoc.94.591	ARCHEAN EVOLUTION OF THE TIPASJÄRVI-KUHMO-SUOMUSSALMI GREENSTONE COMPLEX, FINLAND	BULL. GEOL. SURV. FINLAND	2744	0	63.8265	28.8687	VOLCANIC	MAFIC	NOT-GIVEN	48.1	4.93	35.83	6	0	8.23	20	60.04	15	20	30
S372	Europe	Baltic	Kuhmo	10.1130/0091-7613(1999)027<1035:SUPDOT>2.3.CO;2	THE ARCHEAN GREENSTONE BELT OF FINLAND: GEOLOGY, GEOCHEMISTRY AND GEODYNAMIC EVOLUTION	MEM. DOC. CENTRE ARM. ET. STRUCT. SOCLES RENNES	2744	0	63.94	28.91	VOLCANIC	MAFIC	THOLEIITE	49.9	4.94				0		269
28JTL 97-2	Europe	Baltic	Kuhmo	10.1080/00206810902757164	ARCHEAN EVOLUTION OF THE TIPASJÄRVI-KUHMO-SUOMUSSALMI GREENSTONE COMPLEX, FINLAND	BULL. GEOL. SURV. FINLAND	2744	0	63.8933	28.9528	VOLCANIC	MAFIC	BASALT	44.2	5.39	53.74	3	20	4.57	20	19.45	17	10	20
207JTL 97-1	Europe	Baltic	Kuhmo	10.1016/S0377-0273(00)00172-4	ARCHEAN EVOLUTION OF THE TIPASJÄRVI-KUHMO-SUOMUSSALMI GREENSTONE COMPLEX, FINLAND	BULL. GEOL. SURV. FINLAND	2744	0	63.7935	28.7843	VOLCANIC	MAFIC	BASALT	53.9	5.71	17.91	13	20	17.37	0	80.33	15	20	30
S819	Europe	Baltic	Kuhmo	10.1093/petrology/21.2.201	TRACE ELEMENT GEOCHEMISTRY AND PETROGENESIS OF FINNISH GREENSTONE BELTS	J. PETROL.	2744	0	63.92	29.13	VOLCANIC	MAFIC	THOLEIITE	47.22	5.78				15		221		15.94	36.3		21.24
18JTL 98-1	Europe	Baltic	Kuhmo	10.1016/j.jafrearsci.2005.06.002	ARCHEAN EVOLUTION OF THE TIPASJÄRVI-KUHMO-SUOMUSSALMI GREENSTONE COMPLEX, FINLAND	BULL. GEOL. SURV. FINLAND	2744	0	63.8255	28.8413	VOLCANIC	MAFIC	NOT-GIVEN	47.1	5.81	71.65	8	40	13.72	0	56.65	18	0	20
HPA2	Europe	Baltic	Kuhmo	10.1016/0377-0273(90)90025-B	THE ARCHEAN GREENSTONE BELT OF FINLAND: GEOLOGY, GEOCHEMISTRY AND GEODYNAMIC EVOLUTION	MEM. DOC. CENTRE ARM. ET. STRUCT. SOCLES RENNES	2744	0	63.94	28.91	VOLCANIC	MAFIC	BASALT	51.6	5.86
77-37	Europe	Baltic	Kuhmo	10.1016/j.lithos.2012.03.003	THE ARCHEAN GREENSTONE BELT OF FINLAND: GEOLOGY, GEOCHEMISTRY AND GEODYNAMIC EVOLUTION	MEM. DOC. CENTRE ARM. ET. STRUCT. SOCLES RENNES	2744	0	63.94	28.91	VOLCANIC	MAFIC	THOLEIITE	49.89	5.88				0		168	9
226JSN 95-1	Europe	Baltic	Kuhmo	10.1016/j.gca.2012.07.002	ARCHEAN EVOLUTION OF THE TIPASJÄRVI-KUHMO-SUOMUSSALMI GREENSTONE COMPLEX, FINLAND	BULL. GEOL. SURV. FINLAND	2744	0	63.9596	29.0735	VOLCANIC	MAFIC	BASALT	45.7	5.92	44.78	6	0	8.23	30	90.48	22	30	20
189JTL 96-1	Europe	Baltic	Kuhmo	10.1016/j.epsl.2008.10.002	ARCHEAN EVOLUTION OF THE TIPASJÄRVI-KUHMO-SUOMUSSALMI GREENSTONE COMPLEX, FINLAND	BULL. GEOL. SURV. FINLAND	2744	0	63.8421	28.8996	VOLCANIC	MAFIC	DIABASE	49.1	5.97	259.74	13	10	36.58	30	197.02	25	30	50
77-152	Europe	Baltic	Kuhmo	10.1007/s004100000146	THE ARCHEAN GREENSTONE BELT OF FINLAND: GEOLOGY, GEOCHEMISTRY AND GEODYNAMIC EVOLUTION	MEM. DOC. CENTRE ARM. ET. STRUCT. SOCLES RENNES	2744	0	63.94	28.91	VOLCANIC	MAFIC	THOLEIITE	49.15	6				0		54	8
297JSN 95-1	Europe	Baltic	Kuhmo	10.1007/s00445-016-1003-x	ARCHEAN EVOLUTION OF THE TIPASJÄRVI-KUHMO-SUOMUSSALMI GREENSTONE COMPLEX, FINLAND	BULL. GEOL. SURV. FINLAND	2744	0	63.9176	29.1339	VOLCANIC	MAFIC	BASALT	54	6.03	44.78	2	10	6.4	10	104.85	18	20	30
77-36	Europe	Baltic	Kuhmo	10.1130/G24868A.1	THE ARCHEAN GREENSTONE BELT OF FINLAND: GEOLOGY, GEOCHEMISTRY AND GEODYNAMIC EVOLUTION	MEM. DOC. CENTRE ARM. ET. STRUCT. SOCLES RENNES	2744	0	63.94	28.91	VOLCANIC	MAFIC	THOLEIITE	47.09	6.06				11		172	6
261JTL 96-1	Europe	Baltic	Kuhmo	10.1093/petrology/egi015	ARCHEAN EVOLUTION OF THE TIPASJÄRVI-KUHMO-SUOMUSSALMI GREENSTONE COMPLEX, FINLAND	BULL. GEOL. SURV. FINLAND	2744	0	63.8335	28.8705	VOLCANIC	MAFIC	NOT-GIVEN	50.8	6.09	62.7	7	10	6.4	30	178.42	15	20	20
HPA1	Europe	Baltic	Kuhmo	10.1139/e83-024	THE ARCHEAN GREENSTONE BELT OF FINLAND: GEOLOGY, GEOCHEMISTRY AND GEODYNAMIC EVOLUTION	MEM. DOC. CENTRE ARM. ET. STRUCT. SOCLES RENNES	2744	0	63.94	28.91	VOLCANIC	MAFIC	BASALT	52.5	6.2
38JTL 98-2	Europe	Baltic	Kuhmo	10.1007/s00410-011-0643-2	ARCHEAN EVOLUTION OF THE TIPASJÄRVI-KUHMO-SUOMUSSALMI GREENSTONE COMPLEX, FINLAND	BULL. GEOL. SURV. FINLAND	2744	0	63.8226	28.8435	VOLCANIC	MAFIC	NOT-GIVEN	51.2	6.22	403.05	6	20	73.15	10	107.39	29	30	30
294JTL 96-1	Europe	Baltic	Kuhmo	10.1016/j.jvolgeores.2005.04.004	ARCHEAN EVOLUTION OF THE TIPASJÄRVI-KUHMO-SUOMUSSALMI GREENSTONE COMPLEX, FINLAND	BULL. GEOL. SURV. FINLAND	2744	0	63.8276	28.8621	VOLCANIC	MAFIC	NOT-GIVEN	51.1	6.23	35.83	11	10	16.46	0	120.92	17	10	10
59JTL 96-2	Europe	Baltic	Kuhmo	10.1016/0377-0273(77)90015-4	ARCHEAN EVOLUTION OF THE TIPASJÄRVI-KUHMO-SUOMUSSALMI GREENSTONE COMPLEX, FINLAND	BULL. GEOL. SURV. FINLAND	2744	0	63.8557	28.8808	VOLCANIC	MAFIC	DIABASE	50.5	6.41	80.61	7	20	16.46	0	160.66	21	10	30
33JSN 95-1	Europe	Baltic	Kuhmo	10.1016/S0377-0273(00)00315-2	ARCHEAN EVOLUTION OF THE TIPASJÄRVI-KUHMO-SUOMUSSALMI GREENSTONE COMPLEX, FINLAND	BULL. GEOL. SURV. FINLAND	2744	0	63.926	29.0744	VOLCANIC	MAFIC	BASALT	49.4	6.66	53.74	5	10	10.97	20	115.85	18	30	0
S825	Europe	Baltic	Kuhmo	10.1093/petrology/21.2.201	TRACE ELEMENT GEOCHEMISTRY AND PETROGENESIS OF FINNISH GREENSTONE BELTS	J. PETROL.	2744	0	63.92	29.12	VOLCANIC	MAFIC	THOLEIITE	46.72	6.77				0		107		2.642	7.08		5.39
S818	Europe	Baltic	Kuhmo	10.1093/petrology/21.2.201	TRACE ELEMENT GEOCHEMISTRY AND PETROGENESIS OF FINNISH GREENSTONE BELTS	J. PETROL.	2744	0	63.92	29.14	VOLCANIC	MAFIC	BASALT	48.35	6.77				8		93		2.174	6.67		6.166
77-154	Europe	Baltic	Kuhmo	10.1016/j.precamres.2009.11.003	THE ARCHEAN GREENSTONE BELT OF FINLAND: GEOLOGY, GEOCHEMISTRY AND GEODYNAMIC EVOLUTION	MEM. DOC. CENTRE ARM. ET. STRUCT. SOCLES RENNES	2744	0	63.94	28.91	VOLCANIC	MAFIC	THOLEIITE	44.78	6.86				0		99	8
A2316	Europe	Baltic	Kuhmo	10.1016/j.lithos.2015.11.008	A SMALL ARCHAEAN BELT - DIVERSE AGE ENSEMBLE: A U-PB STUDY OF THE TIPASJÄRVI GREENSTONE BELT, KARELIA PROVINCE, CENTRAL FENNOSCANDIAN SHIELD, FINLAND	LITHOS	2744	0	64	29	VOLCANIC	MAFIC	BASALT	50.8	6.87	18.1	0.07		3.8	0.84	71.3	1.6	2.5	6.7	0.9	4.3
77-51	Europe	Baltic	Kuhmo	10.1016/j.chemgeo.2008.08.002	THE ARCHEAN GREENSTONE BELT OF FINLAND: GEOLOGY, GEOCHEMISTRY AND GEODYNAMIC EVOLUTION	MEM. DOC. CENTRE ARM. ET. STRUCT. SOCLES RENNES	2744	0	63.94	28.91	VOLCANIC	MAFIC	BASALT	50.75	6.9				1		107	0
205JSN 95-1	Europe	Baltic	Kuhmo	10.1007/s00410-009-0411-8	ARCHEAN EVOLUTION OF THE TIPASJÄRVI-KUHMO-SUOMUSSALMI GREENSTONE COMPLEX, FINLAND	BULL. GEOL. SURV. FINLAND	2744	0	63.9671	29.0209	VOLCANIC	MAFIC	BASALT	51	7.03	98.52	6	10	3.66	0	93.01	15	10	30
197JTL 96-2	Europe	Baltic	Kuhmo	10.1029/92JB00209	ARCHEAN EVOLUTION OF THE TIPASJÄRVI-KUHMO-SUOMUSSALMI GREENSTONE COMPLEX, FINLAND	BULL. GEOL. SURV. FINLAND	2744	0	63.8434	28.8977	VOLCANIC	MAFIC	NOT-GIVEN	48.4	7.09	8.96	6	10	5.49	10	6.76	10	0	20
26JTL 97-1	Europe	Baltic	Kuhmo	10.1016/S0377-0273(00)00296-1	ARCHEAN EVOLUTION OF THE TIPASJÄRVI-KUHMO-SUOMUSSALMI GREENSTONE COMPLEX, FINLAND	BULL. GEOL. SURV. FINLAND	2744	0	63.892	28.958	VOLCANIC	MAFIC	BASALT	49.4	7.11	35.83	2	20	8.23	20	85.4	15	0	20
4JTL 96-1	Europe	Baltic	Kuhmo	10.1130/G31543.1	ARCHEAN EVOLUTION OF THE TIPASJÄRVI-KUHMO-SUOMUSSALMI GREENSTONE COMPLEX, FINLAND	BULL. GEOL. SURV. FINLAND	2744	0	63.8507	28.9042	VOLCANIC	MAFIC	NOT-GIVEN	53.5	7.18	116.44	9	20	11.89	0	125.99	15	10	10
39JTL 97-1	Europe	Baltic	Kuhmo	10.1016/j.chemgeo.2004.03.001	ARCHEAN EVOLUTION OF THE TIPASJÄRVI-KUHMO-SUOMUSSALMI GREENSTONE COMPLEX, FINLAND	BULL. GEOL. SURV. FINLAND	2744	0	63.8268	28.817	VOLCANIC	MAFIC	BASALT	48.7	7.24	62.7	0	10	9.14	10	103.16	14	10	20
183JSN 95-1	Europe	Baltic	Kuhmo	10.1016/j.jseaes.2009.12.017	ARCHEAN EVOLUTION OF THE TIPASJÄRVI-KUHMO-SUOMUSSALMI GREENSTONE COMPLEX, FINLAND	BULL. GEOL. SURV. FINLAND	2744	0	63.9456	29.0715	VOLCANIC	MAFIC	BASALT	51.5	7.34	17.91	9	10	7.32	10	73.57	14	0	30
77-52	Europe	Baltic	Kuhmo	10.1017/S0016756800006300	THE ARCHEAN GREENSTONE BELT OF FINLAND: GEOLOGY, GEOCHEMISTRY AND GEODYNAMIC EVOLUTION	MEM. DOC. CENTRE ARM. ET. STRUCT. SOCLES RENNES	2744	0	63.94	28.91	VOLCANIC	MAFIC	BASALT	50.93	7.38				41		103	1
119JTL 96-1	Europe	Baltic	Kuhmo	10.2343/geochemj.40.149	ARCHEAN EVOLUTION OF THE TIPASJÄRVI-KUHMO-SUOMUSSALMI GREENSTONE COMPLEX, FINLAND	BULL. GEOL. SURV. FINLAND	2744	0	63.8673	28.8823	VOLCANIC	MAFIC	NOT-GIVEN	51.7	7.39	89.57	5	30	19.2	0	65.11	17	10	0
HPA4	Europe	Baltic	Kuhmo	10.1130/0016-7606(1983)94<1159:PCAICO>2.0.CO;2	THE ARCHEAN GREENSTONE BELT OF FINLAND: GEOLOGY, GEOCHEMISTRY AND GEODYNAMIC EVOLUTION	MEM. DOC. CENTRE ARM. ET. STRUCT. SOCLES RENNES	2744	0	63.94	28.91	VOLCANIC	MAFIC	BASALT	50.4	7.4
287JSN 95-1	Europe	Baltic	Kuhmo	10.2973/dsdp.proc.60.134.1982	ARCHEAN EVOLUTION OF THE TIPASJÄRVI-KUHMO-SUOMUSSALMI GREENSTONE COMPLEX, FINLAND	BULL. GEOL. SURV. FINLAND	2744	0	63.9478	29.091	VOLCANIC	MAFIC	BASALT	46.5	7.5	53.74	4	10	11.89	30	98.09	15	10	20
276JSN 95-1	Europe	Baltic	Kuhmo	10.1007/BF00375107	ARCHEAN EVOLUTION OF THE TIPASJÄRVI-KUHMO-SUOMUSSALMI GREENSTONE COMPLEX, FINLAND	BULL. GEOL. SURV. FINLAND	2744	0	63.9478	29.0832	VOLCANIC	MAFIC	BASALT	54.2	7.57	44.78	0	10	3.86	0	85.4	19	0	10
4JTL 98-1	Europe	Baltic	Kuhmo	10.2973/odp.proc.sr.152.251.1998	ARCHEAN EVOLUTION OF THE TIPASJÄRVI-KUHMO-SUOMUSSALMI GREENSTONE COMPLEX, FINLAND	BULL. GEOL. SURV. FINLAND	2744	0	63.8309	28.8426	VOLCANIC	MAFIC	NOT-GIVEN	48.1	7.59	152.26	9	30	28.35	10	245.22	18	0	20
33JTL 97-1	Europe	Baltic	Kuhmo	10.1029/2003GC000553	ARCHEAN EVOLUTION OF THE TIPASJÄRVI-KUHMO-SUOMUSSALMI GREENSTONE COMPLEX, FINLAND	BULL. GEOL. SURV. FINLAND	2744	0	63.899	28.9726	VOLCANIC	MAFIC	BASALT	51.6	7.59	53.74	6	0	13.72	10	61.73	15	0	30
179JSN 95-2	Europe	Baltic	Kuhmo	10.1016/j.gca.2015.12.009	ARCHEAN EVOLUTION OF THE TIPASJÄRVI-KUHMO-SUOMUSSALMI GREENSTONE COMPLEX, FINLAND	BULL. GEOL. SURV. FINLAND	2744	0	63.943	29.0728	VOLCANIC	MAFIC	BASALT	49.2	7.62	35.83	6	10	3.66	30	81.18	15	10	30
27JTL 97-1	Europe	Baltic	Kuhmo	10.1093/petrology/13.2.273	ARCHEAN EVOLUTION OF THE TIPASJÄRVI-KUHMO-SUOMUSSALMI GREENSTONE COMPLEX, FINLAND	BULL. GEOL. SURV. FINLAND	2744	0	63.8931	28.9567	VOLCANIC	MAFIC	BASALT	48.6	7.65	35.83	13	0	10.06	10	82.02	15	0	30
155JTL 96-1	Europe	Baltic	Kuhmo	10.1016/j.lithos.2004.09.027	ARCHEAN EVOLUTION OF THE TIPASJÄRVI-KUHMO-SUOMUSSALMI GREENSTONE COMPLEX, FINLAND	BULL. GEOL. SURV. FINLAND	2744	0	63.8538	28.888	VOLCANIC	MAFIC	NOT-GIVEN	50.5	7.68	62.7	9	10	12.8	0	63.42	16	20	30
77-151	Europe	Baltic	Kuhmo	10.1180/0026461016560009	THE ARCHEAN GREENSTONE BELT OF FINLAND: GEOLOGY, GEOCHEMISTRY AND GEODYNAMIC EVOLUTION	MEM. DOC. CENTRE ARM. ET. STRUCT. SOCLES RENNES	2744	0	63.94	28.91	VOLCANIC	MAFIC	THOLEIITE	50.88	7.74				0		61	0
177JTL 96-2	Europe	Baltic	Kuhmo	10.1016/J.VOLGEORES.2012.12.027	ARCHEAN EVOLUTION OF THE TIPASJÄRVI-KUHMO-SUOMUSSALMI GREENSTONE COMPLEX, FINLAND	BULL. GEOL. SURV. FINLAND	2744	0	63.85	28.8968	VOLCANIC	MAFIC	NOT-GIVEN	53.4	7.76	71.65	6	0	10.06	20	107.39	16	10	10
S828	Europe	Baltic	Kuhmo	10.1093/petrology/21.2.201	TRACE ELEMENT GEOCHEMISTRY AND PETROGENESIS OF FINNISH GREENSTONE BELTS	J. PETROL.	2744	0	63.94	29.1	VOLCANIC	MAFIC	BASALT	49.6	7.81				0		107		2.405	6.85		6.15
HPA3	Europe	Baltic	Kuhmo	10.1016/j.lithos.2010.10.015	THE ARCHEAN GREENSTONE BELT OF FINLAND: GEOLOGY, GEOCHEMISTRY AND GEODYNAMIC EVOLUTION	MEM. DOC. CENTRE ARM. ET. STRUCT. SOCLES RENNES	2744	0	63.94	28.91	VOLCANIC	MAFIC	BASALT	49.85	7.9
8SPL 97-1	Europe	Baltic	Kuhmo	10.1016/j.chemgeo.2005.03.013	ARCHEAN EVOLUTION OF THE TIPASJÄRVI-KUHMO-SUOMUSSALMI GREENSTONE COMPLEX, FINLAND	BULL. GEOL. SURV. FINLAND	2744	0	63.83	28.8047	VOLCANIC	MAFIC	BASALT	48.6	7.96	80.61	3	10	15.54	10	132.76	14	10	10
77-29	Europe	Baltic	Kuhmo	10.1016/j.chemgeo.2005.02.011	THE ARCHEAN GREENSTONE BELT OF FINLAND: GEOLOGY, GEOCHEMISTRY AND GEODYNAMIC EVOLUTION	MEM. DOC. CENTRE ARM. ET. STRUCT. SOCLES RENNES	2744	0	63.94	28.91	VOLCANIC	MAFIC	BASALT	51.97	8.08				0		75	0
165JTL 96-1	Europe	Baltic	Kuhmo	10.1093/petroj/40.5.787	ARCHEAN EVOLUTION OF THE TIPASJÄRVI-KUHMO-SUOMUSSALMI GREENSTONE COMPLEX, FINLAND	BULL. GEOL. SURV. FINLAND	2744	0	63.8569	28.8898	VOLCANIC	MAFIC	NOT-GIVEN	48.8	8.1	44.78	2	10	7.32	20	98.93	16	30	10
16TOH 95-1	Europe	Baltic	Kuhmo	10.1016/0016-7037(96)00173-1	ARCHEAN EVOLUTION OF THE TIPASJÄRVI-KUHMO-SUOMUSSALMI GREENSTONE COMPLEX, FINLAND	BULL. GEOL. SURV. FINLAND	2744	0	63.8943	28.9595	VOLCANIC	MAFIC	BASALT	50.5	8.19	44.78	6	0	4.57	30	72.72	16	10	10
243JSN 95-1	Europe	Baltic	Kuhmo	10.1016/j.gca.2015.12.009	ARCHEAN EVOLUTION OF THE TIPASJÄRVI-KUHMO-SUOMUSSALMI GREENSTONE COMPLEX, FINLAND	BULL. GEOL. SURV. FINLAND	2744	0	63.9535	29.0761	VOLCANIC	MAFIC	BASALT	49.3	8.21	26.87	6	10	9.14	10	67.65	17	10	20
268JTL 96-1	Europe	Baltic	Kuhmo	10.1029/ME001p0355	ARCHEAN EVOLUTION OF THE TIPASJÄRVI-KUHMO-SUOMUSSALMI GREENSTONE COMPLEX, FINLAND	BULL. GEOL. SURV. FINLAND	2744	0	63.8284	28.8748	VOLCANIC	MAFIC	NOT-GIVEN	48.7	8.31	53.74	1	0	7.32	0	54.12	17	10	20
77-49	Europe	Baltic	Kuhmo	10.2113/econgeo.107.5.797	THE ARCHEAN GREENSTONE BELT OF FINLAND: GEOLOGY, GEOCHEMISTRY AND GEODYNAMIC EVOLUTION	MEM. DOC. CENTRE ARM. ET. STRUCT. SOCLES RENNES	2744	0	63.94	28.91	VOLCANIC	MAFIC	BASALT	51.5	8.35				2		170	4
281JTL 96-1	Europe	Baltic	Kuhmo	10.1016/0016-7037(85)90087-0	ARCHEAN EVOLUTION OF THE TIPASJÄRVI-KUHMO-SUOMUSSALMI GREENSTONE COMPLEX, FINLAND	BULL. GEOL. SURV. FINLAND	2744	0	63.8271	28.8671	VOLCANIC	MAFIC	NOT-GIVEN	46.9	8.39	107.48	3	20	33.83	20	98.09	18	20	20
277JSN 95-1	Europe	Baltic	Kuhmo	10.1007/s00410-008-0325-x	ARCHEAN EVOLUTION OF THE TIPASJÄRVI-KUHMO-SUOMUSSALMI GREENSTONE COMPLEX, FINLAND	BULL. GEOL. SURV. FINLAND	2744	0	63.9473	29.0861	VOLCANIC	MAFIC	BASALT	47.9	8.4	71.65	3	0	11.89	20	181.51	16	40	0
180JTL 96-1	Europe	Baltic	Kuhmo	10.1002/2015TC003834	ARCHEAN EVOLUTION OF THE TIPASJÄRVI-KUHMO-SUOMUSSALMI GREENSTONE COMPLEX, FINLAND	BULL. GEOL. SURV. FINLAND	2744	0	63.8609	28.9065	VOLCANIC	MAFIC	NOT-GIVEN	49.6	8.44	71.65	7	0	6.4	10	69.34	18	0	20
245JSN 95-1	Europe	Baltic	Kuhmo	10.1093/petrology/egw025	ARCHEAN EVOLUTION OF THE TIPASJÄRVI-KUHMO-SUOMUSSALMI GREENSTONE COMPLEX, FINLAND	BULL. GEOL. SURV. FINLAND	2744	0	63.9524	29.0831	VOLCANIC	MAFIC	NOT-GIVEN	50.7	8.47	62.7	1	10	7.32	0	101.47	17	10	20
292JSN 95-1	Europe	Baltic	Kuhmo	10.1029/2001JB000444	ARCHEAN EVOLUTION OF THE TIPASJÄRVI-KUHMO-SUOMUSSALMI GREENSTONE COMPLEX, FINLAND	BULL. GEOL. SURV. FINLAND	2744	0	63.9409	29.0961	VOLCANIC	MAFIC	BASALT	51.8	8.6	44.78	8	0	10.06	0	76.95	21	10	10
195JTL 96-1	Europe	Baltic	Kuhmo	10.1016/0377-0273(81)90065-2	ARCHEAN EVOLUTION OF THE TIPASJÄRVI-KUHMO-SUOMUSSALMI GREENSTONE COMPLEX, FINLAND	BULL. GEOL. SURV. FINLAND	2744	0	63.8417	28.9132	VOLCANIC	MAFIC	NOT-GIVEN	49.1	8.61	223.92	14	20	50.29	0	136.99	16	0	20
32JTL 97-1	Europe	Baltic	Kuhmo	10.1016/0012-821X(93)90060-M	ARCHEAN EVOLUTION OF THE TIPASJÄRVI-KUHMO-SUOMUSSALMI GREENSTONE COMPLEX, FINLAND	BULL. GEOL. SURV. FINLAND	2744	0	63.8979	28.9641	VOLCANIC	MAFIC	BASALT	46.8	8.71	44.78	2	10	10.06	10	30.44	15	10	20
187JSN 95-2	Europe	Baltic	Kuhmo	10.1007/s00410-006-0119-y	ARCHEAN EVOLUTION OF THE TIPASJÄRVI-KUHMO-SUOMUSSALMI GREENSTONE COMPLEX, FINLAND	BULL. GEOL. SURV. FINLAND	2744	0	63.9461	29.0727	VOLCANIC	MAFIC	BASALT	49.4	8.77	44.78	6	0	4.57	10	62.57	17	10	20
315JSN 95-1	Europe	Baltic	Kuhmo	10.1007/s00445-011-0525-5	ARCHEAN EVOLUTION OF THE TIPASJÄRVI-KUHMO-SUOMUSSALMI GREENSTONE COMPLEX, FINLAND	BULL. GEOL. SURV. FINLAND	2744	0	63.9399	29.1139	VOLCANIC	MAFIC	BASALT	51.6	8.94	89.57	0	10	5.49	10	68.49	21	20	10
265JSN 95-1	Europe	Baltic	Kuhmo	10.1016/0012-821X(84)90129-8	ARCHEAN EVOLUTION OF THE TIPASJÄRVI-KUHMO-SUOMUSSALMI GREENSTONE COMPLEX, FINLAND	BULL. GEOL. SURV. FINLAND	2744	0	63.9443	29.1017	VOLCANIC	MAFIC	BASALT	41.3	9.31	134.35	9	0	8.23	30	48.2	19	30	40
180JSN 95-1	Europe	Baltic	Kuhmo	10.1016/j.lithos.2016.09.009	ARCHEAN EVOLUTION OF THE TIPASJÄRVI-KUHMO-SUOMUSSALMI GREENSTONE COMPLEX, FINLAND	BULL. GEOL. SURV. FINLAND	2744	0	63.9438	29.0715	VOLCANIC	MAFIC	BASALT	49.4	9.54	53.74	13	0	6.4	10	59.19	14	10	10
2JTL 96-1	Europe	Baltic	Kuhmo	10.1093/petrology/egg116	ARCHEAN EVOLUTION OF THE TIPASJÄRVI-KUHMO-SUOMUSSALMI GREENSTONE COMPLEX, FINLAND	BULL. GEOL. SURV. FINLAND	2744	0	63.8518	28.9069	VOLCANIC	MAFIC	NOT-GIVEN	53.4	9.74	62.7	1	10	10.97	10	51.58	15	0	20
6JTL 97-2	Europe	Baltic	Kuhmo	10.2465/ganko1941.80.179	ARCHEAN EVOLUTION OF THE TIPASJÄRVI-KUHMO-SUOMUSSALMI GREENSTONE COMPLEX, FINLAND	BULL. GEOL. SURV. FINLAND	2744	0	63.8328	28.8268	VOLCANIC	MAFIC	BASALT	47.9	10.1	35.83	7	0	8.23	0	71.88	19	0	20
148TTT 97-1	Europe	Baltic	Kuhmo	10.1007/BF00310782	ARCHEAN EVOLUTION OF THE TIPASJÄRVI-KUHMO-SUOMUSSALMI GREENSTONE COMPLEX, FINLAND	BULL. GEOL. SURV. FINLAND	2744	0	63.8141	29.7986	VOLCANIC	MAFIC	NOT-GIVEN	50.1	10.2	71.65	7	10	18.29	20	60.04	15	10	30
290JTL 96-1	Europe	Baltic	Kuhmo	10.1029/2008GC002326	ARCHEAN EVOLUTION OF THE TIPASJÄRVI-KUHMO-SUOMUSSALMI GREENSTONE COMPLEX, FINLAND	BULL. GEOL. SURV. FINLAND	2744	0	63.8302	28.863	VOLCANIC	MAFIC	NOT-GIVEN	45.7	10.4	35.83	8	10	14.63	20	65.96	16	10	20
128JTL 96-1	Europe	Baltic	Kuhmo	10.1016/j.precamres.2012.03.013	ARCHEAN EVOLUTION OF THE TIPASJÄRVI-KUHMO-SUOMUSSALMI GREENSTONE COMPLEX, FINLAND	BULL. GEOL. SURV. FINLAND	2744	0	63.8641	28.8812	VOLCANIC	MAFIC	NOT-GIVEN	46.9	10.4	71.65	8	30	24.69	10	73.57	16	10	30
77-50	Europe	Baltic	Kuhmo	10.1016/j.epsl.2005.01.021	THE ARCHEAN GREENSTONE BELT OF FINLAND: GEOLOGY, GEOCHEMISTRY AND GEODYNAMIC EVOLUTION	MEM. DOC. CENTRE ARM. ET. STRUCT. SOCLES RENNES	2744	0	63.94	28.91	VOLCANIC	MAFIC	BASALT	45.31	10.43				0		49	1
187JTL 96-1	Europe	Baltic	Kuhmo	10.1016/j.epsl.2011.12.035	ARCHEAN EVOLUTION OF THE TIPASJÄRVI-KUHMO-SUOMUSSALMI GREENSTONE COMPLEX, FINLAND	BULL. GEOL. SURV. FINLAND	2744	0	63.8412	28.9024	VOLCANIC	MAFIC	NOT-GIVEN	47.1	10.6	71.65	5	10	13.72	10	25.37	16	30	0
307JTL 96-1	Europe	Baltic	Kuhmo	10.1016/0009-2541(95)00113-6	ARCHEAN EVOLUTION OF THE TIPASJÄRVI-KUHMO-SUOMUSSALMI GREENSTONE COMPLEX, FINLAND	BULL. GEOL. SURV. FINLAND	2744	0	63.8257	28.8922	VOLCANIC	MAFIC	NOT-GIVEN	47.4	10.7	179.13	9	20	28.35	10	117.54	18	20	0
212JSN 95-1	Europe	Baltic	Kuhmo	10.1016/S0377-0273(98)00062-6	ARCHEAN EVOLUTION OF THE TIPASJÄRVI-KUHMO-SUOMUSSALMI GREENSTONE COMPLEX, FINLAND	BULL. GEOL. SURV. FINLAND	2744	0	63.9488	29.0673	VOLCANIC	MAFIC	BASALT	43.2	11	44.78	11	0	7.32	20	54.12	13	20	0
18JSN 95-1	Europe	Baltic	Kuhmo	10.1016/S0377-0273(99)00021-9	ARCHEAN EVOLUTION OF THE TIPASJÄRVI-KUHMO-SUOMUSSALMI GREENSTONE COMPLEX, FINLAND	BULL. GEOL. SURV. FINLAND	2744	0	63.9351	29.0571	VOLCANIC	MAFIC	BASALT	44.3	11.1	44.78	0	0	3.66	10	54.96	19	10	20
240JSN 95-1	Europe	Baltic	Kuhmo	10.1029/2002TC001428	ARCHEAN EVOLUTION OF THE TIPASJÄRVI-KUHMO-SUOMUSSALMI GREENSTONE COMPLEX, FINLAND	BULL. GEOL. SURV. FINLAND	2744	0	63.9553	29.065	VOLCANIC	MAFIC	BASALT	49.4	11.3	44.78	1	10	8.23	20	26.21	18	10	0
200JSN 95-1	Europe	Baltic	Kuhmo	10.2113/gsecongeo.82.1.165	ARCHEAN EVOLUTION OF THE TIPASJÄRVI-KUHMO-SUOMUSSALMI GREENSTONE COMPLEX, FINLAND	BULL. GEOL. SURV. FINLAND	2744	0	63.9514	29.0717	VOLCANIC	MAFIC	BASALT	46.6	11.9	17.91	4	10	6.4	30	27.9	12	30	20
36-PTP-03	Europe	Baltic	Kuhmo	10.1016/j.precamres.2012.12.004	GEOCHEMISTRY OF KOMATIITES FROM THE TIPASJÄRVI, KUHMO, SUOMUSSALMI, ILOMANTSI AND TULPPIO GREENSTONE BELTS, FINLAND: IMPLICATIONS FOR TECTONIC SETTING AND NI SULPHIDE PROSPECTIVITY	PREC. RESEARCH	2744	0	64	29.5	VOLCANIC	MAFIC	BASALT	48.9	11.9	247	0.35	7.18	9.48		63.1	3.53	5.53	14.5	2.14	11.6
S858	Europe	Baltic	Kuhmo	10.1093/petrology/21.2.201	TRACE ELEMENT GEOCHEMISTRY AND PETROGENESIS OF FINNISH GREENSTONE BELTS	J. PETROL.	2744	0	63.94	29.07	VOLCANIC	MAFIC	BASALT	47.64	11.98				5		49		1.275	3.87		3.525
176TTT 96-2	Europe	Baltic	Tipasjärvi-Kuhmo-Suomussalmi	10.1093/petrology/43.7.1207	ARCHEAN EVOLUTION OF THE TIPASJÄRVI-KUHMO-SUOMUSSALMI GREENSTONE COMPLEX, FINLAND	BULL. GEOL. SURV. FINLAND	2800	0	64.2813	29.0522	VOLCANIC	MAFIC	NOT-GIVEN	54.5	2.4	26.87	8	30	3.66	10	344.16	14	0	30
82JSK 93-1	Europe	Baltic	Tipasjärvi-Kuhmo-Suomussalmi	10.1093/petrology/egu038	ARCHEAN EVOLUTION OF THE TIPASJÄRVI-KUHMO-SUOMUSSALMI GREENSTONE COMPLEX, FINLAND	BULL. GEOL. SURV. FINLAND	2800	0	64.2419	29.1122	VOLCANIC	MAFIC	NOT-GIVEN	54.6	2.44	62.7	8	10	4.57	30	160.66	8	10	20
13SII 94-2/123.50	Europe	Baltic	Tipasjärvi-Kuhmo-Suomussalmi	10.1016/S0921-8181(99)00012-0	ARCHEAN EVOLUTION OF THE TIPASJÄRVI-KUHMO-SUOMUSSALMI GREENSTONE COMPLEX, FINLAND	BULL. GEOL. SURV. FINLAND	2800	0	64.244	29.0606	VOLCANIC	MAFIC	NOT-GIVEN	53.3	3.76	71.65	9	60	7.32	20	152.21	15	10	20
14SII 94-3/92.10	Europe	Baltic	Tipasjärvi-Kuhmo-Suomussalmi	10.1093/petrology/4.1.31	ARCHEAN EVOLUTION OF THE TIPASJÄRVI-KUHMO-SUOMUSSALMI GREENSTONE COMPLEX, FINLAND	BULL. GEOL. SURV. FINLAND	2800	0	64.2434	29.0504	VOLCANIC	MAFIC	NOT-GIVEN	53.4	4	143.31	9	90	15.54	0	208.02	16	0	20
131442	Europe	Baltic	Tipasjärvi-Kuhmo-Suomussalmi	10.1007/BF02596807	PETROGENESIS AND GEOCHEMISTRY OF METABASALTIC AND METASEDIMENTARY ENCLAVES IN THE AMITSOQ GNEISSES, WEST GREENLAND	AM. MINERAL.	2800	0	64.16	-51.3733	VOLCANIC	MAFIC	NOT-GIVEN	51.69	4.12
17VIE 64-2/223.26	Europe	Baltic	Tipasjärvi-Kuhmo-Suomussalmi	10.1093/petrology/egs091	ARCHEAN EVOLUTION OF THE TIPASJÄRVI-KUHMO-SUOMUSSALMI GREENSTONE COMPLEX, FINLAND	BULL. GEOL. SURV. FINLAND	2800	0	64.4462	29.0483	VOLCANIC	MAFIC	NOT-GIVEN	43.5	4.23	17.91	2	0	7.32	20	58.35	11	30	20
7HP 92-1	Europe	Baltic	Tipasjärvi-Kuhmo-Suomussalmi	10.1134/S0869591109030047	ARCHEAN EVOLUTION OF THE TIPASJÄRVI-KUHMO-SUOMUSSALMI GREENSTONE COMPLEX, FINLAND	BULL. GEOL. SURV. FINLAND	2800	0	64.2324	29.0845	VOLCANIC	MAFIC	BASALT	53.71	4.44	39		23	0		113	0	0	7
128TOH 96-1	Europe	Baltic	Tipasjärvi-Kuhmo-Suomussalmi	10.1093/petrology/egs158	ARCHEAN EVOLUTION OF THE TIPASJÄRVI-KUHMO-SUOMUSSALMI GREENSTONE COMPLEX, FINLAND	BULL. GEOL. SURV. FINLAND	2800	0	65.142	29.094	VOLCANIC	MAFIC	BASALT	51	4.46	89.57	10	10	9.14	0	86.25	17	0	30
58R 0-1/40.63	Europe	Baltic	Tipasjärvi-Kuhmo-Suomussalmi	10.1093/petrology/egs117	ARCHEAN EVOLUTION OF THE TIPASJÄRVI-KUHMO-SUOMUSSALMI GREENSTONE COMPLEX, FINLAND	BULL. GEOL. SURV. FINLAND	2800	0	64.4464	29.0507	VOLCANIC	MAFIC	THOLEIITE	53.1	4.51			35
10SII 93-1/7.00	Europe	Baltic	Tipasjärvi-Kuhmo-Suomussalmi	10.1016/j.quageo.2013.01.008	ARCHEAN EVOLUTION OF THE TIPASJÄRVI-KUHMO-SUOMUSSALMI GREENSTONE COMPLEX, FINLAND	BULL. GEOL. SURV. FINLAND	2800	0	64.2309	29.0817	VOLCANIC	MAFIC	BASALT	52.5	4.58	107.48	2	10	55.78	10	103.16	8	0	10
109JSN 95-1	Europe	Baltic	Tipasjärvi-Kuhmo-Suomussalmi	10.1093/petrology/egs143	ARCHEAN EVOLUTION OF THE TIPASJÄRVI-KUHMO-SUOMUSSALMI GREENSTONE COMPLEX, FINLAND	BULL. GEOL. SURV. FINLAND	2800	0	64.5558	29.0766	VOLCANIC	MAFIC	NOT-GIVEN	48.5	4.61	53.74	2	10	9.14	20	190.26	18	0	0
56KYK 94-2	Europe	Baltic	Tipasjärvi-Kuhmo-Suomussalmi	10.1016/j.jvolgeores.2008.05.016	ARCHEAN EVOLUTION OF THE TIPASJÄRVI-KUHMO-SUOMUSSALMI GREENSTONE COMPLEX, FINLAND	BULL. GEOL. SURV. FINLAND	2800	0	64.1649	29.2046	VOLCANIC	MAFIC	DIABASE	50	4.62	125.39	13	20	21.03	0	188.57	29	20	70
181VIE 65-1/163.48	Europe	Baltic	Tipasjärvi-Kuhmo-Suomussalmi	10.1093/petrology/egs103	ARCHEAN EVOLUTION OF THE TIPASJÄRVI-KUHMO-SUOMUSSALMI GREENSTONE COMPLEX, FINLAND	BULL. GEOL. SURV. FINLAND	2800	0	64.4462	29.0483	VOLCANIC	MAFIC	NOT-GIVEN	47	4.64	80.61	5	10	21.03	20	90.48	9	10	30
18VIE 64-1/210.37	Europe	Baltic	Tipasjärvi-Kuhmo-Suomussalmi	10.1093/petrology/egs090	ARCHEAN EVOLUTION OF THE TIPASJÄRVI-KUHMO-SUOMUSSALMI GREENSTONE COMPLEX, FINLAND	BULL. GEOL. SURV. FINLAND	2800	0	64.4462	29.0483	VOLCANIC	MAFIC	NOT-GIVEN	42.8	4.66	44.78	5	0	9.14	20	83.71	9	0	10
8.1	Europe	Baltic	Tipasjärvi-Kuhmo-Suomussalmi	10.1016/j.tecto.2009.11.013	ARCHEAN EVOLUTION OF THE TIPASJÄRVI-KUHMO-SUOMUSSALMI GREENSTONE COMPLEX, FINLAND	BULL. GEOL. SURV. FINLAND	2800	0	64.2784	29.0686	VOLCANIC	MAFIC	NOT-GIVEN	54.3	4.7	105		11	7		360	4	14	33
5TOH 96-1	Europe	Baltic	Tipasjärvi-Kuhmo-Suomussalmi	10.1093/petrology/egs202	ARCHEAN EVOLUTION OF THE TIPASJÄRVI-KUHMO-SUOMUSSALMI GREENSTONE COMPLEX, FINLAND	BULL. GEOL. SURV. FINLAND	2800	0	65.1623	29.1046	VOLCANIC	MAFIC	BASALT	49.4	4.86	98.52	10	10	10.97	20	71.88	15	10	40
15TOH 95-1	Europe	Baltic	Tipasjärvi-Kuhmo-Suomussalmi	10.1093/petrology/36.5.1193	ARCHEAN EVOLUTION OF THE TIPASJÄRVI-KUHMO-SUOMUSSALMI GREENSTONE COMPLEX, FINLAND	BULL. GEOL. SURV. FINLAND	2800	0	64.2282	29.0838	VOLCANIC	MAFIC	BASALT	52.9	4.86	35.83	10	20	5.49	20	112.46	15	30	0
17VIE 64-2/125.50	Europe	Baltic	Tipasjärvi-Kuhmo-Suomussalmi	10.1093/petrology/egs097	ARCHEAN EVOLUTION OF THE TIPASJÄRVI-KUHMO-SUOMUSSALMI GREENSTONE COMPLEX, FINLAND	BULL. GEOL. SURV. FINLAND	2800	0	64.4462	29.0483	VOLCANIC	MAFIC	BASALT	45.5	4.93	62.7	2	10	14.63	20	61.73	5	0	20
18VIE 64-1/374.56	Europe	Baltic	Tipasjärvi-Kuhmo-Suomussalmi	10.1093/petrology/egs096	ARCHEAN EVOLUTION OF THE TIPASJÄRVI-KUHMO-SUOMUSSALMI GREENSTONE COMPLEX, FINLAND	BULL. GEOL. SURV. FINLAND	2800	0	64.4462	29.0483	VOLCANIC	MAFIC	NOT-GIVEN	45.1	4.95	53.74	6	10	13.72	30	92.17	4	20	10
18VIE 64-1/207.56	Europe	Baltic	Tipasjärvi-Kuhmo-Suomussalmi	10.1093/petrology/egs099	ARCHEAN EVOLUTION OF THE TIPASJÄRVI-KUHMO-SUOMUSSALMI GREENSTONE COMPLEX, FINLAND	BULL. GEOL. SURV. FINLAND	2800	0	64.4462	29.0483	VOLCANIC	MAFIC	NOT-GIVEN	45.6	4.96	62.7	5	0	12.8	0	78.64	6	20	20
17VIE 64-3/157.25	Europe	Baltic	Tipasjärvi-Kuhmo-Suomussalmi	10.1093/petrology/egs108	ARCHEAN EVOLUTION OF THE TIPASJÄRVI-KUHMO-SUOMUSSALMI GREENSTONE COMPLEX, FINLAND	BULL. GEOL. SURV. FINLAND	2800	0	64.4462	29.0483	VOLCANIC	MAFIC	BASALT	47.7	4.99	26.87	6	0	15.54	20	76.1	8	10	10
13SII 94-1/67.20	Europe	Baltic	Tipasjärvi-Kuhmo-Suomussalmi	10.2973/dsdp.proc.60.134.1982	ARCHEAN EVOLUTION OF THE TIPASJÄRVI-KUHMO-SUOMUSSALMI GREENSTONE COMPLEX, FINLAND	BULL. GEOL. SURV. FINLAND	2800	0	64.244	29.0606	VOLCANIC	MAFIC	NOT-GIVEN	54.7	5.06	44.78	3	40	5.49	10	142.06	21	10	20
206TTT 96-2	Europe	Baltic	Tipasjärvi-Kuhmo-Suomussalmi	10.1016/j.jvolgeores.2005.04.018	ARCHEAN EVOLUTION OF THE TIPASJÄRVI-KUHMO-SUOMUSSALMI GREENSTONE COMPLEX, FINLAND	BULL. GEOL. SURV. FINLAND	2800	0	64.2789	29.0683	VOLCANIC	MAFIC	NOT-GIVEN	54.4	5.11	179.13	3	0	12.8	40	198.71	18	30	20
75IJY 94-2	Europe	Baltic	Tipasjärvi-Kuhmo-Suomussalmi	10.1093/petrology/egs177	ARCHEAN EVOLUTION OF THE TIPASJÄRVI-KUHMO-SUOMUSSALMI GREENSTONE COMPLEX, FINLAND	BULL. GEOL. SURV. FINLAND	2800	0	65.1563	29.0824	VOLCANIC	MAFIC	BASALT	49.8	5.12	250.78	1	10	35.66	40	194.49	21	20	60
17VIE 64-2/198.28	Europe	Baltic	Tipasjärvi-Kuhmo-Suomussalmi	10.1093/petrology/egs101	ARCHEAN EVOLUTION OF THE TIPASJÄRVI-KUHMO-SUOMUSSALMI GREENSTONE COMPLEX, FINLAND	BULL. GEOL. SURV. FINLAND	2800	0	64.4462	29.0483	VOLCANIC	MAFIC	BASALT	46.4	5.17	53.74	7	0	11.89	30	93.86	7	10	20
17VIE 64-2/96.90	Europe	Baltic	Tipasjärvi-Kuhmo-Suomussalmi	10.1093/petrology/egs102	ARCHEAN EVOLUTION OF THE TIPASJÄRVI-KUHMO-SUOMUSSALMI GREENSTONE COMPLEX, FINLAND	BULL. GEOL. SURV. FINLAND	2800	0	64.4462	29.0483	VOLCANIC	MAFIC	BASALT	46.5	5.23	62.7	7	0	14.63	20	80.33	5	0	0
171MAF 96-1	Europe	Baltic	Tipasjärvi-Kuhmo-Suomussalmi	10.1093/petrology/egs201	ARCHEAN EVOLUTION OF THE TIPASJÄRVI-KUHMO-SUOMUSSALMI GREENSTONE COMPLEX, FINLAND	BULL. GEOL. SURV. FINLAND	2800	0	65.1618	29.0812	VOLCANIC	MAFIC	THOLEIITE	54	5.24	143.31	3	10	13.72	20	180.96	17	10	30
18VIE 64-1/377.83	Europe	Baltic	Tipasjärvi-Kuhmo-Suomussalmi	10.1093/petrology/egs084	ARCHEAN EVOLUTION OF THE TIPASJÄRVI-KUHMO-SUOMUSSALMI GREENSTONE COMPLEX, FINLAND	BULL. GEOL. SURV. FINLAND	2800	0	64.4462	29.0483	VOLCANIC	MAFIC	NOT-GIVEN	41.3	5.27	35.83	1	20	2.74	10	104.85	4	0	20
12TOH 95-1	Europe	Baltic	Tipasjärvi-Kuhmo-Suomussalmi	10.1016/j.lithos.2012.04.017	ARCHEAN EVOLUTION OF THE TIPASJÄRVI-KUHMO-SUOMUSSALMI GREENSTONE COMPLEX, FINLAND	BULL. GEOL. SURV. FINLAND	2800	0	64.2256	29.0773	VOLCANIC	MAFIC	BASALT	48.8	5.29	44.78	6	0	9.14	30	82.87	17	10	10
12-HP-92	Europe	Baltic	Tipasjärvi-Kuhmo-Suomussalmi	10.1016/0009-2541(75)90030-3	ARCHEAN EVOLUTION OF THE TIPASJÄRVI-KUHMO-SUOMUSSALMI GREENSTONE COMPLEX, FINLAND	BULL. GEOL. SURV. FINLAND	2800	0	64.2318	29.0838	VOLCANIC	MAFIC	NOT-GIVEN	53.51	5.29	60	0.2	20	0		119	0	0	1	1.4	6.4
181VIE 65-1/200.74	Europe	Baltic	Tipasjärvi-Kuhmo-Suomussalmi	10.1093/petrology/egs110	ARCHEAN EVOLUTION OF THE TIPASJÄRVI-KUHMO-SUOMUSSALMI GREENSTONE COMPLEX, FINLAND	BULL. GEOL. SURV. FINLAND	2800	0	64.4462	29.0483	VOLCANIC	MAFIC	NOT-GIVEN	48.2	5.3	80.61	3	10	16.46	0	83.71	5	0	20
62TOH 96-1	Europe	Baltic	Tipasjärvi-Kuhmo-Suomussalmi	10.1093/petrology/egs204	ARCHEAN EVOLUTION OF THE TIPASJÄRVI-KUHMO-SUOMUSSALMI GREENSTONE COMPLEX, FINLAND	BULL. GEOL. SURV. FINLAND	2800	0	65.163	29.0991	VOLCANIC	MAFIC	BASALT	51.1	5.32	80.61	6	10	7.32	10	60.04	15	20	0
17VIE 64-2/109.60	Europe	Baltic	Tipasjärvi-Kuhmo-Suomussalmi	10.1093/petrology/egs089	ARCHEAN EVOLUTION OF THE TIPASJÄRVI-KUHMO-SUOMUSSALMI GREENSTONE COMPLEX, FINLAND	BULL. GEOL. SURV. FINLAND	2800	0	64.4462	29.0483	VOLCANIC	MAFIC	BASALT	42.4	5.33	44.78	5	0	9.14	20	77.79	5	0	30
12-HP-92	Europe	Baltic	Tipasjärvi-Kuhmo-Suomussalmi	10.1016/0009-2541(75)90030-3	KOMATIITE GEOLOGY OF THE SIIVIKKOVAARA AND KELLOJÄRVI AREAS OF THE KUHMO GREENSTONE BELT	TURKU UNIVERSITY, DEPARTMENT OF GEOLOGY-TECHNICAL REPORT	2800	0	64.2318	29.0838	VOLCANIC	MAFIC	NOT-GIVEN	53.9	5.33	60			0		119	2.5	2.8	7.2	1.4	6.4
17VIE 64-2/119.50	Europe	Baltic	Tipasjärvi-Kuhmo-Suomussalmi	10.1093/petrology/egs104	ARCHEAN EVOLUTION OF THE TIPASJÄRVI-KUHMO-SUOMUSSALMI GREENSTONE COMPLEX, FINLAND	BULL. GEOL. SURV. FINLAND	2800	0	64.4462	29.0483	VOLCANIC	MAFIC	BASALT	47.1	5.34	53.74	5	0	16.46	30	76.1	6	20	30
17VIE 64-2/101.47	Europe	Baltic	Tipasjärvi-Kuhmo-Suomussalmi	10.1093/petrology/egs107	ARCHEAN EVOLUTION OF THE TIPASJÄRVI-KUHMO-SUOMUSSALMI GREENSTONE COMPLEX, FINLAND	BULL. GEOL. SURV. FINLAND	2800	0	64.4462	29.0483	VOLCANIC	MAFIC	BASALT	47.7	5.34	71.65	6	0	14.63	0	74.41	4	0	20
181VIE 65-1/161.48	Europe	Baltic	Tipasjärvi-Kuhmo-Suomussalmi	10.1093/petrology/egs088	ARCHEAN EVOLUTION OF THE TIPASJÄRVI-KUHMO-SUOMUSSALMI GREENSTONE COMPLEX, FINLAND	BULL. GEOL. SURV. FINLAND	2800	0	64.4462	29.0483	VOLCANIC	MAFIC	NOT-GIVEN	42.1	5.35	53.74	4	0	11.89	20	79.49	7	10	30
17VIE 64-1/62.40	Europe	Baltic	Tipasjärvi-Kuhmo-Suomussalmi	10.1093/petrology/egs100	ARCHEAN EVOLUTION OF THE TIPASJÄRVI-KUHMO-SUOMUSSALMI GREENSTONE COMPLEX, FINLAND	BULL. GEOL. SURV. FINLAND	2800	0	64.4462	29.0483	VOLCANIC	MAFIC	BASALT	46.2	5.37	35.83	9	10	0.91	0	114.15	6	0	20
98JSK 93-1/46.00	Europe	Baltic	Tipasjärvi-Kuhmo-Suomussalmi	10.1093/petrology/egs081	ARCHEAN EVOLUTION OF THE TIPASJÄRVI-KUHMO-SUOMUSSALMI GREENSTONE COMPLEX, FINLAND	BULL. GEOL. SURV. FINLAND	2800	0	64.4458	29.0491	VOLCANIC	MAFIC	NOT-GIVEN	52.1	5.44	80.61	8	10	8.23	40	97.24	8	30	20
17VIE 64-3/170.40	Europe	Baltic	Tipasjärvi-Kuhmo-Suomussalmi	10.1093/petrology/egs109	ARCHEAN EVOLUTION OF THE TIPASJÄRVI-KUHMO-SUOMUSSALMI GREENSTONE COMPLEX, FINLAND	BULL. GEOL. SURV. FINLAND	2800	0	64.4462	29.0483	VOLCANIC	MAFIC	BASALT	48.2	5.45	44.78	6	0	10.97	40	131.07	7	20	20
18VIE 64-1/204.85	Europe	Baltic	Tipasjärvi-Kuhmo-Suomussalmi	10.1093/petrology/egs092	ARCHEAN EVOLUTION OF THE TIPASJÄRVI-KUHMO-SUOMUSSALMI GREENSTONE COMPLEX, FINLAND	BULL. GEOL. SURV. FINLAND	2800	0	64.4462	29.0483	VOLCANIC	MAFIC	NOT-GIVEN	43.6	5.47	62.7	4	10	14.63	0	74.41	3	20	10
181VIE 65-1/158.75	Europe	Baltic	Tipasjärvi-Kuhmo-Suomussalmi	10.1093/petrology/egs106	ARCHEAN EVOLUTION OF THE TIPASJÄRVI-KUHMO-SUOMUSSALMI GREENSTONE COMPLEX, FINLAND	BULL. GEOL. SURV. FINLAND	2800	0	64.4462	29.0483	VOLCANIC	MAFIC	NOT-GIVEN	47.5	5.48	80.61	5	0	16.46	10	73.57	6	0	30
17VIE 64-3/163.90	Europe	Baltic	Tipasjärvi-Kuhmo-Suomussalmi	10.1093/petrology/egs112	ARCHEAN EVOLUTION OF THE TIPASJÄRVI-KUHMO-SUOMUSSALMI GREENSTONE COMPLEX, FINLAND	BULL. GEOL. SURV. FINLAND	2800	0	64.4462	29.0483	VOLCANIC	MAFIC	BASALT	48.7	5.51	44.78	7	0	10.06	10	95.55	6	0	20
17VIE 64-2/192.29	Europe	Baltic	Tipasjärvi-Kuhmo-Suomussalmi	10.1093/petrology/egs095	ARCHEAN EVOLUTION OF THE TIPASJÄRVI-KUHMO-SUOMUSSALMI GREENSTONE COMPLEX, FINLAND	BULL. GEOL. SURV. FINLAND	2800	0	64.4462	29.0483	VOLCANIC	MAFIC	BASALT	45.1	5.53	53.74	6	10	14.63	0	98.93	6	0	30
121IJY 94-1	Europe	Baltic	Tipasjärvi-Kuhmo-Suomussalmi	10.1093/petrology/egs190	ARCHEAN EVOLUTION OF THE TIPASJÄRVI-KUHMO-SUOMUSSALMI GREENSTONE COMPLEX, FINLAND	BULL. GEOL. SURV. FINLAND	2800	0	65.1578	29.0937	VOLCANIC	MAFIC	BASALT	49.3	5.6	80.61	5	10	11.89	0	169.12	17	20	30
1SII 93-2/50.00	Europe	Baltic	Tipasjärvi-Kuhmo-Suomussalmi	10.1016/j.jvolgeores.2016.01.015	ARCHEAN EVOLUTION OF THE TIPASJÄRVI-KUHMO-SUOMUSSALMI GREENSTONE COMPLEX, FINLAND	BULL. GEOL. SURV. FINLAND	2800	0	64.2341	29.095	VOLCANIC	MAFIC	THOLEIITE	50.2	5.6	36	6	10	8	10	92	6	20	40
104JTL 95-1	Europe	Baltic	Tipasjärvi-Kuhmo-Suomussalmi	10.2973/odp.proc.sr.127128-2.208.1992	ARCHEAN EVOLUTION OF THE TIPASJÄRVI-KUHMO-SUOMUSSALMI GREENSTONE COMPLEX, FINLAND	BULL. GEOL. SURV. FINLAND	2800	0	64.0829	29.3207	VOLCANIC	MAFIC	NOT-GIVEN	51.1	5.6	53.74	9	20	17.37	10	32.98	19	20	10
160TOH 96-1	Europe	Baltic	Tipasjärvi-Kuhmo-Suomussalmi	10.1093/petrology/egs230	ARCHEAN EVOLUTION OF THE TIPASJÄRVI-KUHMO-SUOMUSSALMI GREENSTONE COMPLEX, FINLAND	BULL. GEOL. SURV. FINLAND	2800	0	65.1883	29.0925	VOLCANIC	MAFIC	BASALT	50.5	5.61	116.44	7	40	12.8	10	120.92	18	0	0
84-PTP-03	Europe	Baltic	Tipasjärvi-Kuhmo-Suomussalmi	10.1093/petrology/egs243	ARCHEAN EVOLUTION OF THE TIPASJÄRVI-KUHMO-SUOMUSSALMI GREENSTONE COMPLEX, FINLAND	BULL. GEOL. SURV. FINLAND	2800	0	65.2	29.1	VOLCANIC	MAFIC	BASALT	54.6	5.61	22	0.14	17	3		124	3	1.09	3.27	0.47	3.32
182TOH 96-1	Europe	Baltic	Tipasjärvi-Kuhmo-Suomussalmi	10.1093/petrology/egs246	ARCHEAN EVOLUTION OF THE TIPASJÄRVI-KUHMO-SUOMUSSALMI GREENSTONE COMPLEX, FINLAND	BULL. GEOL. SURV. FINLAND	2800	0	65.2014	29.095	VOLCANIC	MAFIC	BASALT	49.9	5.62	26.87	3	10	11.89	0	226.62	16	20	30
11-PTP-03	Europe	Baltic	Tipasjärvi-Kuhmo-Suomussalmi	10.1016/j.precamres.2012.12.004	GEOCHEMISTRY OF KOMATIITES FROM THE TIPASJÄRVI, KUHMO, SUOMUSSALMI, ILOMANTSI AND TULPPIO GREENSTONE BELTS, FINLAND: IMPLICATIONS FOR TECTONIC SETTING AND NI SULPHIDE PROSPECTIVITY	PREC. RESEARCH	2800	0	64.24	29.1	VOLCANIC	MAFIC	BASALT	50.2	5.62	30.2	0.09	28	0.66		131	1.35	0.45	1.83	0.38	2.59
17VIE 64-1/73.24	Europe	Baltic	Tipasjärvi-Kuhmo-Suomussalmi	10.1093/petrology/egs094	ARCHEAN EVOLUTION OF THE TIPASJÄRVI-KUHMO-SUOMUSSALMI GREENSTONE COMPLEX, FINLAND	BULL. GEOL. SURV. FINLAND	2800	0	64.4462	29.0483	VOLCANIC	MAFIC	BASALT	44	5.63	26.87	3	0	4.57	10	35.51	6	10	30
6HP 92-1	Europe	Baltic	Tipasjärvi-Kuhmo-Suomussalmi	10.1093/petrology/egh064	ARCHEAN EVOLUTION OF THE TIPASJÄRVI-KUHMO-SUOMUSSALMI GREENSTONE COMPLEX, FINLAND	BULL. GEOL. SURV. FINLAND	2800	0	64.2325	29.0847	VOLCANIC	MAFIC	BASALT	52.99	5.63	46		13	2		139	0	6	17
2ARO 93-1/93.40	Europe	Baltic	Tipasjärvi-Kuhmo-Suomussalmi	10.1093/petrology/egs124	ARCHEAN EVOLUTION OF THE TIPASJÄRVI-KUHMO-SUOMUSSALMI GREENSTONE COMPLEX, FINLAND	BULL. GEOL. SURV. FINLAND	2800	0	64.4465	29.0465	VOLCANIC	MAFIC	BASALT	52.8	5.64	44.78	8	0	2.74	20	213.93	8	20	10
15JSK 93-1	Europe	Baltic	Tipasjärvi-Kuhmo-Suomussalmi	10.1016/j.lithos.2015.12.025	ARCHEAN EVOLUTION OF THE TIPASJÄRVI-KUHMO-SUOMUSSALMI GREENSTONE COMPLEX, FINLAND	BULL. GEOL. SURV. FINLAND	2800	0	64.2327	29.0868	VOLCANIC	MAFIC	BASALT	51.1	5.65	53.74	6	20	2.74	10	94.71	7	20	20
57TOH 95-1	Europe	Baltic	Tipasjärvi-Kuhmo-Suomussalmi	10.1016/0012-821X(77)90166-2	ARCHEAN EVOLUTION OF THE TIPASJÄRVI-KUHMO-SUOMUSSALMI GREENSTONE COMPLEX, FINLAND	BULL. GEOL. SURV. FINLAND	2800	0	64.2567	29.1297	VOLCANIC	MAFIC	NOT-GIVEN	53.3	5.67	161.22	8	20	10.97	20	186.88	23	20	30
S334	Europe	Baltic	Tipasjärvi-Kuhmo-Suomussalmi	10.1093/petrology/21.2.201	TRACE ELEMENT GEOCHEMISTRY AND PETROGENESIS OF FINNISH GREENSTONE BELTS	J. PETROL.	2800	0	64.11	29.32	VOLCANIC	MAFIC	THOLEIITE	47.7	5.69				0		102		8.206	20.53		12.86
17VIE 64-2/186.56	Europe	Baltic	Tipasjärvi-Kuhmo-Suomussalmi	10.1093/petrology/egs086	ARCHEAN EVOLUTION OF THE TIPASJÄRVI-KUHMO-SUOMUSSALMI GREENSTONE COMPLEX, FINLAND	BULL. GEOL. SURV. FINLAND	2800	0	64.4462	29.0483	VOLCANIC	MAFIC	BASALT	42	5.73	44.78	3	10	11.89	30	76.1	5	20	0
59TOH 94-1	Europe	Baltic	Tipasjärvi-Kuhmo-Suomussalmi	10.1016/j.jvolgeores.2008.06.009	ARCHEAN EVOLUTION OF THE TIPASJÄRVI-KUHMO-SUOMUSSALMI GREENSTONE COMPLEX, FINLAND	BULL. GEOL. SURV. FINLAND	2800	0	64.2489	29.0738	VOLCANIC	MAFIC	BASALT	52.3	5.73	152.26	7	50	17.37	30	90.48	4	0	20
120IJY 94-1	Europe	Baltic	Tipasjärvi-Kuhmo-Suomussalmi	10.1093/petrology/egs188	ARCHEAN EVOLUTION OF THE TIPASJÄRVI-KUHMO-SUOMUSSALMI GREENSTONE COMPLEX, FINLAND	BULL. GEOL. SURV. FINLAND	2800	0	65.1577	29.0945	VOLCANIC	MAFIC	BASALT	51	5.76	44.78	5	10	6.4	40	168.27	18	30	10
18VIE 64-1/12.68	Europe	Baltic	Tipasjärvi-Kuhmo-Suomussalmi	10.1093/petrology/egs113	ARCHEAN EVOLUTION OF THE TIPASJÄRVI-KUHMO-SUOMUSSALMI GREENSTONE COMPLEX, FINLAND	BULL. GEOL. SURV. FINLAND	2800	0	64.4462	29.0483	VOLCANIC	MAFIC	NOT-GIVEN	48.8	5.78	35.83	7	0	3.66	30	72.72	7	20	10
17VIE 64-1/51.65	Europe	Baltic	Tipasjärvi-Kuhmo-Suomussalmi	10.1093/petrology/egs111	ARCHEAN EVOLUTION OF THE TIPASJÄRVI-KUHMO-SUOMUSSALMI GREENSTONE COMPLEX, FINLAND	BULL. GEOL. SURV. FINLAND	2800	0	64.4462	29.0483	VOLCANIC	MAFIC	BASALT	48.4	5.8	89.57	8	10	27.43	30	71.03	10	30	10
S168	Europe	Baltic	Tipasjärvi-Kuhmo-Suomussalmi	10.1093/petrology/egs149	ARCHEAN EVOLUTION OF THE TIPASJÄRVI-KUHMO-SUOMUSSALMI GREENSTONE COMPLEX, FINLAND	BULL. GEOL. SURV. FINLAND	2800	0	64.63	29.18	VOLCANIC	MAFIC	NOT-GIVEN	49.8	5.86				1		696		3.64	9.72		8.1
26JSK 94-1	Europe	Baltic	Tipasjärvi-Kuhmo-Suomussalmi	10.1093/petrology/egs140	ARCHEAN EVOLUTION OF THE TIPASJÄRVI-KUHMO-SUOMUSSALMI GREENSTONE COMPLEX, FINLAND	BULL. GEOL. SURV. FINLAND	2800	0	64.4909	29.0268	VOLCANIC	MAFIC	NOT-GIVEN	47.7	5.88	89.57	7		3.66	10	130.22	6	30	20
11SII 94-3/99.80	Europe	Baltic	Tipasjärvi-Kuhmo-Suomussalmi	10.1007/BF00325099	ARCHEAN EVOLUTION OF THE TIPASJÄRVI-KUHMO-SUOMUSSALMI GREENSTONE COMPLEX, FINLAND	BULL. GEOL. SURV. FINLAND	2800	0	64.2455	29.0753	VOLCANIC	MAFIC	BASALT	52.8	5.9	98.52	7	10	8.23	0	105.7	10	10	10
181VIE 65-1/279.09	Europe	Baltic	Tipasjärvi-Kuhmo-Suomussalmi	10.1093/petrology/egs085	ARCHEAN EVOLUTION OF THE TIPASJÄRVI-KUHMO-SUOMUSSALMI GREENSTONE COMPLEX, FINLAND	BULL. GEOL. SURV. FINLAND	2800	0	64.4462	29.0483	VOLCANIC	MAFIC	NOT-GIVEN	41.5	5.93	62.7	7	10	17.37	40	87.94	7	30	10
8HP 92-1	Europe	Baltic	Tipasjärvi-Kuhmo-Suomussalmi	10.1093/petrology/egn031	ARCHEAN EVOLUTION OF THE TIPASJÄRVI-KUHMO-SUOMUSSALMI GREENSTONE COMPLEX, FINLAND	BULL. GEOL. SURV. FINLAND	2800	0	64.2323	29.0845	VOLCANIC	MAFIC	BASALT	48.05	5.95	85		20	26		119	0	3	5
64TOH 96-1	Europe	Baltic	Tipasjärvi-Kuhmo-Suomussalmi	10.1093/petrology/egs156	ARCHEAN EVOLUTION OF THE TIPASJÄRVI-KUHMO-SUOMUSSALMI GREENSTONE COMPLEX, FINLAND	BULL. GEOL. SURV. FINLAND	2800	0	65.1343	29.0577	VOLCANIC	MAFIC	BASALT	48.4	5.96	62.7	26	10	10.97	0	87.1	17	10	30
S371	Europe	Baltic	Tipasjärvi-Kuhmo-Suomussalmi	10.1093/petrology/21.2.201	TRACE ELEMENT GEOCHEMISTRY AND PETROGENESIS OF FINNISH GREENSTONE BELTS	J. PETROL.	2800	0	64.26	29.08	VOLCANIC	MAFIC	THOLEIITE	46	5.97				0		2			14.14		8.06
18VIE 64-1/16.00	Europe	Baltic	Tipasjärvi-Kuhmo-Suomussalmi	10.1093/petrology/egs114	ARCHEAN EVOLUTION OF THE TIPASJÄRVI-KUHMO-SUOMUSSALMI GREENSTONE COMPLEX, FINLAND	BULL. GEOL. SURV. FINLAND	2800	0	64.4462	29.0483	VOLCANIC	MAFIC	NOT-GIVEN	49.3	6.01	35.83	4	10	7.32	50	63.42	8	20	20
17VIE 64-2/189.20	Europe	Baltic	Tipasjärvi-Kuhmo-Suomussalmi	10.1093/petrology/egs098	ARCHEAN EVOLUTION OF THE TIPASJÄRVI-KUHMO-SUOMUSSALMI GREENSTONE COMPLEX, FINLAND	BULL. GEOL. SURV. FINLAND	2800	0	64.4462	29.0483	VOLCANIC	MAFIC	BASALT	45.6	6.03	26.87	6	0	7.32	40	113.31	10	20	20
18VIE 64-1/6.50	Europe	Baltic	Tipasjärvi-Kuhmo-Suomussalmi	10.1093/petrology/egs115	ARCHEAN EVOLUTION OF THE TIPASJÄRVI-KUHMO-SUOMUSSALMI GREENSTONE COMPLEX, FINLAND	BULL. GEOL. SURV. FINLAND	2800	0	64.4462	29.0483	VOLCANIC	MAFIC	NOT-GIVEN	49.5	6.03	44.78	10	10	7.32	10	77.79	7	10	0
14SII 94-2/130.25	Europe	Baltic	Tipasjärvi-Kuhmo-Suomussalmi	10.1016/S0012-821X(02)00758-6	ARCHEAN EVOLUTION OF THE TIPASJÄRVI-KUHMO-SUOMUSSALMI GREENSTONE COMPLEX, FINLAND	BULL. GEOL. SURV. FINLAND	2800	0	64.2434	29.0504	VOLCANIC	MAFIC	NOT-GIVEN	53.9	6.05	53.74	8	50	5.49	20	112.46	16	10	20
2ARO 93-2/225.00	Europe	Baltic	Tipasjärvi-Kuhmo-Suomussalmi	10.1093/petrology/egs120	ARCHEAN EVOLUTION OF THE TIPASJÄRVI-KUHMO-SUOMUSSALMI GREENSTONE COMPLEX, FINLAND	BULL. GEOL. SURV. FINLAND	2800	0	64.4465	29.0465	VOLCANIC	MAFIC	BASALT	49.39	6.08	31	0.2	10	0.01		83	0	0	2	1.2	5.8
15JSK 93-1	Europe	Baltic	Tipasjärvi-Kuhmo-Suomussalmi	10.2465/ganko1941.78.197	ARCHEAN EVOLUTION OF THE TIPASJÄRVI-KUHMO-SUOMUSSALMI GREENSTONE COMPLEX, FINLAND	BULL. GEOL. SURV. FINLAND	2800	0	64.2328	29.0864	VOLCANIC	MAFIC	BASALT	51.4	6.14	17.91	11	10	3.66	20	109.93	6	0	40
13SII 94-1/87.95	Europe	Baltic	Tipasjärvi-Kuhmo-Suomussalmi	10.1016/j.jvolgeores.2016.04.030	ARCHEAN EVOLUTION OF THE TIPASJÄRVI-KUHMO-SUOMUSSALMI GREENSTONE COMPLEX, FINLAND	BULL. GEOL. SURV. FINLAND	2800	0	64.244	29.0606	VOLCANIC	MAFIC	NOT-GIVEN	54.7	6.14	152.26	7	30	27.43	10	109.93	18	30	20	1.6	7.4
91TOH 95-1	Europe	Baltic	Tipasjärvi-Kuhmo-Suomussalmi	10.1093/petrology/egs067	ARCHEAN EVOLUTION OF THE TIPASJÄRVI-KUHMO-SUOMUSSALMI GREENSTONE COMPLEX, FINLAND	BULL. GEOL. SURV. FINLAND	2800	0	64.4334	29.0593	VOLCANIC	MAFIC	BASALT	49.7	6.17	44.78	0	20	10.97	0	90.48	17	20	30
120MAF 96-1	Europe	Baltic	Tipasjärvi-Kuhmo-Suomussalmi	10.1093/petrology/egs178	ARCHEAN EVOLUTION OF THE TIPASJÄRVI-KUHMO-SUOMUSSALMI GREENSTONE COMPLEX, FINLAND	BULL. GEOL. SURV. FINLAND	2800	0	65.1569	29.0664	VOLCANIC	MAFIC	THOLEIITE	49.3	6.22	62.7	10	0	11.89	20	128.53	18	40	20
57TOH 94-1	Europe	Baltic	Tipasjärvi-Kuhmo-Suomussalmi	10.2465/ganko1941.78.41	ARCHEAN EVOLUTION OF THE TIPASJÄRVI-KUHMO-SUOMUSSALMI GREENSTONE COMPLEX, FINLAND	BULL. GEOL. SURV. FINLAND	2800	0	64.2486	29.0733	VOLCANIC	MAFIC	BASALT	48.8	6.25	80.61	3	10	1.83	0	94.71	6	0	0	0.4	2.6
229JEV 95-1	Europe	Baltic	Tipasjärvi-Kuhmo-Suomussalmi	10.1016/S0377-0273(00)00268-7	ARCHEAN EVOLUTION OF THE TIPASJÄRVI-KUHMO-SUOMUSSALMI GREENSTONE COMPLEX, FINLAND	BULL. GEOL. SURV. FINLAND	2800	0	64.2061	28.8811	VOLCANIC	MAFIC	NOT-GIVEN	48	6.27	89.57	8	10	10.06	20	166.58	18	10	30
126MAF 96-1	Europe	Baltic	Tipasjärvi-Kuhmo-Suomussalmi	10.1093/petrology/egs200	ARCHEAN EVOLUTION OF THE TIPASJÄRVI-KUHMO-SUOMUSSALMI GREENSTONE COMPLEX, FINLAND	BULL. GEOL. SURV. FINLAND	2800	0	65.1617	29.0654	VOLCANIC	MAFIC	THOLEIITE	49	6.27	62.7	10	10	6.4	10	115	14	20	20
17VIE 64-2/114.79	Europe	Baltic	Tipasjärvi-Kuhmo-Suomussalmi	10.1093/petrology/egs093	ARCHEAN EVOLUTION OF THE TIPASJÄRVI-KUHMO-SUOMUSSALMI GREENSTONE COMPLEX, FINLAND	BULL. GEOL. SURV. FINLAND	2800	0	64.4462	29.0483	VOLCANIC	MAFIC	BASALT	43.8	6.28	71.65	9	10	10.06	20	62.57	7	10	10
98JSK 93-1/7.10	Europe	Baltic	Tipasjärvi-Kuhmo-Suomussalmi	10.1093/petrology/egs083	ARCHEAN EVOLUTION OF THE TIPASJÄRVI-KUHMO-SUOMUSSALMI GREENSTONE COMPLEX, FINLAND	BULL. GEOL. SURV. FINLAND	2800	0	64.4461	29.0484	VOLCANIC	MAFIC	NOT-GIVEN	47.9	6.32	214.96	4	10	21.95	10	90.48	8	10	20
71IJY 94-1	Europe	Baltic	Tipasjärvi-Kuhmo-Suomussalmi	10.1093/petrology/egs183	ARCHEAN EVOLUTION OF THE TIPASJÄRVI-KUHMO-SUOMUSSALMI GREENSTONE COMPLEX, FINLAND	BULL. GEOL. SURV. FINLAND	2800	0	65.1573	29.0773	VOLCANIC	MAFIC	BASALT	49.1	6.33	223.92	4	10	32	20	166.58	23	0	10
14TOH 95-1	Europe	Baltic	Tipasjärvi-Kuhmo-Suomussalmi	10.1046/j.1365-246X.2001.01358.x	ARCHEAN EVOLUTION OF THE TIPASJÄRVI-KUHMO-SUOMUSSALMI GREENSTONE COMPLEX, FINLAND	BULL. GEOL. SURV. FINLAND	2800	0	64.2271	29.0768	VOLCANIC	MAFIC	BASALT	51.3	6.35	53.74	6	10	6.4	10	87.94	13	10	0
99TOH 96-1	Europe	Baltic	Tipasjärvi-Kuhmo-Suomussalmi	10.1093/petrology/egs227	ARCHEAN EVOLUTION OF THE TIPASJÄRVI-KUHMO-SUOMUSSALMI GREENSTONE COMPLEX, FINLAND	BULL. GEOL. SURV. FINLAND	2800	0	65.1857	29.0987	VOLCANIC	MAFIC	BASALT	50.3	6.37	161.22	3	70	21.95	0	107.39	14	10	20
182TOH 93-1	Europe	Baltic	Tipasjärvi-Kuhmo-Suomussalmi	10.1016/j.tecto.2009.11.013	ARCHEAN EVOLUTION OF THE TIPASJÄRVI-KUHMO-SUOMUSSALMI GREENSTONE COMPLEX, FINLAND	BULL. GEOL. SURV. FINLAND	2800	0	64.2374	29.104	VOLCANIC	MAFIC	BASALT	50.6	6.37	62.7	7	0	1.83	20	101.47	6	20	20
13TOH 95-1	Europe	Baltic	Tipasjärvi-Kuhmo-Suomussalmi	10.1016/j.jseaes.2009.12.017	ARCHEAN EVOLUTION OF THE TIPASJÄRVI-KUHMO-SUOMUSSALMI GREENSTONE COMPLEX, FINLAND	BULL. GEOL. SURV. FINLAND	2800	0	64.2264	29.0765	VOLCANIC	MAFIC	BASALT	50.7	6.37	98.52	1	10	18.29	0	86.25	16	10	10
23SMS 62-4/160.25	Europe	Baltic	Tipasjärvi-Kuhmo-Suomussalmi	10.1093/petrology/egs162	ARCHEAN EVOLUTION OF THE TIPASJÄRVI-KUHMO-SUOMUSSALMI GREENSTONE COMPLEX, FINLAND	BULL. GEOL. SURV. FINLAND	2800	0	65.1459	29.0758	VOLCANIC	MAFIC	BASALT	48.8	6.39	26.87	1	10	7.32	0	83.71	16	0	10
SII-15/39.0	Europe	Baltic	Tipasjärvi-Kuhmo-Suomussalmi	10.1016/S0895-9811(97)00013-8	KOMATIITE GEOLOGY OF THE SIIVIKKOVAARA AND KELLOJÄRVI AREAS OF THE KUHMO GREENSTONE BELT	TURKU UNIVERSITY, DEPARTMENT OF GEOLOGY-TECHNICAL REPORT	2800	0	64.2447	29.0647	VOLCANIC	MAFIC	NOT-GIVEN	53.7	6.45	205			24		130	2.5	2.1	6.2	1.1	5.2
88TOH 96-1	Europe	Baltic	Tipasjärvi-Kuhmo-Suomussalmi	10.1093/petrology/egs157	ARCHEAN EVOLUTION OF THE TIPASJÄRVI-KUHMO-SUOMUSSALMI GREENSTONE COMPLEX, FINLAND	BULL. GEOL. SURV. FINLAND	2800	0	65.1391	29.0347	VOLCANIC	MAFIC	BASALT	51.2	6.48	62.7	8	20	8.23	10	50.74	17	10	30
198TTT 97-1	Europe	Baltic	Tipasjärvi-Kuhmo-Suomussalmi	10.1093/petrology/egs139	ARCHEAN EVOLUTION OF THE TIPASJÄRVI-KUHMO-SUOMUSSALMI GREENSTONE COMPLEX, FINLAND	BULL. GEOL. SURV. FINLAND	2800	0	64.4844	29.4521	VOLCANIC	MAFIC	NOT-GIVEN	50.3	6.49	107.48	4	20	10.97	10	101.47	16	20	10
SII-15/130.0	Europe	Baltic	Tipasjärvi-Kuhmo-Suomussalmi	10.5169/seals-54898	ARCHEAN EVOLUTION OF THE TIPASJÄRVI-KUHMO-SUOMUSSALMI GREENSTONE COMPLEX, FINLAND	BULL. GEOL. SURV. FINLAND	2800	0	64.2447	29.0647	VOLCANIC	MAFIC	NOT-GIVEN	51.3	6.5	98.52	7	20	10.97	20	105.7	19	0	30	1.1	5.2
163JSK 93-1	Europe	Baltic	Tipasjärvi-Kuhmo-Suomussalmi	10.1016/j.jvolgeores.2011.11.005	ARCHEAN EVOLUTION OF THE TIPASJÄRVI-KUHMO-SUOMUSSALMI GREENSTONE COMPLEX, FINLAND	BULL. GEOL. SURV. FINLAND	2800	0	64.2453	29.0977	VOLCANIC	MAFIC	BASALT	44.8	6.52	53.74	9	20	3.66	20	180.96	6	20	20
37R 0-3/98.47	Europe	Baltic	Tipasjärvi-Kuhmo-Suomussalmi	10.1093/petrology/egs123	ARCHEAN EVOLUTION OF THE TIPASJÄRVI-KUHMO-SUOMUSSALMI GREENSTONE COMPLEX, FINLAND	BULL. GEOL. SURV. FINLAND	2800	0	64.4465	29.0517	VOLCANIC	MAFIC	NOT-GIVEN	51.95	6.55
83TOH 95-2	Europe	Baltic	Tipasjärvi-Kuhmo-Suomussalmi	10.1093/petrology/egs134	ARCHEAN EVOLUTION OF THE TIPASJÄRVI-KUHMO-SUOMUSSALMI GREENSTONE COMPLEX, FINLAND	BULL. GEOL. SURV. FINLAND	2800	0	64.452	29.0538	VOLCANIC	MAFIC	BASALT	50.5	6.57	44.78	9	10	7.32	30	77.79	17	30	10
45KYK 94-1	Europe	Baltic	Tipasjärvi-Kuhmo-Suomussalmi	10.1007/s00531-012-0792-1	ARCHEAN EVOLUTION OF THE TIPASJÄRVI-KUHMO-SUOMUSSALMI GREENSTONE COMPLEX, FINLAND	BULL. GEOL. SURV. FINLAND	2800	0	64.1656	29.278	VOLCANIC	MAFIC	NOT-GIVEN	51.5	6.58	44.78	4	10	7.32	0	126.84	16	0	10
18VIE 64-1/71.82	Europe	Baltic	Tipasjärvi-Kuhmo-Suomussalmi	10.1093/petrology/egs105	ARCHEAN EVOLUTION OF THE TIPASJÄRVI-KUHMO-SUOMUSSALMI GREENSTONE COMPLEX, FINLAND	BULL. GEOL. SURV. FINLAND	2800	0	64.4462	29.0483	VOLCANIC	MAFIC	NOT-GIVEN	47.4	6.6	17.91	8	0	3.66	20	42.28	9	20	30
46.1	Europe	Baltic	Tipasjärvi-Kuhmo-Suomussalmi	10.1080/08120090701221698	ARCHEAN EVOLUTION OF THE TIPASJÄRVI-KUHMO-SUOMUSSALMI GREENSTONE COMPLEX, FINLAND	BULL. GEOL. SURV. FINLAND	2800	0	64.2835	29.0762	VOLCANIC	MAFIC	BASALT	49.8	6.6	258		24	51		215	9	8	26
18VIE 64-1/25.80	Europe	Baltic	Tipasjärvi-Kuhmo-Suomussalmi	10.1093/petrology/egs087	ARCHEAN EVOLUTION OF THE TIPASJÄRVI-KUHMO-SUOMUSSALMI GREENSTONE COMPLEX, FINLAND	BULL. GEOL. SURV. FINLAND	2800	0	64.4462	29.0483	VOLCANIC	MAFIC	NOT-GIVEN	42.1	6.62	26.87	6	0	1.83	30	27.9	8	20	10
35VIE 66-3/60.96	Europe	Baltic	Tipasjärvi-Kuhmo-Suomussalmi	10.1093/petrology/egs127	ARCHEAN EVOLUTION OF THE TIPASJÄRVI-KUHMO-SUOMUSSALMI GREENSTONE COMPLEX, FINLAND	BULL. GEOL. SURV. FINLAND	2800	0	64.4484	29.053	VOLCANIC	MAFIC	NOT-GIVEN	41.5	6.64	447.83	8	10	53.95	40	114.15	7	20	40
57TOH 94-1	Europe	Baltic	Tipasjärvi-Kuhmo-Suomussalmi	10.2465/ganko1941.78.41	KOMATIITE GEOLOGY OF THE SIIVIKKOVAARA AND KELLOJÄRVI AREAS OF THE KUHMO GREENSTONE BELT	TURKU UNIVERSITY, DEPARTMENT OF GEOLOGY-TECHNICAL REPORT	2800	0	64.2486	29.0733	VOLCANIC	MAFIC	BASALT	52.2	6.68	54			1.6		120	2.5	0.5	1.7	0.4	2.6
80TOH 96-1	Europe	Baltic	Tipasjärvi-Kuhmo-Suomussalmi	10.1093/petrology/egs167	ARCHEAN EVOLUTION OF THE TIPASJÄRVI-KUHMO-SUOMUSSALMI GREENSTONE COMPLEX, FINLAND	BULL. GEOL. SURV. FINLAND	2800	0	65.1478	29.0891	VOLCANIC	MAFIC	BASALT	50	6.69	62.7	9	10	6.4	0	109.93	16	20	20
16SII 94-4/105.95	Europe	Baltic	Tipasjärvi-Kuhmo-Suomussalmi	10.1093/petrology/17.3.357	ARCHEAN EVOLUTION OF THE TIPASJÄRVI-KUHMO-SUOMUSSALMI GREENSTONE COMPLEX, FINLAND	BULL. GEOL. SURV. FINLAND	2800	0	64.2511	29.0765	VOLCANIC	MAFIC	NOT-GIVEN	53.7	6.69	53.74	5	10	10.06	20	88.79	14	20	10
50TOH 94-1	Europe	Baltic	Tipasjärvi-Kuhmo-Suomussalmi	10.1093/petrology/egi015	ARCHEAN EVOLUTION OF THE TIPASJÄRVI-KUHMO-SUOMUSSALMI GREENSTONE COMPLEX, FINLAND	BULL. GEOL. SURV. FINLAND	2800	0	64.2444	29.0696	VOLCANIC	MAFIC	BASALT	53.6	6.7	62.7	4	10	1.83	10	87.1	9	0	20
116TOH 96-1	Europe	Baltic	Tipasjärvi-Kuhmo-Suomussalmi	10.1093/petrology/egs224	ARCHEAN EVOLUTION OF THE TIPASJÄRVI-KUHMO-SUOMUSSALMI GREENSTONE COMPLEX, FINLAND	BULL. GEOL. SURV. FINLAND	2800	0	65.1843	29.0484	VOLCANIC	MAFIC	BASALT	49.2	6.73	143.31	0	20	22.86	30	183.49	17	10	20
25TOH 96-1	Europe	Baltic	Tipasjärvi-Kuhmo-Suomussalmi	10.1093/petrology/egs176	ARCHEAN EVOLUTION OF THE TIPASJÄRVI-KUHMO-SUOMUSSALMI GREENSTONE COMPLEX, FINLAND	BULL. GEOL. SURV. FINLAND	2800	0	65.1562	29.0603	VOLCANIC	MAFIC	BASALT	48.6	6.75	35.83	3	0	9.14	10	87.1	17	10	20
134JSK 93-1	Europe	Baltic	Tipasjärvi-Kuhmo-Suomussalmi	10.1093/petrology/egs072	ARCHEAN EVOLUTION OF THE TIPASJÄRVI-KUHMO-SUOMUSSALMI GREENSTONE COMPLEX, FINLAND	BULL. GEOL. SURV. FINLAND	2800	0	64.4397	29.0437	VOLCANIC	MAFIC	DIABASE	50.3	6.76	295.57	5	10	22.86	10	180.96	5	20	20
192TOH 93-1	Europe	Baltic	Tipasjärvi-Kuhmo-Suomussalmi	10.1144/sjg21010071	ARCHEAN EVOLUTION OF THE TIPASJÄRVI-KUHMO-SUOMUSSALMI GREENSTONE COMPLEX, FINLAND	BULL. GEOL. SURV. FINLAND	2800	0	64.25	29.075	VOLCANIC	MAFIC	BASALT	52.5	6.77	62.7	10	10	1.83	0	128.53	4	0	0
SII-15/130.0	Europe	Baltic	Tipasjärvi-Kuhmo-Suomussalmi	10.5169/seals-54898	KOMATIITE GEOLOGY OF THE SIIVIKKOVAARA AND KELLOJÄRVI AREAS OF THE KUHMO GREENSTONE BELT	TURKU UNIVERSITY, DEPARTMENT OF GEOLOGY-TECHNICAL REPORT	2800	0	64.2447	29.0647	VOLCANIC	MAFIC	NOT-GIVEN	53.5	6.77	106			7		135	3.5	4	11	1.8	8.6
113JTL 95-2	Europe	Baltic	Tipasjärvi-Kuhmo-Suomussalmi	10.1016/j.epsl.2016.05.015	ARCHEAN EVOLUTION OF THE TIPASJÄRVI-KUHMO-SUOMUSSALMI GREENSTONE COMPLEX, FINLAND	BULL. GEOL. SURV. FINLAND	2800	0	64.0609	29.3386	VOLCANIC	MAFIC	NOT-GIVEN	52.8	6.78	71.65	2	10	11.89	30	147.98	18	30	10
128TOH 94-1	Europe	Baltic	Tipasjärvi-Kuhmo-Suomussalmi	10.1016/j.gr.2012.02.009	ARCHEAN EVOLUTION OF THE TIPASJÄRVI-KUHMO-SUOMUSSALMI GREENSTONE COMPLEX, FINLAND	BULL. GEOL. SURV. FINLAND	2800	0	64.246	29.0647	VOLCANIC	MAFIC	BASALT	53	6.78	44.78	2	20	6.4	10	108.24	16	10	20
120JTL 95-1	Europe	Baltic	Tipasjärvi-Kuhmo-Suomussalmi	10.1093/petrology/20.4.695	ARCHEAN EVOLUTION OF THE TIPASJÄRVI-KUHMO-SUOMUSSALMI GREENSTONE COMPLEX, FINLAND	BULL. GEOL. SURV. FINLAND	2800	0	64.0282	29.3709	VOLCANIC	MAFIC	NOT-GIVEN	51.7	6.79	53.74	4	10	6.4	10	275.66	20	0	30
121MAF 96-1	Europe	Baltic	Tipasjärvi-Kuhmo-Suomussalmi	10.1093/petrology/egs192	ARCHEAN EVOLUTION OF THE TIPASJÄRVI-KUHMO-SUOMUSSALMI GREENSTONE COMPLEX, FINLAND	BULL. GEOL. SURV. FINLAND	2800	0	65.1581	29.0657	VOLCANIC	MAFIC	THOLEIITE	51.5	6.8	44.78	6	10	5.49	20	76.1	16	20	30
M52/4412/02/R402/40.00-42.00	Europe	Baltic	Tipasjärvi-Kuhmo-Suomussalmi	10.1016/j.precamres.2012.12.004	GEOCHEMISTRY OF KOMATIITES FROM THE TIPASJÄRVI, KUHMO, SUOMUSSALMI, ILOMANTSI AND TULPPIO GREENSTONE BELTS, FINLAND: IMPLICATIONS FOR TECTONIC SETTING AND NI SULPHIDE PROSPECTIVITY	PREC. RESEARCH	2800	0	64.4	29.1	VOLCANIC	MAFIC	BASALT	47.6	6.84	29.6	0.08	13	3.35		111	2.8	3.61	9.56	1.48	8.67
83TOH 96-1	Europe	Baltic	Tipasjärvi-Kuhmo-Suomussalmi	10.1093/petrology/egs228	ARCHEAN EVOLUTION OF THE TIPASJÄRVI-KUHMO-SUOMUSSALMI GREENSTONE COMPLEX, FINLAND	BULL. GEOL. SURV. FINLAND	2800	0	65.1864	29.1114	VOLCANIC	MAFIC	BASALT	53.5	6.84	89.57	7	10	10.06	20	53.27	14	20	30	1.1	5.4
100IJY 94-1	Europe	Baltic	Tipasjärvi-Kuhmo-Suomussalmi	10.1093/petrology/egs197	ARCHEAN EVOLUTION OF THE TIPASJÄRVI-KUHMO-SUOMUSSALMI GREENSTONE COMPLEX, FINLAND	BULL. GEOL. SURV. FINLAND	2800	0	65.1589	29.0956	VOLCANIC	MAFIC	BASALT	51.1	6.88	35.83	5	10	6.4	20	95.55	14	0	20
140JSK 93-1	Europe	Baltic	Tipasjärvi-Kuhmo-Suomussalmi	10.1093/petrology/egs073	ARCHEAN EVOLUTION OF THE TIPASJÄRVI-KUHMO-SUOMUSSALMI GREENSTONE COMPLEX, FINLAND	BULL. GEOL. SURV. FINLAND	2800	0	64.4403	29.0382	VOLCANIC	MAFIC	NOT-GIVEN	50.3	6.92	35.83	2	0	1.83	10	109.08	8	10	20
184MAF 96-1	Europe	Baltic	Tipasjärvi-Kuhmo-Suomussalmi	10.1093/petrology/egs214	ARCHEAN EVOLUTION OF THE TIPASJÄRVI-KUHMO-SUOMUSSALMI GREENSTONE COMPLEX, FINLAND	BULL. GEOL. SURV. FINLAND	2800	0	65.1772	29.115	VOLCANIC	MAFIC	THOLEIITE	50.3	6.93	35.83	11	20	8.23	20	45.66	15	0	10
11SII 94-4/294.40	Europe	Baltic	Tipasjärvi-Kuhmo-Suomussalmi	10.1029/2003GC000553	ARCHEAN EVOLUTION OF THE TIPASJÄRVI-KUHMO-SUOMUSSALMI GREENSTONE COMPLEX, FINLAND	BULL. GEOL. SURV. FINLAND	2800	0	64.2455	29.0753	VOLCANIC	MAFIC	BASALT	54	6.93	44.78	2	20	4.57	20	125.15	6	20	10
140TOH 96-1	Europe	Baltic	Tipasjärvi-Kuhmo-Suomussalmi	10.1093/petrology/egs232	ARCHEAN EVOLUTION OF THE TIPASJÄRVI-KUHMO-SUOMUSSALMI GREENSTONE COMPLEX, FINLAND	BULL. GEOL. SURV. FINLAND	2800	0	65.1896	29.1358	VOLCANIC	MAFIC	BASALT	50.3	6.94	152.26	8	20	24.69	10	160.66	17	10	40
196-TOH-93	Europe	Baltic	Tipasjärvi-Kuhmo-Suomussalmi	10.1016/0024-4937(95)00029-1	ARCHEAN EVOLUTION OF THE TIPASJÄRVI-KUHMO-SUOMUSSALMI GREENSTONE COMPLEX, FINLAND	BULL. GEOL. SURV. FINLAND	2800	0	64.2476	29.0568	VOLCANIC	MAFIC	BASALT	53.8	6.94	206	3	30	13.72	10	106.54	8	10	20
109TOH 94-1	Europe	Baltic	Tipasjärvi-Kuhmo-Suomussalmi	10.1029/JB095iB12p19561	ARCHEAN EVOLUTION OF THE TIPASJÄRVI-KUHMO-SUOMUSSALMI GREENSTONE COMPLEX, FINLAND	BULL. GEOL. SURV. FINLAND	2800	0	64.2825	29.0881	VOLCANIC	MAFIC	DIABASE	47.3	6.95	170.18	5	10	38.41	20	98.93	7	10	40
168MAF 96-1	Europe	Baltic	Tipasjärvi-Kuhmo-Suomussalmi	10.1093/petrology/egs255	ARCHEAN EVOLUTION OF THE TIPASJÄRVI-KUHMO-SUOMUSSALMI GREENSTONE COMPLEX, FINLAND	BULL. GEOL. SURV. FINLAND	2800	0	65.2087	29.156	VOLCANIC	MAFIC	THOLEIITE	51.6	6.97	107.48	5	0	23.77	30	180.11	17	0	0
172TOH 93-1	Europe	Baltic	Tipasjärvi-Kuhmo-Suomussalmi	10.1016/j.lithos.2012.02.019	ARCHEAN EVOLUTION OF THE TIPASJÄRVI-KUHMO-SUOMUSSALMI GREENSTONE COMPLEX, FINLAND	BULL. GEOL. SURV. FINLAND	2800	0	64.2379	29.0904	VOLCANIC	MAFIC	BASALT	53.3	6.97	89.57	9	0	3.2	20	125.99	5	0	10
140TOH 96-1	Europe	Baltic	Tipasjärvi-Kuhmo-Suomussalmi	10.1093/petrology/egs233	ARCHEAN EVOLUTION OF THE TIPASJÄRVI-KUHMO-SUOMUSSALMI GREENSTONE COMPLEX, FINLAND	BULL. GEOL. SURV. FINLAND	2800	0	65.1899	29.1376	VOLCANIC	MAFIC	BASALT	49.6	6.98	179.13	1	20	37.49	40	200.4	20	30	50
143JSK 93-1	Europe	Baltic	Tipasjärvi-Kuhmo-Suomussalmi	10.1093/petrology/egs078	ARCHEAN EVOLUTION OF THE TIPASJÄRVI-KUHMO-SUOMUSSALMI GREENSTONE COMPLEX, FINLAND	BULL. GEOL. SURV. FINLAND	2800	0	64.4427	29.0471	VOLCANIC	MAFIC	BASALT	52.1	6.98	44.78	5	0	5.49	20	10.15	5	0	0
67TOH 96-1	Europe	Baltic	Tipasjärvi-Kuhmo-Suomussalmi	10.1093/petrology/egs152	ARCHEAN EVOLUTION OF THE TIPASJÄRVI-KUHMO-SUOMUSSALMI GREENSTONE COMPLEX, FINLAND	BULL. GEOL. SURV. FINLAND	2800	0	65.1301	29.0667	VOLCANIC	MAFIC	BASALT	52.2	6.99	53.74	5	10	11.89	0	69.34	14	10	20
12SII 93-1/169.10	Europe	Baltic	Tipasjärvi-Kuhmo-Suomussalmi	10.1029/2012GC004123	ARCHEAN EVOLUTION OF THE TIPASJÄRVI-KUHMO-SUOMUSSALMI GREENSTONE COMPLEX, FINLAND	BULL. GEOL. SURV. FINLAND	2800	0	64.2462	29.0843	VOLCANIC	MAFIC	BASALT	54.1	7.01	26.87	10	10	6.4	0	113.31	7	20	20
198TOH 96-1	Europe	Baltic	Tipasjärvi-Kuhmo-Suomussalmi	10.1093/petrology/egs256	ARCHEAN EVOLUTION OF THE TIPASJÄRVI-KUHMO-SUOMUSSALMI GREENSTONE COMPLEX, FINLAND	BULL. GEOL. SURV. FINLAND	2800	0	65.2089	29.1041	VOLCANIC	MAFIC	BASALT	54.3	7.01	295.57	3	20	27.43	0	285.81	17	10	50
2ARO 93-1/214.80	Europe	Baltic	Tipasjärvi-Kuhmo-Suomussalmi	10.1093/petrology/egs121	ARCHEAN EVOLUTION OF THE TIPASJÄRVI-KUHMO-SUOMUSSALMI GREENSTONE COMPLEX, FINLAND	BULL. GEOL. SURV. FINLAND	2800	0	64.4465	29.0465	VOLCANIC	MAFIC	BASALT	50.7	7.06	44.78	4	10	8.23	20	62.57	5	10	10
131TOH 96-1	Europe	Baltic	Tipasjärvi-Kuhmo-Suomussalmi	10.1093/petrology/egs231	ARCHEAN EVOLUTION OF THE TIPASJÄRVI-KUHMO-SUOMUSSALMI GREENSTONE COMPLEX, FINLAND	BULL. GEOL. SURV. FINLAND	2800	0	65.1896	29.1301	VOLCANIC	MAFIC	BASALT	47.8	7.07	179.13	7	10	26.52	10	130.22	18	10	40
6TOH 93-1	Europe	Baltic	Tipasjärvi-Kuhmo-Suomussalmi	10.1016/S0009-2541(03)00205-5	ARCHEAN EVOLUTION OF THE TIPASJÄRVI-KUHMO-SUOMUSSALMI GREENSTONE COMPLEX, FINLAND	BULL. GEOL. SURV. FINLAND	2800	0	64.2325	29.0895	VOLCANIC	MAFIC	BASALT	48.7	7.07	8.96	8	0	1.37	0	85.41	6	0	30
188TOH 93-1	Europe	Baltic	Tipasjärvi-Kuhmo-Suomussalmi	10.1016/0012-821X(95)00234-4	ARCHEAN EVOLUTION OF THE TIPASJÄRVI-KUHMO-SUOMUSSALMI GREENSTONE COMPLEX, FINLAND	BULL. GEOL. SURV. FINLAND	2800	0	64.244	29.0845	VOLCANIC	MAFIC	BASALT	53.6	7.09	44.78	5	10	0.91	10	82.02	7	10	20
89TOH 94-1	Europe	Baltic	Tipasjärvi-Kuhmo-Suomussalmi	10.1130/0016-7606(1999)111<0347:VOCEAV>2.3.CO;2	ARCHEAN EVOLUTION OF THE TIPASJÄRVI-KUHMO-SUOMUSSALMI GREENSTONE COMPLEX, FINLAND	BULL. GEOL. SURV. FINLAND	2800	0	64.2971	29.0412	VOLCANIC	MAFIC	BASALT	46.2	7.11	53.74	2	10	4.57	10	107.39	7	0	0
207JEV 95-1	Europe	Baltic	Tipasjärvi-Kuhmo-Suomussalmi	10.1130/B26538.1	ARCHEAN EVOLUTION OF THE TIPASJÄRVI-KUHMO-SUOMUSSALMI GREENSTONE COMPLEX, FINLAND	BULL. GEOL. SURV. FINLAND	2800	0	64.2434	28.9869	VOLCANIC	MAFIC	NOT-GIVEN	49.6	7.12	80.61	0	10	8.23	0	138.68	13	10	0
35R 0-1/50.20	Europe	Baltic	Tipasjärvi-Kuhmo-Suomussalmi	10.1093/petrology/egs126	ARCHEAN EVOLUTION OF THE TIPASJÄRVI-KUHMO-SUOMUSSALMI GREENSTONE COMPLEX, FINLAND	BULL. GEOL. SURV. FINLAND	2800	0	64.4474	29.0532	VOLCANIC	MAFIC	BASALT	45.08	7.13
22-PTP-03	Europe	Baltic	Tipasjärvi-Kuhmo-Suomussalmi	10.1016/j.precamres.2012.12.004	GEOCHEMISTRY OF KOMATIITES FROM THE TIPASJÄRVI, KUHMO, SUOMUSSALMI, ILOMANTSI AND TULPPIO GREENSTONE BELTS, FINLAND: IMPLICATIONS FOR TECTONIC SETTING AND NI SULPHIDE PROSPECTIVITY	PREC. RESEARCH	2800	0	64.25	29.08	VOLCANIC	MAFIC	BASALT	51.2	7.14	28.4	0.18	21	0.62		129	2.15	3.52	9.11	1.26	6.88
177TOH 96-1	Europe	Baltic	Tipasjärvi-Kuhmo-Suomussalmi	10.1093/petrology/egs244	ARCHEAN EVOLUTION OF THE TIPASJÄRVI-KUHMO-SUOMUSSALMI GREENSTONE COMPLEX, FINLAND	BULL. GEOL. SURV. FINLAND	2800	0	65.2001	29.0812	VOLCANIC	MAFIC	BASALT	50.6	7.17	89.57	6	20	10.06	20	152.21	16	20	20
S179	Europe	Baltic	Tipasjärvi-Kuhmo-Suomussalmi	10.1093/petrology/egs141	ARCHEAN EVOLUTION OF THE TIPASJÄRVI-KUHMO-SUOMUSSALMI GREENSTONE COMPLEX, FINLAND	BULL. GEOL. SURV. FINLAND	2800	0	64.51	29.09	VOLCANIC	MAFIC	THOLEIITE	46.1	7.18				38		163		22.8	51.86		29.22
55TOH 96-1	Europe	Baltic	Tipasjärvi-Kuhmo-Suomussalmi	10.1093/petrology/egs199	ARCHEAN EVOLUTION OF THE TIPASJÄRVI-KUHMO-SUOMUSSALMI GREENSTONE COMPLEX, FINLAND	BULL. GEOL. SURV. FINLAND	2800	0	65.1613	29.1129	VOLCANIC	MAFIC	BASALT	50.9	7.18	80.61	1	10	2.74	0	75.26	14	0	20
2	Europe	Baltic	Tipasjärvi-Kuhmo-Suomussalmi	10.1016/j.lithos.2016.08.020	KOMATIITE GEOLOGY OF THE SIIVIKKOVAARA AND KELLOJÄRVI AREAS OF THE KUHMO GREENSTONE BELT	TURKU UNIVERSITY, DEPARTMENT OF GEOLOGY-TECHNICAL REPORT	2800	0	64.2486	29.0733	VOLCANIC	MAFIC	BASALT	53.6	7.19
176MAF 96-1	Europe	Baltic	Tipasjärvi-Kuhmo-Suomussalmi	10.1093/petrology/egs210	ARCHEAN EVOLUTION OF THE TIPASJÄRVI-KUHMO-SUOMUSSALMI GREENSTONE COMPLEX, FINLAND	BULL. GEOL. SURV. FINLAND	2800	0	65.1688	29.0993	VOLCANIC	MAFIC	BASALT	53.8	7.21	35.83	9	10	10.06	30	76.1	15	0	20
182TOH 96-1	Europe	Baltic	Tipasjärvi-Kuhmo-Suomussalmi	10.1093/petrology/egs245	ARCHEAN EVOLUTION OF THE TIPASJÄRVI-KUHMO-SUOMUSSALMI GREENSTONE COMPLEX, FINLAND	BULL. GEOL. SURV. FINLAND	2800	0	65.2014	29.0948	VOLCANIC	MAFIC	BASALT	48.4	7.22	17.91	6	0	7.32	10	175.88	16	20	20
180TOH 96-1	Europe	Baltic	Tipasjärvi-Kuhmo-Suomussalmi	10.1093/petrology/egs251	ARCHEAN EVOLUTION OF THE TIPASJÄRVI-KUHMO-SUOMUSSALMI GREENSTONE COMPLEX, FINLAND	BULL. GEOL. SURV. FINLAND	2800	0	65.204	29.0938	VOLCANIC	MAFIC	BASALT	48.8	7.23	44.78	8	10	9.14	20	117.54	19	10	40
121IJY 94-1	Europe	Baltic	Tipasjärvi-Kuhmo-Suomussalmi	10.1093/petrology/egs189	ARCHEAN EVOLUTION OF THE TIPASJÄRVI-KUHMO-SUOMUSSALMI GREENSTONE COMPLEX, FINLAND	BULL. GEOL. SURV. FINLAND	2800	0	65.1578	29.0935	VOLCANIC	MAFIC	BASALT	49.3	7.23	17.91	3	10	5.49	40	81.18	16	40	10
18SII 94-1/13.10	Europe	Baltic	Tipasjärvi-Kuhmo-Suomussalmi	10.1016/j.lithos.2013.08.022	ARCHEAN EVOLUTION OF THE TIPASJÄRVI-KUHMO-SUOMUSSALMI GREENSTONE COMPLEX, FINLAND	BULL. GEOL. SURV. FINLAND	2800	0	64.2438	29.0751	VOLCANIC	MAFIC	NOT-GIVEN	51.8	7.23	89.57	0	30	7.32	20	112.46	17	10	20
82TOH 95-1	Europe	Baltic	Tipasjärvi-Kuhmo-Suomussalmi	10.1093/petrology/egs116	ARCHEAN EVOLUTION OF THE TIPASJÄRVI-KUHMO-SUOMUSSALMI GREENSTONE COMPLEX, FINLAND	BULL. GEOL. SURV. FINLAND	2800	0	64.4464	29.0314	VOLCANIC	MAFIC	BASALT	49.3	7.26	71.65	3	10	7.32	20	92.17	18	10	20
53.2	Europe	Baltic	Tipasjärvi-Kuhmo-Suomussalmi	10.1016/j.precamres.2010.01.012	ARCHEAN EVOLUTION OF THE TIPASJÄRVI-KUHMO-SUOMUSSALMI GREENSTONE COMPLEX, FINLAND	BULL. GEOL. SURV. FINLAND	2800	0	64.3083	29.0873	VOLCANIC	MAFIC	BASALT	49	7.28	2425		114	183		187	2	1	10
5-HP-92	Europe	Baltic	Tipasjärvi-Kuhmo-Suomussalmi	10.1080/08120090500499263	ARCHEAN EVOLUTION OF THE TIPASJÄRVI-KUHMO-SUOMUSSALMI GREENSTONE COMPLEX, FINLAND	BULL. GEOL. SURV. FINLAND	2800	0	64.2324	29.0853	VOLCANIC	MAFIC	BASALT	49.49	7.28	23	0.2	14	1		73	0	0	11	1.3	6.6
1	Europe	Baltic	Tipasjärvi-Kuhmo-Suomussalmi	10.1016/0012-821X(80)90136-3	KOMATIITE GEOLOGY OF THE SIIVIKKOVAARA AND KELLOJÄRVI AREAS OF THE KUHMO GREENSTONE BELT	TURKU UNIVERSITY, DEPARTMENT OF GEOLOGY-TECHNICAL REPORT	2800	0	64.2329	29.0882	VOLCANIC	MAFIC	BASALT	50.21	7.29						85
M52/4412/02/R401/123.50-125.50	Europe	Baltic	Tipasjärvi-Kuhmo-Suomussalmi	10.1016/j.precamres.2012.12.004	GEOCHEMISTRY OF KOMATIITES FROM THE TIPASJÄRVI, KUHMO, SUOMUSSALMI, ILOMANTSI AND TULPPIO GREENSTONE BELTS, FINLAND: IMPLICATIONS FOR TECTONIC SETTING AND NI SULPHIDE PROSPECTIVITY	PREC. RESEARCH	2800	0	64.4	29.1	VOLCANIC	MAFIC	BASALT	47.8	7.3	42.7	0.06	9	6.45		91.4	2.58	3.21	8.99	1.49	7.78
17R 0-1/5.03	Europe	Baltic	Tipasjärvi-Kuhmo-Suomussalmi	10.1093/petrology/egs080	ARCHEAN EVOLUTION OF THE TIPASJÄRVI-KUHMO-SUOMUSSALMI GREENSTONE COMPLEX, FINLAND	BULL. GEOL. SURV. FINLAND	2800	0	64.4451	29.0485	VOLCANIC	MAFIC	BASALT	50.53	7.3			40
27TOH 96-1	Europe	Baltic	Tipasjärvi-Kuhmo-Suomussalmi	10.1093/petrology/egs174	ARCHEAN EVOLUTION OF THE TIPASJÄRVI-KUHMO-SUOMUSSALMI GREENSTONE COMPLEX, FINLAND	BULL. GEOL. SURV. FINLAND	2800	0	65.1553	29.0608	VOLCANIC	MAFIC	BASALT	49.8	7.31	80.61	4	0	9.14	20	70.18	18	0	10
77TOH 96-1	Europe	Baltic	Tipasjärvi-Kuhmo-Suomussalmi	10.1093/petrology/egs166	ARCHEAN EVOLUTION OF THE TIPASJÄRVI-KUHMO-SUOMUSSALMI GREENSTONE COMPLEX, FINLAND	BULL. GEOL. SURV. FINLAND	2800	0	65.1476	29.0854	VOLCANIC	MAFIC	BASALT	50.7	7.31	107.48	7	10	4.57	30	111.62	18	30	30
218JEV 95-1	Europe	Baltic	Tipasjärvi-Kuhmo-Suomussalmi	10.1139/e03-003	ARCHEAN EVOLUTION OF THE TIPASJÄRVI-KUHMO-SUOMUSSALMI GREENSTONE COMPLEX, FINLAND	BULL. GEOL. SURV. FINLAND	2800	0	64.2221	28.9234	VOLCANIC	MAFIC	NOT-GIVEN	48.3	7.33	44.78	0	40	11.89	0	212.24	16	0	0
1SII 93-2/62.00	Europe	Baltic	Tipasjärvi-Kuhmo-Suomussalmi	10.1007/s00445-012-0601-5	ARCHEAN EVOLUTION OF THE TIPASJÄRVI-KUHMO-SUOMUSSALMI GREENSTONE COMPLEX, FINLAND	BULL. GEOL. SURV. FINLAND	2800	0	64.2341	29.095	VOLCANIC	MAFIC	THOLEIITE	48.8	7.34	54	3	10	13	0	63	5	0	20
57.1	Europe	Baltic	Tipasjärvi-Kuhmo-Suomussalmi	10.1007/s004450050156	ARCHEAN EVOLUTION OF THE TIPASJÄRVI-KUHMO-SUOMUSSALMI GREENSTONE COMPLEX, FINLAND	BULL. GEOL. SURV. FINLAND	2800	0	64.3083	29.0921	VOLCANIC	MAFIC	BASALT	51.7	7.34	2		26	0		254	5		21
110TOH 95-1	Europe	Baltic	Tipasjärvi-Kuhmo-Suomussalmi	10.1093/petrology/egs070	ARCHEAN EVOLUTION OF THE TIPASJÄRVI-KUHMO-SUOMUSSALMI GREENSTONE COMPLEX, FINLAND	BULL. GEOL. SURV. FINLAND	2800	0	64.4375	29.0472	VOLCANIC	MAFIC	BASALT	47.2	7.36	35.83	4	10	7.32	20	48.2	19	0	10
5-HP-92	Europe	Baltic	Tipasjärvi-Kuhmo-Suomussalmi	10.1080/08120090500499263	KOMATIITE GEOLOGY OF THE SIIVIKKOVAARA AND KELLOJÄRVI AREAS OF THE KUHMO GREENSTONE BELT	TURKU UNIVERSITY, DEPARTMENT OF GEOLOGY-TECHNICAL REPORT	2800	0	64.2324	29.0853	VOLCANIC	MAFIC	BASALT	50	7.36	23			1		73	2.5	3	7.2	1.3	6.6
25R 0-1/49.30	Europe	Baltic	Tipasjärvi-Kuhmo-Suomussalmi	10.1093/petrology/egs074	ARCHEAN EVOLUTION OF THE TIPASJÄRVI-KUHMO-SUOMUSSALMI GREENSTONE COMPLEX, FINLAND	BULL. GEOL. SURV. FINLAND	2800	0	64.4415	29.049	VOLCANIC	MAFIC	NOT-GIVEN	43.15	7.38
11SII 94-4/186.15	Europe	Baltic	Tipasjärvi-Kuhmo-Suomussalmi	10.1007/BF00372289	ARCHEAN EVOLUTION OF THE TIPASJÄRVI-KUHMO-SUOMUSSALMI GREENSTONE COMPLEX, FINLAND	BULL. GEOL. SURV. FINLAND	2800	0	64.2455	29.0753	VOLCANIC	MAFIC	BASALT	54.9	7.39	125.39	2	30	20.12	10	97.24	6	10	10
153MAF 96-1	Europe	Baltic	Tipasjärvi-Kuhmo-Suomussalmi	10.1093/petrology/egs212	ARCHEAN EVOLUTION OF THE TIPASJÄRVI-KUHMO-SUOMUSSALMI GREENSTONE COMPLEX, FINLAND	BULL. GEOL. SURV. FINLAND	2800	0	65.1727	29.084	VOLCANIC	MAFIC	THOLEIITE	50.5	7.4	116.44	7	20	21.95	10	73.57	16	0	20
15SII 94-1/110.00	Europe	Baltic	Tipasjärvi-Kuhmo-Suomussalmi	10.1016/j.jvolgeores.2006.12.004	ARCHEAN EVOLUTION OF THE TIPASJÄRVI-KUHMO-SUOMUSSALMI GREENSTONE COMPLEX, FINLAND	BULL. GEOL. SURV. FINLAND	2800	0	64.2447	29.0647	VOLCANIC	MAFIC	NOT-GIVEN	54	7.42	116.44	8	20	11.89	20	87.1	19	0	0
S332	Europe	Baltic	Tipasjärvi-Kuhmo-Suomussalmi	10.1093/petrology/21.2.201	TRACE ELEMENT GEOCHEMISTRY AND PETROGENESIS OF FINNISH GREENSTONE BELTS	J. PETROL.	2800	0	64.1	29.29	VOLCANIC	MAFIC	BASALT	49.1	7.44				5		116			5.014		3.85
154JSK 93-1	Europe	Baltic	Tipasjärvi-Kuhmo-Suomussalmi	10.1093/petrology/egs066	ARCHEAN EVOLUTION OF THE TIPASJÄRVI-KUHMO-SUOMUSSALMI GREENSTONE COMPLEX, FINLAND	BULL. GEOL. SURV. FINLAND	2800	0	64.4329	29.0571	VOLCANIC	MAFIC	BASALT	50.2	7.46	53.74	6	10	10.97	20	87.1	9	10	0
62KYK 94-1	Europe	Baltic	Tipasjärvi-Kuhmo-Suomussalmi	10.1093/petrology/44.1.141	ARCHEAN EVOLUTION OF THE TIPASJÄRVI-KUHMO-SUOMUSSALMI GREENSTONE COMPLEX, FINLAND	BULL. GEOL. SURV. FINLAND	2800	0	64.1569	29.2076	VOLCANIC	MAFIC	NOT-GIVEN	48.8	7.47	841.92	6	60	29.26	10	303.57	15	10	10
22TOH 96-5	Europe	Baltic	Tipasjärvi-Kuhmo-Suomussalmi	10.1093/petrology/egs187	ARCHEAN EVOLUTION OF THE TIPASJÄRVI-KUHMO-SUOMUSSALMI GREENSTONE COMPLEX, FINLAND	BULL. GEOL. SURV. FINLAND	2800	0	65.1577	29.0536	VOLCANIC	MAFIC	BASALT	51	7.47	44.78	8	10	1.83	10	221.54	17	0	50
24TOH 96-1	Europe	Baltic	Tipasjärvi-Kuhmo-Suomussalmi	10.1093/petrology/egs175	ARCHEAN EVOLUTION OF THE TIPASJÄRVI-KUHMO-SUOMUSSALMI GREENSTONE COMPLEX, FINLAND	BULL. GEOL. SURV. FINLAND	2800	0	65.1556	29.0536	VOLCANIC	MAFIC	BASALT	48	7.5	35.83	11	10	8.23	0	93.01	17	0	20
18SII 94-1/110.60	Europe	Baltic	Tipasjärvi-Kuhmo-Suomussalmi	10.1016/0012-821X(78)90127-9	ARCHEAN EVOLUTION OF THE TIPASJÄRVI-KUHMO-SUOMUSSALMI GREENSTONE COMPLEX, FINLAND	BULL. GEOL. SURV. FINLAND	2800	0	64.2438	29.0751	VOLCANIC	MAFIC	NOT-GIVEN	54.8	7.51	116.44	4	160	17.37	30	119.23	15	10	20
29TOH 96-1	Europe	Baltic	Tipasjärvi-Kuhmo-Suomussalmi	10.1093/petrology/egs173	ARCHEAN EVOLUTION OF THE TIPASJÄRVI-KUHMO-SUOMUSSALMI GREENSTONE COMPLEX, FINLAND	BULL. GEOL. SURV. FINLAND	2800	0	65.1543	29.063	VOLCANIC	MAFIC	BASALT	49.7	7.53	98.52	3	10	4.57	20	67.65	22	20	10	0.9	4.5
83TOH 95-1	Europe	Baltic	Tipasjärvi-Kuhmo-Suomussalmi	10.1093/petrology/egs133	ARCHEAN EVOLUTION OF THE TIPASJÄRVI-KUHMO-SUOMUSSALMI GREENSTONE COMPLEX, FINLAND	BULL. GEOL. SURV. FINLAND	2800	0	64.452	29.0539	VOLCANIC	MAFIC	BASALT	49.9	7.54	53.74	9	10	5.49	20	45.66	19	0	20
185TTT 96-1	Europe	Baltic	Tipasjärvi-Kuhmo-Suomussalmi	10.1007/BF00371380	ARCHEAN EVOLUTION OF THE TIPASJÄRVI-KUHMO-SUOMUSSALMI GREENSTONE COMPLEX, FINLAND	BULL. GEOL. SURV. FINLAND	2800	0	64.2822	29.0523	VOLCANIC	MAFIC	NOT-GIVEN	48.5	7.55	232.87	12	30	30.18	50	145.44	14	20	20
94TOH 96-1	Europe	Baltic	Tipasjärvi-Kuhmo-Suomussalmi	10.1093/petrology/egs218	ARCHEAN EVOLUTION OF THE TIPASJÄRVI-KUHMO-SUOMUSSALMI GREENSTONE COMPLEX, FINLAND	BULL. GEOL. SURV. FINLAND	2800	0	65.1806	29.1083	VOLCANIC	MAFIC	BASALT	50.6	7.57	161.22	8	10	15.54	0	189.41	15	10	20
39TOH 96-1	Europe	Baltic	Tipasjärvi-Kuhmo-Suomussalmi	10.1093/petrology/egs248	ARCHEAN EVOLUTION OF THE TIPASJÄRVI-KUHMO-SUOMUSSALMI GREENSTONE COMPLEX, FINLAND	BULL. GEOL. SURV. FINLAND	2800	0	65.2019	29.1625	VOLCANIC	MAFIC	BASALT	48.7	7.59	152.26	10	20	36.58	0	100.63	18	0	0
76TOH 94-1	Europe	Baltic	Tipasjärvi-Kuhmo-Suomussalmi	10.1016/j.jvolgeores.2006.03.018	ARCHEAN EVOLUTION OF THE TIPASJÄRVI-KUHMO-SUOMUSSALMI GREENSTONE COMPLEX, FINLAND	BULL. GEOL. SURV. FINLAND	2800	0	64.2381	29.1118	VOLCANIC	MAFIC	BASALT	53.5	7.59	89.57	3	10	5.49	20	131.07	8	10	30
136TOH 96-1	Europe	Baltic	Tipasjärvi-Kuhmo-Suomussalmi	10.1093/petrology/egs226	ARCHEAN EVOLUTION OF THE TIPASJÄRVI-KUHMO-SUOMUSSALMI GREENSTONE COMPLEX, FINLAND	BULL. GEOL. SURV. FINLAND	2800	0	65.1854	29.1305	VOLCANIC	MAFIC	BASALT	51.1	7.6	134.35	5	30	24.69	30	83.71	18	30	20
117TOH 96-1	Europe	Baltic	Tipasjärvi-Kuhmo-Suomussalmi	10.1093/petrology/egs219	ARCHEAN EVOLUTION OF THE TIPASJÄRVI-KUHMO-SUOMUSSALMI GREENSTONE COMPLEX, FINLAND	BULL. GEOL. SURV. FINLAND	2800	0	65.1809	29.0363	VOLCANIC	MAFIC	BASALT	51.4	7.6	125.39	8	20	21.95	30	162.35	14	20	10
90TOH 94-1	Europe	Baltic	Tipasjärvi-Kuhmo-Suomussalmi	10.1093/PETROLOGY/EGT043	ARCHEAN EVOLUTION OF THE TIPASJÄRVI-KUHMO-SUOMUSSALMI GREENSTONE COMPLEX, FINLAND	BULL. GEOL. SURV. FINLAND	2800	0	64.3005	29.0393	VOLCANIC	MAFIC	BASALT	47.7	7.64	80.61	6	30	18.29	10	144.6	6	30	20
SII-15/39.0	Europe	Baltic	Tipasjärvi-Kuhmo-Suomussalmi	10.1016/S0895-9811(97)00013-8	ARCHEAN EVOLUTION OF THE TIPASJÄRVI-KUHMO-SUOMUSSALMI GREENSTONE COMPLEX, FINLAND	BULL. GEOL. SURV. FINLAND	2800	0	64.2447	29.0647	VOLCANIC	MAFIC	NOT-GIVEN	52	7.65	179.13	11	10	23.77	10	105.7	17	0	30	1.8	8.6
195TOH 96-1	Europe	Baltic	Tipasjärvi-Kuhmo-Suomussalmi	10.1093/petrology/egs252	ARCHEAN EVOLUTION OF THE TIPASJÄRVI-KUHMO-SUOMUSSALMI GREENSTONE COMPLEX, FINLAND	BULL. GEOL. SURV. FINLAND	2800	0	65.2066	29.1001	VOLCANIC	MAFIC	BASALT	49.5	7.66	62.7	3	10	7.32	10	100.63	16	20	30
79TOH 95-1	Europe	Baltic	Tipasjärvi-Kuhmo-Suomussalmi	10.1093/petrology/egs135	ARCHEAN EVOLUTION OF THE TIPASJÄRVI-KUHMO-SUOMUSSALMI GREENSTONE COMPLEX, FINLAND	BULL. GEOL. SURV. FINLAND	2800	0	64.4537	29.0602	VOLCANIC	MAFIC	BASALT	50.2	7.66	44.78	1	20	8.23	10	125.99	16	10	30
179TOH 96-1	Europe	Baltic	Tipasjärvi-Kuhmo-Suomussalmi	10.1093/petrology/egs249	ARCHEAN EVOLUTION OF THE TIPASJÄRVI-KUHMO-SUOMUSSALMI GREENSTONE COMPLEX, FINLAND	BULL. GEOL. SURV. FINLAND	2800	0	65.2022	29.0902	VOLCANIC	MAFIC	BASALT	48.7	7.67	98.52	10	0	14.63	20	125.15	18	30	0
191TOH 96-1	Europe	Baltic	Tipasjärvi-Kuhmo-Suomussalmi	10.1093/petrology/egs253	ARCHEAN EVOLUTION OF THE TIPASJÄRVI-KUHMO-SUOMUSSALMI GREENSTONE COMPLEX, FINLAND	BULL. GEOL. SURV. FINLAND	2800	0	65.2074	29.1047	VOLCANIC	MAFIC	BASALT	48.9	7.69	26.87	9	0	4.57	0	112.46	18	10	40
300TOH 93-1	Europe	Baltic	Tipasjärvi-Kuhmo-Suomussalmi	10.1130/0016-7606(1976)87<1089:GOTCVI>2.0.CO;2	ARCHEAN EVOLUTION OF THE TIPASJÄRVI-KUHMO-SUOMUSSALMI GREENSTONE COMPLEX, FINLAND	BULL. GEOL. SURV. FINLAND	2800	0	64.2818	29.0491	VOLCANIC	MAFIC	BASALT	48.8	7.7	143.3	4	20	10.97	0	135.3	9	0	40
49TOH 96-1	Europe	Baltic	Tipasjärvi-Kuhmo-Suomussalmi	10.1093/petrology/egs195	ARCHEAN EVOLUTION OF THE TIPASJÄRVI-KUHMO-SUOMUSSALMI GREENSTONE COMPLEX, FINLAND	BULL. GEOL. SURV. FINLAND	2800	0	65.1587	29.1173	VOLCANIC	MAFIC	BASALT	47.8	7.72	98.52	9	10	10.06	0	100.63	27	30	30
97TOH 96-1	Europe	Baltic	Tipasjärvi-Kuhmo-Suomussalmi	10.1093/petrology/egs223	ARCHEAN EVOLUTION OF THE TIPASJÄRVI-KUHMO-SUOMUSSALMI GREENSTONE COMPLEX, FINLAND	BULL. GEOL. SURV. FINLAND	2800	0	65.1842	29.1009	VOLCANIC	MAFIC	BASALT	52.8	7.74	125.39	1	10	16.46	10	76.95	15	10	20
2ARO 93-1/40.20	Europe	Baltic	Tipasjärvi-Kuhmo-Suomussalmi	10.1093/petrology/egs119	ARCHEAN EVOLUTION OF THE TIPASJÄRVI-KUHMO-SUOMUSSALMI GREENSTONE COMPLEX, FINLAND	BULL. GEOL. SURV. FINLAND	2800	0	64.4465	29.0465	VOLCANIC	MAFIC	BASALT	46.8	7.76	26.87	8	10	3.66	20	6.76	8	0	20
124MAF 96-1	Europe	Baltic	Tipasjärvi-Kuhmo-Suomussalmi	10.1093/petrology/egs198	ARCHEAN EVOLUTION OF THE TIPASJÄRVI-KUHMO-SUOMUSSALMI GREENSTONE COMPLEX, FINLAND	BULL. GEOL. SURV. FINLAND	2800	0	65.16	29.0644	VOLCANIC	MAFIC	THOLEIITE	47.9	7.76	44.78	4	20	7.32	0	86.25	15	0	10
90TOH 95-1	Europe	Baltic	Tipasjärvi-Kuhmo-Suomussalmi	10.1093/petrology/egs065	ARCHEAN EVOLUTION OF THE TIPASJÄRVI-KUHMO-SUOMUSSALMI GREENSTONE COMPLEX, FINLAND	BULL. GEOL. SURV. FINLAND	2800	0	64.4309	29.0547	VOLCANIC	MAFIC	BASALT	49.2	7.77	89.57	3	10	12.8	20	69.34	21	10	20
69IJY 94-1	Europe	Baltic	Tipasjärvi-Kuhmo-Suomussalmi	10.1093/petrology/egs185	ARCHEAN EVOLUTION OF THE TIPASJÄRVI-KUHMO-SUOMUSSALMI GREENSTONE COMPLEX, FINLAND	BULL. GEOL. SURV. FINLAND	2800	0	65.1574	29.0766	VOLCANIC	MAFIC	BASALT	50.7	7.77	53.74	2	0	10.97	20	109.93	13	10	30
18SII 94-1/144.70	Europe	Baltic	Tipasjärvi-Kuhmo-Suomussalmi	10.1139/e06-074	ARCHEAN EVOLUTION OF THE TIPASJÄRVI-KUHMO-SUOMUSSALMI GREENSTONE COMPLEX, FINLAND	BULL. GEOL. SURV. FINLAND	2800	0	64.2438	29.0751	VOLCANIC	MAFIC	NOT-GIVEN	53.3	7.79	62.7	7	20	5.49	20	101.47	20	0	10
31TOH 96-1	Europe	Baltic	Tipasjärvi-Kuhmo-Suomussalmi	10.1093/petrology/egs172	ARCHEAN EVOLUTION OF THE TIPASJÄRVI-KUHMO-SUOMUSSALMI GREENSTONE COMPLEX, FINLAND	BULL. GEOL. SURV. FINLAND	2800	0	65.1539	29.0684	VOLCANIC	MAFIC	BASALT	48.4	7.82	80.61	9	10	6.4	0	111.62	17	20	20
125TOH 96-1	Europe	Baltic	Tipasjärvi-Kuhmo-Suomussalmi	10.1093/petrology/egs159	ARCHEAN EVOLUTION OF THE TIPASJÄRVI-KUHMO-SUOMUSSALMI GREENSTONE COMPLEX, FINLAND	BULL. GEOL. SURV. FINLAND	2800	0	65.1434	29.0895	VOLCANIC	MAFIC	BASALT	48.5	7.82	44.78	5	0	8.23	10	91.32	15	10	20
537MAF 95-1	Europe	Baltic	Tipasjärvi-Kuhmo-Suomussalmi	10.1029/2009GC002847	ARCHEAN EVOLUTION OF THE TIPASJÄRVI-KUHMO-SUOMUSSALMI GREENSTONE COMPLEX, FINLAND	BULL. GEOL. SURV. FINLAND	2800	0	64.0984	29.2988	VOLCANIC	MAFIC	NOT-GIVEN	49.9	7.82	53.74	5	0	6.4	20	131.07	16	0	20
81TOH 95-1	Europe	Baltic	Tipasjärvi-Kuhmo-Suomussalmi	10.1093/petrology/egs125	ARCHEAN EVOLUTION OF THE TIPASJÄRVI-KUHMO-SUOMUSSALMI GREENSTONE COMPLEX, FINLAND	BULL. GEOL. SURV. FINLAND	2800	0	64.4472	29.0272	VOLCANIC	MAFIC	BASALT	48	7.91	53.74	5	50	12.8	20	96.4	16	10	20
102TOH 95-1	Europe	Baltic	Tipasjärvi-Kuhmo-Suomussalmi	10.1093/petrology/egs068	ARCHEAN EVOLUTION OF THE TIPASJÄRVI-KUHMO-SUOMUSSALMI GREENSTONE COMPLEX, FINLAND	BULL. GEOL. SURV. FINLAND	2800	0	64.4336	29.0549	VOLCANIC	MAFIC	BASALT	48.7	7.93	420.96	8	10	27.43	20	120.92	17	10	30
192TOH 96-1	Europe	Baltic	Tipasjärvi-Kuhmo-Suomussalmi	10.1093/petrology/egs254	ARCHEAN EVOLUTION OF THE TIPASJÄRVI-KUHMO-SUOMUSSALMI GREENSTONE COMPLEX, FINLAND	BULL. GEOL. SURV. FINLAND	2800	0	65.2078	29.0983	VOLCANIC	MAFIC	BASALT	54	7.93	322.44	10	10	24.69	0	225.77	19	20	60
108MAF 96-1	Europe	Baltic	Tipasjärvi-Kuhmo-Suomussalmi	10.1093/petrology/egs155	ARCHEAN EVOLUTION OF THE TIPASJÄRVI-KUHMO-SUOMUSSALMI GREENSTONE COMPLEX, FINLAND	BULL. GEOL. SURV. FINLAND	2800	0	65.1341	29.1968	VOLCANIC	MAFIC	THOLEIITE	46.5	7.94	53.74	11	10	9.14	20	104.01	17	20	40
123IJY 94-2	Europe	Baltic	Tipasjärvi-Kuhmo-Suomussalmi	10.1093/petrology/egs194	ARCHEAN EVOLUTION OF THE TIPASJÄRVI-KUHMO-SUOMUSSALMI GREENSTONE COMPLEX, FINLAND	BULL. GEOL. SURV. FINLAND	2800	0	65.1583	29.0871	VOLCANIC	MAFIC	DIABASE	48.9	7.95	44.78	2	20	10.97	20	74.41	14	10	0
65JTL 95-1	Europe	Baltic	Tipasjärvi-Kuhmo-Suomussalmi	10.1093/petrology/egs144	ARCHEAN EVOLUTION OF THE TIPASJÄRVI-KUHMO-SUOMUSSALMI GREENSTONE COMPLEX, FINLAND	BULL. GEOL. SURV. FINLAND	2800	0	64.5865	29.1031	VOLCANIC	MAFIC	NOT-GIVEN	46.1	7.97	26.87	4	10	6.4	0	83.71	16	10	30
97IJY 94-1	Europe	Baltic	Tipasjärvi-Kuhmo-Suomussalmi	10.1093/petrology/egs179	ARCHEAN EVOLUTION OF THE TIPASJÄRVI-KUHMO-SUOMUSSALMI GREENSTONE COMPLEX, FINLAND	BULL. GEOL. SURV. FINLAND	2800	0	65.1571	29.0905	VOLCANIC	MAFIC	BASALT	47.9	7.97	71.65	5	10	9.14	0	94.71	18	10	40
438EJL 94-1	Europe	Baltic	Tipasjärvi-Kuhmo-Suomussalmi	10.1093/petrology/egs154	ARCHEAN EVOLUTION OF THE TIPASJÄRVI-KUHMO-SUOMUSSALMI GREENSTONE COMPLEX, FINLAND	BULL. GEOL. SURV. FINLAND	2800	0	65.1323	29.0877	VOLCANIC	MAFIC	BASALT	49.1	7.97	62.7	4	10	8.23	10	95.55	14	0	0
100IJY 94-2	Europe	Baltic	Tipasjärvi-Kuhmo-Suomussalmi	10.1093/petrology/egs196	ARCHEAN EVOLUTION OF THE TIPASJÄRVI-KUHMO-SUOMUSSALMI GREENSTONE COMPLEX, FINLAND	BULL. GEOL. SURV. FINLAND	2800	0	65.1589	29.0956	VOLCANIC	MAFIC	BASALT	48.6	8	44.78	2	0	7.32	20	82.87	18	0	20
96JTL 95-2	Europe	Baltic	Tipasjärvi-Kuhmo-Suomussalmi	10.1134/S1028334X07020328	ARCHEAN EVOLUTION OF THE TIPASJÄRVI-KUHMO-SUOMUSSALMI GREENSTONE COMPLEX, FINLAND	BULL. GEOL. SURV. FINLAND	2800	0	64.0849	29.3137	VOLCANIC	MAFIC	NOT-GIVEN	49.1	8	35.83	4	10	3.66	0	105.7	16	0	0
42TOH 96-1	Europe	Baltic	Tipasjärvi-Kuhmo-Suomussalmi	10.1093/petrology/egs165	ARCHEAN EVOLUTION OF THE TIPASJÄRVI-KUHMO-SUOMUSSALMI GREENSTONE COMPLEX, FINLAND	BULL. GEOL. SURV. FINLAND	2800	0	65.1475	29.0623	VOLCANIC	MAFIC	BASALT	47.5	8.02	53.74	3	20	10.97	20	82.87	19	20	10
52TOH 94-1	Europe	Baltic	Tipasjärvi-Kuhmo-Suomussalmi	10.1016/0024-4937(95)91153-Z	ARCHEAN EVOLUTION OF THE TIPASJÄRVI-KUHMO-SUOMUSSALMI GREENSTONE COMPLEX, FINLAND	BULL. GEOL. SURV. FINLAND	2800	0	64.2444	29.0697	VOLCANIC	MAFIC	BASALT	50.8	8.05	26.87	4	10	4.57	0	60.04	5	0	10
169MAF 96-1	Europe	Baltic	Tipasjärvi-Kuhmo-Suomussalmi	10.1093/petrology/egs250	ARCHEAN EVOLUTION OF THE TIPASJÄRVI-KUHMO-SUOMUSSALMI GREENSTONE COMPLEX, FINLAND	BULL. GEOL. SURV. FINLAND	2800	0	65.2032	29.1562	VOLCANIC	MAFIC	THOLEIITE	48.7	8.07	71.65	5	20	17.37	10	75.26	14	10	10
58TOH 96-1	Europe	Baltic	Tipasjärvi-Kuhmo-Suomussalmi	10.1093/petrology/egs203	ARCHEAN EVOLUTION OF THE TIPASJÄRVI-KUHMO-SUOMUSSALMI GREENSTONE COMPLEX, FINLAND	BULL. GEOL. SURV. FINLAND	2800	0	65.1629	29.1093	VOLCANIC	MAFIC	BASALT	49.6	8.07	62.7	10	20	3.66	0	101.47	14	10	10
178MAF 96-1	Europe	Baltic	Tipasjärvi-Kuhmo-Suomussalmi	10.1093/petrology/egs211	ARCHEAN EVOLUTION OF THE TIPASJÄRVI-KUHMO-SUOMUSSALMI GREENSTONE COMPLEX, FINLAND	BULL. GEOL. SURV. FINLAND	2800	0	65.169	29.1021	VOLCANIC	MAFIC	THOLEIITE	51.5	8.1	80.61	8	0	13.72	10	57.5	15	0	0
14SII 94-2/50.50	Europe	Baltic	Tipasjärvi-Kuhmo-Suomussalmi	10.1007/s00445-008-0219-9	ARCHEAN EVOLUTION OF THE TIPASJÄRVI-KUHMO-SUOMUSSALMI GREENSTONE COMPLEX, FINLAND	BULL. GEOL. SURV. FINLAND	2800	0	64.2434	29.0504	VOLCANIC	MAFIC	NOT-GIVEN	52.4	8.1	107.48	3	10	13.72	20	70.18	15	0	10
111MAF 96-1	Europe	Baltic	Tipasjärvi-Kuhmo-Suomussalmi	10.1093/petrology/egs163	ARCHEAN EVOLUTION OF THE TIPASJÄRVI-KUHMO-SUOMUSSALMI GREENSTONE COMPLEX, FINLAND	BULL. GEOL. SURV. FINLAND	2800	0	65.1461	29.1604	VOLCANIC	MAFIC	THOLEIITE	48.7	8.11	35.83	5	20	6.4	20	52.43	14	20	20
203JEV 95-1	Europe	Baltic	Tipasjärvi-Kuhmo-Suomussalmi	10.1016/j.jvolgeores.2011.09.010	ARCHEAN EVOLUTION OF THE TIPASJÄRVI-KUHMO-SUOMUSSALMI GREENSTONE COMPLEX, FINLAND	BULL. GEOL. SURV. FINLAND	2800	0	64.247	28.996	VOLCANIC	MAFIC	NOT-GIVEN	48.8	8.15	71.65	5	20	13.72	10	123.46	15	20	20
S328	Europe	Baltic	Tipasjärvi-Kuhmo-Suomussalmi	10.1093/petrology/21.2.201	TRACE ELEMENT GEOCHEMISTRY AND PETROGENESIS OF FINNISH GREENSTONE BELTS	J. PETROL.	2800	0	64.1	29.24	VOLCANIC	MAFIC	BASALT	48.1	8.21				5		158			6.02		4.47
87JTL 95-1	Europe	Baltic	Tipasjärvi-Kuhmo-Suomussalmi	10.1093/petrology/egs148	ARCHEAN EVOLUTION OF THE TIPASJÄRVI-KUHMO-SUOMUSSALMI GREENSTONE COMPLEX, FINLAND	BULL. GEOL. SURV. FINLAND	2800	0	64.6018	29.0826	VOLCANIC	MAFIC	NOT-GIVEN	50.8	8.21	35.83	4	10	6.4	10	100.63	20	10	40
14SII 94-2/106.40	Europe	Baltic	Tipasjärvi-Kuhmo-Suomussalmi	10.1007/s00410-011-0702-8	ARCHEAN EVOLUTION OF THE TIPASJÄRVI-KUHMO-SUOMUSSALMI GREENSTONE COMPLEX, FINLAND	BULL. GEOL. SURV. FINLAND	2800	0	64.2434	29.0504	VOLCANIC	MAFIC	NOT-GIVEN	53	8.22	62.7	0	150	8.23	10	73.57	18	20	20
67IJY 94-1	Europe	Baltic	Tipasjärvi-Kuhmo-Suomussalmi	10.1093/petrology/egs184	ARCHEAN EVOLUTION OF THE TIPASJÄRVI-KUHMO-SUOMUSSALMI GREENSTONE COMPLEX, FINLAND	BULL. GEOL. SURV. FINLAND	2800	0	65.1573	29.0756	VOLCANIC	MAFIC	BASALT	52.4	8.24	44.78	4	10	8.23	30	79.49	16	20	20
35VIE 66-3/66.25	Europe	Baltic	Tipasjärvi-Kuhmo-Suomussalmi	10.1093/petrology/egs128	ARCHEAN EVOLUTION OF THE TIPASJÄRVI-KUHMO-SUOMUSSALMI GREENSTONE COMPLEX, FINLAND	BULL. GEOL. SURV. FINLAND	2800	0	64.4484	29.053	VOLCANIC	MAFIC	NOT-GIVEN	42	8.27	277.65	2	20	37.49	0	23.68	6	0	20
102TOH 96-1	Europe	Baltic	Tipasjärvi-Kuhmo-Suomussalmi	10.1093/petrology/egs221	ARCHEAN EVOLUTION OF THE TIPASJÄRVI-KUHMO-SUOMUSSALMI GREENSTONE COMPLEX, FINLAND	BULL. GEOL. SURV. FINLAND	2800	0	65.1817	29.1161	VOLCANIC	MAFIC	BASALT	52.2	8.27	98.52	15	20	17.37	10	82.87	15	0	20
249JEV 95-1	Europe	Baltic	Tipasjärvi-Kuhmo-Suomussalmi	10.1016/j.rgg.2016.01.011	ARCHEAN EVOLUTION OF THE TIPASJÄRVI-KUHMO-SUOMUSSALMI GREENSTONE COMPLEX, FINLAND	BULL. GEOL. SURV. FINLAND	2800	0	64.1961	28.8367	VOLCANIC	MAFIC	NOT-GIVEN	47.7	8.3	107.48	3	60	36.58	20	141.21	15	30	10
42TOH 94-1	Europe	Baltic	Tipasjärvi-Kuhmo-Suomussalmi	10.1016/j.tecto.2009.11.013	ARCHEAN EVOLUTION OF THE TIPASJÄRVI-KUHMO-SUOMUSSALMI GREENSTONE COMPLEX, FINLAND	BULL. GEOL. SURV. FINLAND	2800	0	64.2318	29.124	VOLCANIC	MAFIC	BASALT	51	8.3	80.61	6	0	3.66	0	186.88	5	0	30
289JTL 97-1	Europe	Baltic	Tipasjärvi-Kuhmo-Suomussalmi	10.1093/petrology/egs138	ARCHEAN EVOLUTION OF THE TIPASJÄRVI-KUHMO-SUOMUSSALMI GREENSTONE COMPLEX, FINLAND	BULL. GEOL. SURV. FINLAND	2800	0	64.484	29.4501	VOLCANIC	MAFIC	NOT-GIVEN	51.5	8.31	143.31	1	20	28.35	20	29.6	16	20	10
123IJY 94-3	Europe	Baltic	Tipasjärvi-Kuhmo-Suomussalmi	10.1093/petrology/egs193	ARCHEAN EVOLUTION OF THE TIPASJÄRVI-KUHMO-SUOMUSSALMI GREENSTONE COMPLEX, FINLAND	BULL. GEOL. SURV. FINLAND	2800	0	65.1583	29.0871	VOLCANIC	MAFIC	NOT-GIVEN	48.8	8.34	71.65	3	10	11.89	20	88.79	15	10	20
192TTT 97-1	Europe	Baltic	Tipasjärvi-Kuhmo-Suomussalmi	10.1093/petrology/egs136	ARCHEAN EVOLUTION OF THE TIPASJÄRVI-KUHMO-SUOMUSSALMI GREENSTONE COMPLEX, FINLAND	BULL. GEOL. SURV. FINLAND	2800	0	64.4839	29.468	VOLCANIC	MAFIC	BASALT	48.8	8.34	98.52	4	10	16.46	10	85.4	15	0	20
21MKT 94-1	Europe	Baltic	Tipasjärvi-Kuhmo-Suomussalmi	10.1093/petrology/egs151	ARCHEAN EVOLUTION OF THE TIPASJÄRVI-KUHMO-SUOMUSSALMI GREENSTONE COMPLEX, FINLAND	BULL. GEOL. SURV. FINLAND	2800	0	65.1274	29.0913	VOLCANIC	MAFIC	BASALT	52.4	8.35	44.78	4	10	6.4	0	60.04	16	10	10
38JSK 93-2	Europe	Baltic	Tipasjärvi-Kuhmo-Suomussalmi	10.1093/PETROLOGY/EGT040	ARCHEAN EVOLUTION OF THE TIPASJÄRVI-KUHMO-SUOMUSSALMI GREENSTONE COMPLEX, FINLAND	BULL. GEOL. SURV. FINLAND	2800	0	64.2351	29.1048	VOLCANIC	MAFIC	NOT-GIVEN	47.5	8.36	80.61	4	10	4.57	10	67.65	8	10	20
69IJY 94-2	Europe	Baltic	Tipasjärvi-Kuhmo-Suomussalmi	10.1093/petrology/egs181	ARCHEAN EVOLUTION OF THE TIPASJÄRVI-KUHMO-SUOMUSSALMI GREENSTONE COMPLEX, FINLAND	BULL. GEOL. SURV. FINLAND	2800	0	65.1573	29.0765	VOLCANIC	MAFIC	BASALT	45.7	8.39	80.61	5	10	8.23	20	116.69	14	20	30
12TOH 94-1	Europe	Baltic	Tipasjärvi-Kuhmo-Suomussalmi	10.1029/97JB03617	ARCHEAN EVOLUTION OF THE TIPASJÄRVI-KUHMO-SUOMUSSALMI GREENSTONE COMPLEX, FINLAND	BULL. GEOL. SURV. FINLAND	2800	0	64.25	29.0154	VOLCANIC	MAFIC	BASALT	50.4	8.41	53.74	9	10	3.66	20	96.4	8	10	0
45TOH 94-1	Europe	Baltic	Tipasjärvi-Kuhmo-Suomussalmi	10.1029/JB094iB06p07775	ARCHEAN EVOLUTION OF THE TIPASJÄRVI-KUHMO-SUOMUSSALMI GREENSTONE COMPLEX, FINLAND	BULL. GEOL. SURV. FINLAND	2800	0	64.2441	29.0671	VOLCANIC	MAFIC	BASALT	49.8	8.42	44.78	8	10	6.4	20	106.54	9	10	20
103TOH 96-1	Europe	Baltic	Tipasjärvi-Kuhmo-Suomussalmi	10.1093/petrology/egs229	ARCHEAN EVOLUTION OF THE TIPASJÄRVI-KUHMO-SUOMUSSALMI GREENSTONE COMPLEX, FINLAND	BULL. GEOL. SURV. FINLAND	2800	0	65.1883	29.1102	VOLCANIC	MAFIC	BASALT	47.7	8.44	62.7	5	0	12.8	0	82.02	13	0	10
101TOH 95-1	Europe	Baltic	Tipasjärvi-Kuhmo-Suomussalmi	10.1093/petrology/egs076	ARCHEAN EVOLUTION OF THE TIPASJÄRVI-KUHMO-SUOMUSSALMI GREENSTONE COMPLEX, FINLAND	BULL. GEOL. SURV. FINLAND	2800	0	64.4416	29.0354	VOLCANIC	MAFIC	BASALT	50	8.44	53.74	8	10	10.06	10	183.49	15	20	20
49KYK 94-1	Europe	Baltic	Tipasjärvi-Kuhmo-Suomussalmi	10.1016/S0016-7037(96)00349-3	ARCHEAN EVOLUTION OF THE TIPASJÄRVI-KUHMO-SUOMUSSALMI GREENSTONE COMPLEX, FINLAND	BULL. GEOL. SURV. FINLAND	2800	0	64.1586	29.2185	VOLCANIC	MAFIC	NOT-GIVEN	49.4	8.46	313.48	3	0	34.75	30	141.21	14	20	10
30TOH 94-1	Europe	Baltic	Tipasjärvi-Kuhmo-Suomussalmi	10.1130/0-8137-2322-1.67	ARCHEAN EVOLUTION OF THE TIPASJÄRVI-KUHMO-SUOMUSSALMI GREENSTONE COMPLEX, FINLAND	BULL. GEOL. SURV. FINLAND	2800	0	64.2387	29.1144	VOLCANIC	MAFIC	BASALT	53.3	8.49	349.31	9	0	16.46	30	12.68	7	10	10	0.7	3
188TOH 96-1	Europe	Baltic	Tipasjärvi-Kuhmo-Suomussalmi	10.1093/petrology/egs257	ARCHEAN EVOLUTION OF THE TIPASJÄRVI-KUHMO-SUOMUSSALMI GREENSTONE COMPLEX, FINLAND	BULL. GEOL. SURV. FINLAND	2800	0	65.2097	29.1152	VOLCANIC	MAFIC	BASALT	43.1	8.55	98.52	8	10	8.23	20	154.74	18	10	10
4TOH 96-1	Europe	Baltic	Tipasjärvi-Kuhmo-Suomussalmi	10.1093/petrology/egs168	ARCHEAN EVOLUTION OF THE TIPASJÄRVI-KUHMO-SUOMUSSALMI GREENSTONE COMPLEX, FINLAND	BULL. GEOL. SURV. FINLAND	2800	0	65.1492	29.0667	VOLCANIC	MAFIC	BASALT	51.3	8.55	35.83	7	0	0	0	76.1	15	10	20
114TOH 96-1	Europe	Baltic	Tipasjärvi-Kuhmo-Suomussalmi	10.1093/petrology/egs225	ARCHEAN EVOLUTION OF THE TIPASJÄRVI-KUHMO-SUOMUSSALMI GREENSTONE COMPLEX, FINLAND	BULL. GEOL. SURV. FINLAND	2800	0	65.185	29.1196	VOLCANIC	MAFIC	BASALT	52.1	8.56	80.61	4	20	8.23	10	93.86	16	0	10
148MAF 96-1	Europe	Baltic	Tipasjärvi-Kuhmo-Suomussalmi	10.1093/petrology/egs208	ARCHEAN EVOLUTION OF THE TIPASJÄRVI-KUHMO-SUOMUSSALMI GREENSTONE COMPLEX, FINLAND	BULL. GEOL. SURV. FINLAND	2800	0	65.1684	29.0856	VOLCANIC	MAFIC	THOLEIITE	49.5	8.59	71.65	11	10	8.23	20	54.96	17	10	30
174TOH 93-1	Europe	Baltic	Tipasjärvi-Kuhmo-Suomussalmi	10.1139/e03-034	ARCHEAN EVOLUTION OF THE TIPASJÄRVI-KUHMO-SUOMUSSALMI GREENSTONE COMPLEX, FINLAND	BULL. GEOL. SURV. FINLAND	2800	0	64.2389	29.087	VOLCANIC	MAFIC	BASALT	51.1	8.6	53	0.1	12	1		119	0	2	4	1.1	5.6
69IJY 94-1	Europe	Baltic	Tipasjärvi-Kuhmo-Suomussalmi	10.1093/petrology/egs186	ARCHEAN EVOLUTION OF THE TIPASJÄRVI-KUHMO-SUOMUSSALMI GREENSTONE COMPLEX, FINLAND	BULL. GEOL. SURV. FINLAND	2800	0	65.1574	29.0766	VOLCANIC	MAFIC	BASALT	51.5	8.62	62.7	3	10	9.14	30	83.71	15	20	10
141TOH 96-1	Europe	Baltic	Tipasjärvi-Kuhmo-Suomussalmi	10.1093/petrology/egs235	ARCHEAN EVOLUTION OF THE TIPASJÄRVI-KUHMO-SUOMUSSALMI GREENSTONE COMPLEX, FINLAND	BULL. GEOL. SURV. FINLAND	2800	0	65.1928	29.1418	VOLCANIC	MAFIC	BASALT	50.3	8.64	62.7	11	10	14.63	30	76.95	17	0	10
53JSK 93-2	Europe	Baltic	Tipasjärvi-Kuhmo-Suomussalmi	10.1016/j.epsl.2007.09.007	ARCHEAN EVOLUTION OF THE TIPASJÄRVI-KUHMO-SUOMUSSALMI GREENSTONE COMPLEX, FINLAND	BULL. GEOL. SURV. FINLAND	2800	0	64.2361	29.1072	VOLCANIC	MAFIC	BASALT	52.1	8.64	53.74	3	20	2.74	10	179.27	3	20	10
50.1	Europe	Baltic	Tipasjärvi-Kuhmo-Suomussalmi	10.1093/petrology/egs065	ARCHEAN EVOLUTION OF THE TIPASJÄRVI-KUHMO-SUOMUSSALMI GREENSTONE COMPLEX, FINLAND	BULL. GEOL. SURV. FINLAND	2800	0	64.3101	29.086	VOLCANIC	MAFIC	BASALT	46.8	8.65	481		41	59		38	4	7	0
157TOH 96-1	Europe	Baltic	Tipasjärvi-Kuhmo-Suomussalmi	10.1093/petrology/egs237	ARCHEAN EVOLUTION OF THE TIPASJÄRVI-KUHMO-SUOMUSSALMI GREENSTONE COMPLEX, FINLAND	BULL. GEOL. SURV. FINLAND	2800	0	65.1936	29.0892	VOLCANIC	MAFIC	BASALT	49.8	8.67	53.74	5	10	4.57	20	96.4	19	40	30
168TOH 96-1	Europe	Baltic	Tipasjärvi-Kuhmo-Suomussalmi	10.1093/petrology/egs240	ARCHEAN EVOLUTION OF THE TIPASJÄRVI-KUHMO-SUOMUSSALMI GREENSTONE COMPLEX, FINLAND	BULL. GEOL. SURV. FINLAND	2800	0	65.1988	29.1146	VOLCANIC	MAFIC	BASALT	50.1	8.67	53.74	0	10	10.97	20	129.38	20	10	30
172TTT 96-1	Europe	Baltic	Tipasjärvi-Kuhmo-Suomussalmi	10.1016/j.precamres.2006.08.002	ARCHEAN EVOLUTION OF THE TIPASJÄRVI-KUHMO-SUOMUSSALMI GREENSTONE COMPLEX, FINLAND	BULL. GEOL. SURV. FINLAND	2800	0	64.2816	29.0515	VOLCANIC	MAFIC	THOLEIITE	47.9	8.7	62.7	0	20	12.8	20	110.77	12	40	20
137JSK 93-1	Europe	Baltic	Tipasjärvi-Kuhmo-Suomussalmi	10.1093/petrology/egs071	ARCHEAN EVOLUTION OF THE TIPASJÄRVI-KUHMO-SUOMUSSALMI GREENSTONE COMPLEX, FINLAND	BULL. GEOL. SURV. FINLAND	2800	0	64.4393	29.04	VOLCANIC	MAFIC	NOT-GIVEN	49	8.71	134.35	8	0	15.54	0	130.22	10	20	30
38TOH 96-1	Europe	Baltic	Tipasjärvi-Kuhmo-Suomussalmi	10.1093/petrology/egs258	ARCHEAN EVOLUTION OF THE TIPASJÄRVI-KUHMO-SUOMUSSALMI GREENSTONE COMPLEX, FINLAND	BULL. GEOL. SURV. FINLAND	2800	0	65.2137	29.1738	VOLCANIC	MAFIC	BASALT	47.3	8.72	707.57	5	0	116.13	10	69.34	13	30	10
18SII 94-1/57.75	Europe	Baltic	Tipasjärvi-Kuhmo-Suomussalmi	10.1080/00288306.2004.9515048	ARCHEAN EVOLUTION OF THE TIPASJÄRVI-KUHMO-SUOMUSSALMI GREENSTONE COMPLEX, FINLAND	BULL. GEOL. SURV. FINLAND	2800	0	64.2438	29.0751	VOLCANIC	MAFIC	NOT-GIVEN	48.5	8.74	35.83	10	20	6.4	0	131.07	13	20	10
193TOH 93-1	Europe	Baltic	Tipasjärvi-Kuhmo-Suomussalmi	10.1016/0024-4937(80)90012-2	ARCHEAN EVOLUTION OF THE TIPASJÄRVI-KUHMO-SUOMUSSALMI GREENSTONE COMPLEX, FINLAND	BULL. GEOL. SURV. FINLAND	2800	0	64.2484	29.0664	VOLCANIC	MAFIC	BASALT	48.5	8.74	53.74	4	40	3.66	10	92.17	3	10	10
72TOH 96-1	Europe	Baltic	Tipasjärvi-Kuhmo-Suomussalmi	10.1093/petrology/egs170	ARCHEAN EVOLUTION OF THE TIPASJÄRVI-KUHMO-SUOMUSSALMI GREENSTONE COMPLEX, FINLAND	BULL. GEOL. SURV. FINLAND	2800	0	65.1512	29.079	VOLCANIC	MAFIC	BASALT	49.8	8.81	26.87	0	0	5.49	10	50.74	13	30	20
3ARO 93-2/152.40	Europe	Baltic	Tipasjärvi-Kuhmo-Suomussalmi	10.1093/petrology/egs130	ARCHEAN EVOLUTION OF THE TIPASJÄRVI-KUHMO-SUOMUSSALMI GREENSTONE COMPLEX, FINLAND	BULL. GEOL. SURV. FINLAND	2800	0	64.4494	29.0515	VOLCANIC	MAFIC	BASALT	43.5	8.82	98.52	7	10	25.6	0	38.9	6	10	30
109MAF 96-1	Europe	Baltic	Tipasjärvi-Kuhmo-Suomussalmi	10.1093/petrology/egs160	ARCHEAN EVOLUTION OF THE TIPASJÄRVI-KUHMO-SUOMUSSALMI GREENSTONE COMPLEX, FINLAND	BULL. GEOL. SURV. FINLAND	2800	0	65.1444	29.1621	VOLCANIC	MAFIC	THOLEIITE	49.5	8.84	71.65	9	0	9.14	20	107.39	16	40	20
14SMS 70-4/85.95	Europe	Baltic	Tipasjärvi-Kuhmo-Suomussalmi	10.1093/petrology/egs205	ARCHEAN EVOLUTION OF THE TIPASJÄRVI-KUHMO-SUOMUSSALMI GREENSTONE COMPLEX, FINLAND	BULL. GEOL. SURV. FINLAND	2800	0	65.1657	29.0866	VOLCANIC	MAFIC	BASALT	50.1	8.84	116.44	0	0	26.52	0	105.7	17	10	0
156TOH 96-1	Europe	Baltic	Tipasjärvi-Kuhmo-Suomussalmi	10.1093/petrology/egs236	ARCHEAN EVOLUTION OF THE TIPASJÄRVI-KUHMO-SUOMUSSALMI GREENSTONE COMPLEX, FINLAND	BULL. GEOL. SURV. FINLAND	2800	0	65.1931	29.0876	VOLCANIC	MAFIC	BASALT	48.4	8.86	53.74	8	20	7.32	20	168.27	19	10	10
20TOH 94-1	Europe	Baltic	Tipasjärvi-Kuhmo-Suomussalmi	10.1029/JB093iB05p04435	ARCHEAN EVOLUTION OF THE TIPASJÄRVI-KUHMO-SUOMUSSALMI GREENSTONE COMPLEX, FINLAND	BULL. GEOL. SURV. FINLAND	2800	0	64.2938	29.0488	VOLCANIC	MAFIC	BASALT	48.5	8.88	71.65	0	10	7.32	20	60.88	7	10	10
88-PTP-03	Europe	Baltic	Tipasjärvi-Kuhmo-Suomussalmi	10.1093/petrology/egs146	ARCHEAN EVOLUTION OF THE TIPASJÄRVI-KUHMO-SUOMUSSALMI GREENSTONE COMPLEX, FINLAND	BULL. GEOL. SURV. FINLAND	2800	0	64.6	28.17	VOLCANIC	MAFIC	BASALT	53.4	8.92	131	0.15	18	14		427	7	7.72	16.8	2.12	10.1
108TOH 95-1	Europe	Baltic	Tipasjärvi-Kuhmo-Suomussalmi	10.1093/petrology/egs069	ARCHEAN EVOLUTION OF THE TIPASJÄRVI-KUHMO-SUOMUSSALMI GREENSTONE COMPLEX, FINLAND	BULL. GEOL. SURV. FINLAND	2800	0	64.4374	29.0481	VOLCANIC	MAFIC	BASALT	47.8	8.93	44.78	13	10	8.23	10	5.01	19	20	20
61TOH 94-1	Europe	Baltic	Tipasjärvi-Kuhmo-Suomussalmi	10.1016/j.chemgeo.2008.07.004	ARCHEAN EVOLUTION OF THE TIPASJÄRVI-KUHMO-SUOMUSSALMI GREENSTONE COMPLEX, FINLAND	BULL. GEOL. SURV. FINLAND	2800	0	64.2495	29.0766	VOLCANIC	MAFIC	BASALT	50.8	8.94	62.7	10	10	5.49	0	131.91	5	0	20
20R 0-1/13.04	Europe	Baltic	Tipasjärvi-Kuhmo-Suomussalmi	10.1093/petrology/egs082	ARCHEAN EVOLUTION OF THE TIPASJÄRVI-KUHMO-SUOMUSSALMI GREENSTONE COMPLEX, FINLAND	BULL. GEOL. SURV. FINLAND	2800	0	64.446	29.0484	VOLCANIC	MAFIC	BASALT	50.51	8.95
39R 0-1/21.80	Europe	Baltic	Tipasjärvi-Kuhmo-Suomussalmi	10.1093/petrology/egs075	ARCHEAN EVOLUTION OF THE TIPASJÄRVI-KUHMO-SUOMUSSALMI GREENSTONE COMPLEX, FINLAND	BULL. GEOL. SURV. FINLAND	2800	0	64.4415	29.0478	VOLCANIC	MAFIC	BASALT	51.41	8.95
2ARO 93-1/14.90	Europe	Baltic	Tipasjärvi-Kuhmo-Suomussalmi	10.1093/petrology/egs122	ARCHEAN EVOLUTION OF THE TIPASJÄRVI-KUHMO-SUOMUSSALMI GREENSTONE COMPLEX, FINLAND	BULL. GEOL. SURV. FINLAND	2800	0	64.4465	29.0465	VOLCANIC	MAFIC	BASALT	51.9	8.95	71.65	3	0	7.32	20	12.68	7	0	20
289JTL 97-1	Europe	Baltic	Tipasjärvi-Kuhmo-Suomussalmi	10.1093/petrology/egs137	ARCHEAN EVOLUTION OF THE TIPASJÄRVI-KUHMO-SUOMUSSALMI GREENSTONE COMPLEX, FINLAND	BULL. GEOL. SURV. FINLAND	2800	0	64.4839	29.4504	VOLCANIC	MAFIC	NOT-GIVEN	49.5	9	125.39	10	40	26.52	10	120.92	16	0	30
66TOH 96-1	Europe	Baltic	Tipasjärvi-Kuhmo-Suomussalmi	10.1093/petrology/egs153	ARCHEAN EVOLUTION OF THE TIPASJÄRVI-KUHMO-SUOMUSSALMI GREENSTONE COMPLEX, FINLAND	BULL. GEOL. SURV. FINLAND	2800	0	65.132	29.0818	VOLCANIC	MAFIC	BASALT	45.5	9.05	44.78	1	10	5.49	30	51.58	15	30	10
171TOH 93-1	Europe	Baltic	Tipasjärvi-Kuhmo-Suomussalmi	10.1016/j.jvolgeores.2009.06.012	ARCHEAN EVOLUTION OF THE TIPASJÄRVI-KUHMO-SUOMUSSALMI GREENSTONE COMPLEX, FINLAND	BULL. GEOL. SURV. FINLAND	2800	0	64.2381	29.0894	VOLCANIC	MAFIC	BASALT	50.2	9.06	53.74	7	10	6.4	20	93.02	6	0	0
119JSK 93-2/19.00	Europe	Baltic	Tipasjärvi-Kuhmo-Suomussalmi	10.1093/petrology/egs129	ARCHEAN EVOLUTION OF THE TIPASJÄRVI-KUHMO-SUOMUSSALMI GREENSTONE COMPLEX, FINLAND	BULL. GEOL. SURV. FINLAND	2800	0	64.4488	29.0497	VOLCANIC	MAFIC	DIABASE	49.2	9.11	26.87	10	30	6.4	20	62.57	11	20	50
142JSK 93-1	Europe	Baltic	Tipasjärvi-Kuhmo-Suomussalmi	10.1093/petrology/egs079	ARCHEAN EVOLUTION OF THE TIPASJÄRVI-KUHMO-SUOMUSSALMI GREENSTONE COMPLEX, FINLAND	BULL. GEOL. SURV. FINLAND	2800	0	64.4431	29.0448	VOLCANIC	MAFIC	BASALT	51	9.15	26.87	7	0	6.4	20	54.96	6	20	20
146MAF 96-1	Europe	Baltic	Tipasjärvi-Kuhmo-Suomussalmi	10.1093/petrology/egs209	ARCHEAN EVOLUTION OF THE TIPASJÄRVI-KUHMO-SUOMUSSALMI GREENSTONE COMPLEX, FINLAND	BULL. GEOL. SURV. FINLAND	2800	0	65.1685	29.0893	VOLCANIC	MAFIC	BASALT	50	9.16	98.52	6	20	14.63	0	59.19	18	0	20
172TOH 96-1	Europe	Baltic	Tipasjärvi-Kuhmo-Suomussalmi	10.1093/petrology/egs241	ARCHEAN EVOLUTION OF THE TIPASJÄRVI-KUHMO-SUOMUSSALMI GREENSTONE COMPLEX, FINLAND	BULL. GEOL. SURV. FINLAND	2800	0	65.1997	29.1012	VOLCANIC	MAFIC	BASALT	48.9	9.18	35.83	2	0	10.06	20	182.65	21	10	0
36TOH 94-1	Europe	Baltic	Tipasjärvi-Kuhmo-Suomussalmi	10.1029/91JB00556	ARCHEAN EVOLUTION OF THE TIPASJÄRVI-KUHMO-SUOMUSSALMI GREENSTONE COMPLEX, FINLAND	BULL. GEOL. SURV. FINLAND	2800	0	64.2393	29.1064	VOLCANIC	MAFIC	BASALT	51.3	9.22	116.44	2	0	7.32	20	57.5	5	10	20
140TOH 94-1	Europe	Baltic	Tipasjärvi-Kuhmo-Suomussalmi	10.1016/0012-821X(82)90170-4	ARCHEAN EVOLUTION OF THE TIPASJÄRVI-KUHMO-SUOMUSSALMI GREENSTONE COMPLEX, FINLAND	BULL. GEOL. SURV. FINLAND	2800	0	64.238	29.1138	VOLCANIC	MAFIC	BASALT	52.9	9.22	17.91	0	10	4.57	40	66.8	17	30	10
353JEV 95-1	Europe	Baltic	Tipasjärvi-Kuhmo-Suomussalmi	10.1002/2016GC006317	ARCHEAN EVOLUTION OF THE TIPASJÄRVI-KUHMO-SUOMUSSALMI GREENSTONE COMPLEX, FINLAND	BULL. GEOL. SURV. FINLAND	2800	0	64.3536	29.1459	VOLCANIC	MAFIC	NOT-GIVEN	47.6	9.24	53.74	2	10	6.4	10	109.93	15	0	30
71IJY 94-1	Europe	Baltic	Tipasjärvi-Kuhmo-Suomussalmi	10.1093/petrology/egs182	ARCHEAN EVOLUTION OF THE TIPASJÄRVI-KUHMO-SUOMUSSALMI GREENSTONE COMPLEX, FINLAND	BULL. GEOL. SURV. FINLAND	2800	0	65.1573	29.0775	VOLCANIC	MAFIC	BASALT	48.6	9.24	53.74	4	20	6.4	10	110.77	16	0	20
138TOH 94-1	Europe	Baltic	Tipasjärvi-Kuhmo-Suomussalmi	10.1093/petrology/42.12.2175	ARCHEAN EVOLUTION OF THE TIPASJÄRVI-KUHMO-SUOMUSSALMI GREENSTONE COMPLEX, FINLAND	BULL. GEOL. SURV. FINLAND	2800	0	64.2385	29.1125	VOLCANIC	MAFIC	BASALT	52.2	9.27	44.78	1	20	5.49	10	96.4	17	0	20
31MKT 94-1	Europe	Baltic	Tipasjärvi-Kuhmo-Suomussalmi	10.1093/petrology/egs150	ARCHEAN EVOLUTION OF THE TIPASJÄRVI-KUHMO-SUOMUSSALMI GREENSTONE COMPLEX, FINLAND	BULL. GEOL. SURV. FINLAND	2800	0	65.1256	29.1046	VOLCANIC	MAFIC	BASALT	48.8	9.28	26.87	4	10	7.32	20	84.56	13	20	20
109TOH 96-1	Europe	Baltic	Tipasjärvi-Kuhmo-Suomussalmi	10.1093/petrology/egs234	ARCHEAN EVOLUTION OF THE TIPASJÄRVI-KUHMO-SUOMUSSALMI GREENSTONE COMPLEX, FINLAND	BULL. GEOL. SURV. FINLAND	2800	0	65.1925	29.1107	VOLCANIC	MAFIC	BASALT	49.9	9.32	170.18	6	10	15.54	0	99.78	15	20	0
173TOH 93-1	Europe	Baltic	Tipasjärvi-Kuhmo-Suomussalmi	10.1093/petrology/egs050	ARCHEAN EVOLUTION OF THE TIPASJÄRVI-KUHMO-SUOMUSSALMI GREENSTONE COMPLEX, FINLAND	BULL. GEOL. SURV. FINLAND	2800	0	64.2389	29.0869	VOLCANIC	MAFIC	BASALT	46.7	9.33	35.83	4	10	2.29	40	66.8	8	20	10
53JSK 93-2	Europe	Baltic	Tipasjärvi-Kuhmo-Suomussalmi	10.1016/j.epsl.2007.09.007	ARCHEAN EVOLUTION OF THE TIPASJÄRVI-KUHMO-SUOMUSSALMI GREENSTONE COMPLEX, FINLAND	BULL. GEOL. SURV. FINLAND	2800	0	64.2361	29.1072	VOLCANIC	MAFIC	BASALT	50.7	9.35	44.78	3	20	2.74	10	161.51	6	0	10
95TOH 96-1	Europe	Baltic	Tipasjärvi-Kuhmo-Suomussalmi	10.1093/petrology/egs222	ARCHEAN EVOLUTION OF THE TIPASJÄRVI-KUHMO-SUOMUSSALMI GREENSTONE COMPLEX, FINLAND	BULL. GEOL. SURV. FINLAND	2800	0	65.1828	29.1084	VOLCANIC	MAFIC	BASALT	48.7	9.37	107.48	6	0	5.49	10	93.86	17	0	10
2ARO 93-1/174.00	Europe	Baltic	Tipasjärvi-Kuhmo-Suomussalmi	10.1093/petrology/egs118	ARCHEAN EVOLUTION OF THE TIPASJÄRVI-KUHMO-SUOMUSSALMI GREENSTONE COMPLEX, FINLAND	BULL. GEOL. SURV. FINLAND	2800	0	64.4465	29.0465	VOLCANIC	MAFIC	BASALT	42.1	9.48	44.78	7	0	4.57	0	72.72	5	0	20
84TOH 96-1	Europe	Baltic	Tipasjärvi-Kuhmo-Suomussalmi	10.1093/petrology/egs149	ARCHEAN EVOLUTION OF THE TIPASJÄRVI-KUHMO-SUOMUSSALMI GREENSTONE COMPLEX, FINLAND	BULL. GEOL. SURV. FINLAND	2800	0	65.1223	29.0359	VOLCANIC	MAFIC	BASALT	47.8	9.57	53.74	0	10	12.8	10	102.32	17	10	10
176TOH 93-1	Europe	Baltic	Tipasjärvi-Kuhmo-Suomussalmi	10.1029/2002GC000435	ARCHEAN EVOLUTION OF THE TIPASJÄRVI-KUHMO-SUOMUSSALMI GREENSTONE COMPLEX, FINLAND	BULL. GEOL. SURV. FINLAND	2800	0	64.2398	29.0857	VOLCANIC	MAFIC	BASALT	48.5	9.75	44.78	4	10	1.37	30	114.16	6	10	20
54TOH 94-1	Europe	Baltic	Tipasjärvi-Kuhmo-Suomussalmi	10.1093/petrology/egr041	ARCHEAN EVOLUTION OF THE TIPASJÄRVI-KUHMO-SUOMUSSALMI GREENSTONE COMPLEX, FINLAND	BULL. GEOL. SURV. FINLAND	2800	0	64.2446	29.07	VOLCANIC	MAFIC	BASALT	45.5	9.79	26.87	3	10	4.57	10	63.42	8	10	10
86JSK 93-4/15.30	Europe	Baltic	Tipasjärvi-Kuhmo-Suomussalmi	10.1029/JB092iB07p06191	ARCHEAN EVOLUTION OF THE TIPASJÄRVI-KUHMO-SUOMUSSALMI GREENSTONE COMPLEX, FINLAND	BULL. GEOL. SURV. FINLAND	2800	0	64.2324	29.0913	VOLCANIC	MAFIC	BASALT	46.5	9.79	71.65	7	10	9.6	10	65.11	10	10	20
75-PTP-03	Europe	Baltic	Tipasjärvi-Kuhmo-Suomussalmi	10.1093/petrology/egs242	ARCHEAN EVOLUTION OF THE TIPASJÄRVI-KUHMO-SUOMUSSALMI GREENSTONE COMPLEX, FINLAND	BULL. GEOL. SURV. FINLAND	2800	0	65.2	29.1	VOLCANIC	MAFIC	BASALT	49.8	9.8	39	0.01	6.3	0.82		135	1.09	1.05	3.76	0.67	4.08
S366	Europe	Baltic	Tipasjärvi-Kuhmo-Suomussalmi	10.1093/petrology/21.2.201	TRACE ELEMENT GEOCHEMISTRY AND PETROGENESIS OF FINNISH GREENSTONE BELTS	J. PETROL.	2800	0	64.26	29.1	VOLCANIC	MAFIC	BASALT	50.2	9.81				1		126		3.18	8.11		6.53
36TOH 96-1	Europe	Baltic	Tipasjärvi-Kuhmo-Suomussalmi	10.1093/petrology/egs169	ARCHEAN EVOLUTION OF THE TIPASJÄRVI-KUHMO-SUOMUSSALMI GREENSTONE COMPLEX, FINLAND	BULL. GEOL. SURV. FINLAND	2800	0	65.1506	29.0675	VOLCANIC	MAFIC	BASALT	48.8	9.83	62.7	8	10	8.23	10	74.41	13	20	0
23SMS 62-4/154.70	Europe	Baltic	Tipasjärvi-Kuhmo-Suomussalmi	10.1093/petrology/egs161	ARCHEAN EVOLUTION OF THE TIPASJÄRVI-KUHMO-SUOMUSSALMI GREENSTONE COMPLEX, FINLAND	BULL. GEOL. SURV. FINLAND	2800	0	65.1459	29.0758	VOLCANIC	MAFIC	BASALT	47.6	9.88	98.52	1	10	14.63	20	119.23	15	0	20
KJP-87-38	Europe	Baltic	Karelian	10.1016/j.precamres.2012.12.004	GEOCHEMISTRY OF KOMATIITES FROM THE TIPASJÄRVI, KUHMO, SUOMUSSALMI, ILOMANTSI AND TULPPIO GREENSTONE BELTS, FINLAND: IMPLICATIONS FOR TECTONIC SETTING AND NI SULPHIDE PROSPECTIVITY	PREC. RESEARCH	2800	0	62.7	30.9	VOLCANIC	MAFIC	BASALT	49.9	9.96	75.5	0.09	30	20.4		178	2.11	3.09	7.95	1.24	6.55
149TOH 94-1	Europe	Baltic	Tipasjärvi-Kuhmo-Suomussalmi	10.1016/j.lithos.2009.06.004	ARCHEAN EVOLUTION OF THE TIPASJÄRVI-KUHMO-SUOMUSSALMI GREENSTONE COMPLEX, FINLAND	BULL. GEOL. SURV. FINLAND	2800	0	64.2373	29.1075	VOLCANIC	MAFIC	BASALT	49.8	10	35.83	0	20	7.32	10	124.3	19	20	0
83TOH 94-1	Europe	Baltic	Tipasjärvi-Kuhmo-Suomussalmi	10.1016/j.jvolgeores.2016.06.008	ARCHEAN EVOLUTION OF THE TIPASJÄRVI-KUHMO-SUOMUSSALMI GREENSTONE COMPLEX, FINLAND	BULL. GEOL. SURV. FINLAND	2800	0	64.1737	29.1085	VOLCANIC	MAFIC	BASALT	48.1	10.1	44.78	0	10	1.83	0	84.56	5	10	20
153TOH 94-1	Europe	Baltic	Tipasjärvi-Kuhmo-Suomussalmi	10.1093/petrology/41.9.1413	ARCHEAN EVOLUTION OF THE TIPASJÄRVI-KUHMO-SUOMUSSALMI GREENSTONE COMPLEX, FINLAND	BULL. GEOL. SURV. FINLAND	2800	0	64.2369	29.107	VOLCANIC	MAFIC	BASALT	49.6	10.1	35.83	3	10	8.23	10	98.93	19	10	20
52.2	Europe	Baltic	Tipasjärvi-Kuhmo-Suomussalmi	10.1016/j.tecto.2008.12.021	ARCHEAN EVOLUTION OF THE TIPASJÄRVI-KUHMO-SUOMUSSALMI GREENSTONE COMPLEX, FINLAND	BULL. GEOL. SURV. FINLAND	2800	0	64.3083	29.0869	VOLCANIC	MAFIC	BASALT	50.2	10.1	183		17	23		39	11	6	8
11TOH 96-3	Europe	Baltic	Tipasjärvi-Kuhmo-Suomussalmi	10.1093/petrology/egs216	ARCHEAN EVOLUTION OF THE TIPASJÄRVI-KUHMO-SUOMUSSALMI GREENSTONE COMPLEX, FINLAND	BULL. GEOL. SURV. FINLAND	2800	0	65.1781	29.1202	VOLCANIC	MAFIC	BONINITE	52.5	10.1	89.57	5	20	11.89	0	55.81	16	20	30	2.1	9.2
HJO-87-90	Europe	Baltic	Karelian	10.1016/j.precamres.2012.12.004	GEOCHEMISTRY OF KOMATIITES FROM THE TIPASJÄRVI, KUHMO, SUOMUSSALMI, ILOMANTSI AND TULPPIO GREENSTONE BELTS, FINLAND: IMPLICATIONS FOR TECTONIC SETTING AND NI SULPHIDE PROSPECTIVITY	PREC. RESEARCH	2800	0	62.7	30.9	VOLCANIC	MAFIC	BASALT	49.4	10.2	23.2	0.08	30	0.79		126	1.85	2.57	6.41	1.04	5.53
11TOH 96-3	Europe	Baltic	Tipasjärvi-Kuhmo-Suomussalmi	10.1093/petrology/egs217	ARCHEAN EVOLUTION OF THE TIPASJÄRVI-KUHMO-SUOMUSSALMI GREENSTONE COMPLEX, FINLAND	BULL. GEOL. SURV. FINLAND	2800	0	65.1781	29.1202	VOLCANIC	MAFIC	BONINITE	53.7	10.3	62.7	6	20	10.06	10	60.04	16	0	40
74IJY 94-1	Europe	Baltic	Tipasjärvi-Kuhmo-Suomussalmi	10.1093/petrology/egs180	ARCHEAN EVOLUTION OF THE TIPASJÄRVI-KUHMO-SUOMUSSALMI GREENSTONE COMPLEX, FINLAND	BULL. GEOL. SURV. FINLAND	2800	0	65.1572	29.0803	VOLCANIC	MAFIC	BASALT	48.7	10.4	26.87	6	0	6.4	10	133.6	16	0	20
109TTT 96-1	Europe	Baltic	Tipasjärvi-Kuhmo-Suomussalmi	10.1016/j.jvolgeores.2005.07.027	ARCHEAN EVOLUTION OF THE TIPASJÄRVI-KUHMO-SUOMUSSALMI GREENSTONE COMPLEX, FINLAND	BULL. GEOL. SURV. FINLAND	2800	0	64.2866	29.1265	VOLCANIC	MAFIC	NOT-GIVEN	49.4	10.4	474.7	11	0	34.75	10	321.32	20	80	190
170TOH 96-2	Europe	Baltic	Tipasjärvi-Kuhmo-Suomussalmi	10.1093/petrology/egs247	ARCHEAN EVOLUTION OF THE TIPASJÄRVI-KUHMO-SUOMUSSALMI GREENSTONE COMPLEX, FINLAND	BULL. GEOL. SURV. FINLAND	2800	0	65.2016	29.1067	VOLCANIC	MAFIC	BASALT	50.7	10.4	53.74	6	10	8.23	20	66.8	19	10	0
14SMS 70-3/98.85	Europe	Baltic	Tipasjärvi-Kuhmo-Suomussalmi	10.1093/petrology/egs206	ARCHEAN EVOLUTION OF THE TIPASJÄRVI-KUHMO-SUOMUSSALMI GREENSTONE COMPLEX, FINLAND	BULL. GEOL. SURV. FINLAND	2800	0	65.1657	29.0866	VOLCANIC	MAFIC	BASALT	51	10.4	44.78	3	10	4.57	10	56.65	19	20	30
14SMS 70-1/16.45	Europe	Baltic	Tipasjärvi-Kuhmo-Suomussalmi	10.1093/petrology/egs207	ARCHEAN EVOLUTION OF THE TIPASJÄRVI-KUHMO-SUOMUSSALMI GREENSTONE COMPLEX, FINLAND	BULL. GEOL. SURV. FINLAND	2800	0	65.1657	29.0866	VOLCANIC	MAFIC	DIABASE	51.2	10.4	53.74	3	0	9.14	0	114.15	15	0	10
56-PTP-03	Europe	Baltic	Tipasjärvi-Kuhmo-Suomussalmi	10.1016/j.precamres.2012.12.004	GEOCHEMISTRY OF KOMATIITES FROM THE TIPASJÄRVI, KUHMO, SUOMUSSALMI, ILOMANTSI AND TULPPIO GREENSTONE BELTS, FINLAND: IMPLICATIONS FOR TECTONIC SETTING AND NI SULPHIDE PROSPECTIVITY	PREC. RESEARCH	2800	0	64.18	29.11	VOLCANIC	MAFIC	BASALT	46	10.5	53.1	0	7.41	8.83		69.3	1.43	2.03	6.29	0.94	5.43
210JEV 95-1	Europe	Baltic	Tipasjärvi-Kuhmo-Suomussalmi	10.1139/e17-042	ARCHEAN EVOLUTION OF THE TIPASJÄRVI-KUHMO-SUOMUSSALMI GREENSTONE COMPLEX, FINLAND	BULL. GEOL. SURV. FINLAND	2800	0	64.2333	28.9654	VOLCANIC	MAFIC	BASALT	48	10.5	44.78	11	10	8.23	10	76.1	16	10	20
10TOH 94-1	Europe	Baltic	Tipasjärvi-Kuhmo-Suomussalmi	10.1016/S0024-4937(03)00119-1	ARCHEAN EVOLUTION OF THE TIPASJÄRVI-KUHMO-SUOMUSSALMI GREENSTONE COMPLEX, FINLAND	BULL. GEOL. SURV. FINLAND	2800	0	64.2469	29.009	VOLCANIC	MAFIC	BASALT	48.2	10.5	53.74	3	10	1.83	10	80.33	6	10	20
123JSN 95-1	Europe	Baltic	Tipasjärvi-Kuhmo-Suomussalmi	10.1093/petrology/egs142	ARCHEAN EVOLUTION OF THE TIPASJÄRVI-KUHMO-SUOMUSSALMI GREENSTONE COMPLEX, FINLAND	BULL. GEOL. SURV. FINLAND	2800	0	64.5464	29.0936	VOLCANIC	MAFIC	NOT-GIVEN	48.6	10.5	26.87	6	10	9.14	20	164.04	20	30	40
17TOH 94-1	Europe	Baltic	Tipasjärvi-Kuhmo-Suomussalmi	10.1130/G24868A.1	ARCHEAN EVOLUTION OF THE TIPASJÄRVI-KUHMO-SUOMUSSALMI GREENSTONE COMPLEX, FINLAND	BULL. GEOL. SURV. FINLAND	2800	0	64.2749	29.0388	VOLCANIC	MAFIC	BASALT	47.2	10.6	62.7	5	0	0.91	30	87.94	5	10	0
116TOH 95-1	Europe	Baltic	Tipasjärvi-Kuhmo-Suomussalmi	10.1093/petrology/egs077	ARCHEAN EVOLUTION OF THE TIPASJÄRVI-KUHMO-SUOMUSSALMI GREENSTONE COMPLEX, FINLAND	BULL. GEOL. SURV. FINLAND	2800	0	64.4419	29.039	VOLCANIC	MAFIC	BASALT	50.7	10.6	62.7	1	30	9.14	10	84.56	19	10	20
74TOH 96-1	Europe	Baltic	Tipasjärvi-Kuhmo-Suomussalmi	10.1093/petrology/egs169	ARCHEAN EVOLUTION OF THE TIPASJÄRVI-KUHMO-SUOMUSSALMI GREENSTONE COMPLEX, FINLAND	BULL. GEOL. SURV. FINLAND	2800	0	65.1493	29.0787	VOLCANIC	MAFIC	BASALT	53.6	10.6	44.78	9	10	5.49	10	94.71	15	0	30
TIPASJÄRVI2	Europe	Baltic	Karelian	10.1016/j.precamres.2012.12.004	GEOCHEMISTRY OF KOMATIITES FROM THE TIPASJÄRVI, KUHMO, SUOMUSSALMI, ILOMANTSI AND TULPPIO GREENSTONE BELTS, FINLAND: IMPLICATIONS FOR TECTONIC SETTING AND NI SULPHIDE PROSPECTIVITY	PREC. RESEARCH	2800	0	63.9	29	VOLCANIC	MAFIC	BASALT	46.2	10.7	25	0	2.35	5.48		145	1.3	1.59	5.24	0.82	4.85
156TOH 94-1	Europe	Baltic	Tipasjärvi-Kuhmo-Suomussalmi	10.1007/BF00287109	ARCHEAN EVOLUTION OF THE TIPASJÄRVI-KUHMO-SUOMUSSALMI GREENSTONE COMPLEX, FINLAND	BULL. GEOL. SURV. FINLAND	2800	0	64.2369	29.1068	VOLCANIC	MAFIC	BASALT	46.9	10.7	44.78	2	20	6.4	0	143.75	60	0	10
145TOH 96-1	Europe	Baltic	Tipasjärvi-Kuhmo-Suomussalmi	10.1093/petrology/egs239	ARCHEAN EVOLUTION OF THE TIPASJÄRVI-KUHMO-SUOMUSSALMI GREENSTONE COMPLEX, FINLAND	BULL. GEOL. SURV. FINLAND	2800	0	65.1965	29.1428	VOLCANIC	MAFIC	BASALT	48	10.7	116.44	0	10	23.77	10	138.68	17	0	30
46TOH 96-1	Europe	Baltic	Tipasjärvi-Kuhmo-Suomussalmi	10.1093/petrology/egs220	ARCHEAN EVOLUTION OF THE TIPASJÄRVI-KUHMO-SUOMUSSALMI GREENSTONE COMPLEX, FINLAND	BULL. GEOL. SURV. FINLAND	2800	0	65.1811	29.0773	VOLCANIC	MAFIC	BONINITE	52.8	10.7	232.87	10	10	40.23	10	177.57	15	0	40
180TTT 96-1	Europe	Baltic	Tipasjärvi-Kuhmo-Suomussalmi	10.5575/geosoc.97.645	ARCHEAN EVOLUTION OF THE TIPASJÄRVI-KUHMO-SUOMUSSALMI GREENSTONE COMPLEX, FINLAND	BULL. GEOL. SURV. FINLAND	2800	0	64.2812	29.0493	VOLCANIC	MAFIC	BASALT	50.2	10.8	26.87	2	10	6.4	10	97.24	12	10	30
11TOH 96-1	Europe	Baltic	Tipasjärvi-Kuhmo-Suomussalmi	10.1093/petrology/egs215	ARCHEAN EVOLUTION OF THE TIPASJÄRVI-KUHMO-SUOMUSSALMI GREENSTONE COMPLEX, FINLAND	BULL. GEOL. SURV. FINLAND	2800	0	65.178	29.1201	VOLCANIC	MAFIC	BASALT	50.3	10.8	107.48	5	10	11.89	20	99.78	16	20	20
165TOH 96-1	Europe	Baltic	Tipasjärvi-Kuhmo-Suomussalmi	10.1093/petrology/egs238	ARCHEAN EVOLUTION OF THE TIPASJÄRVI-KUHMO-SUOMUSSALMI GREENSTONE COMPLEX, FINLAND	BULL. GEOL. SURV. FINLAND	2800	0	65.1962	29.1023	VOLCANIC	MAFIC	BASALT	49.1	10.9	600.09	2	10	32.92	10	394.04	18	20	50
78JTL 95-1	Europe	Baltic	Tipasjärvi-Kuhmo-Suomussalmi	10.1093/petrology/egs147	ARCHEAN EVOLUTION OF THE TIPASJÄRVI-KUHMO-SUOMUSSALMI GREENSTONE COMPLEX, FINLAND	BULL. GEOL. SURV. FINLAND	2800	0	64.6006	29.1292	VOLCANIC	MAFIC	BASALT	50.4	10.9	35.83	4	0	6.4	10	148.82	16	20	30
65TOH 94-1	Europe	Baltic	Tipasjärvi-Kuhmo-Suomussalmi	10.1016/j.lithos.2016.01.027	ARCHEAN EVOLUTION OF THE TIPASJÄRVI-KUHMO-SUOMUSSALMI GREENSTONE COMPLEX, FINLAND	BULL. GEOL. SURV. FINLAND	2800	0	64.2428	29.0927	VOLCANIC	MAFIC	BASALT	44.5	11	89.57	8	20	9.14	20	59.19	7	40	30
16TOH 94-1	Europe	Baltic	Tipasjärvi-Kuhmo-Suomussalmi	10.1130/0016-7606(1978)89<1000:TVACDN>2.0.CO;2	ARCHEAN EVOLUTION OF THE TIPASJÄRVI-KUHMO-SUOMUSSALMI GREENSTONE COMPLEX, FINLAND	BULL. GEOL. SURV. FINLAND	2800	0	64.2732	29.0415	VOLCANIC	MAFIC	BASALT	47	11	71.65	10	20	4.57	0	69.34	16	20	30
104TOH 94-1	Europe	Baltic	Tipasjärvi-Kuhmo-Suomussalmi	10.1093/petrology/25.3.579	ARCHEAN EVOLUTION OF THE TIPASJÄRVI-KUHMO-SUOMUSSALMI GREENSTONE COMPLEX, FINLAND	BULL. GEOL. SURV. FINLAND	2800	0	64.2982	29.0542	VOLCANIC	MAFIC	BASALT	48.8	11	62.7	12	10	3.66	20	93.86	15	30	20
19.2	Europe	Baltic	Tipasjärvi-Kuhmo-Suomussalmi	10.1007/s00410-011-0613-8	ARCHEAN EVOLUTION OF THE TIPASJÄRVI-KUHMO-SUOMUSSALMI GREENSTONE COMPLEX, FINLAND	BULL. GEOL. SURV. FINLAND	2800	0	64.2798	29.07	VOLCANIC	MAFIC	BASALT	50.7	11	216		16	34		73	0	0	3
S375	Europe	Baltic	Tipasjärvi-Kuhmo-Suomussalmi	10.1093/petrology/21.2.201	TRACE ELEMENT GEOCHEMISTRY AND PETROGENESIS OF FINNISH GREENSTONE BELTS	J. PETROL.	2800	0	64.27	29.07	VOLCANIC	MAFIC	NOT-GIVEN	48.5	11.04				3		68			8.51		6.4
52-PTP-03	Europe	Baltic	Tipasjärvi-Kuhmo-Suomussalmi	10.1093/petrology/egs131	ARCHEAN EVOLUTION OF THE TIPASJÄRVI-KUHMO-SUOMUSSALMI GREENSTONE COMPLEX, FINLAND	BULL. GEOL. SURV. FINLAND	2800	0	64.45	29.05	VOLCANIC	MAFIC	BASALT	45.5	11.1	110	0.57	22	11.4		111	1.58	4.08	9.05	1.24	7.2
44.1	Europe	Baltic	Tipasjärvi-Kuhmo-Suomussalmi	10.1144/gsjgs.146.3.0477	ARCHEAN EVOLUTION OF THE TIPASJÄRVI-KUHMO-SUOMUSSALMI GREENSTONE COMPLEX, FINLAND	BULL. GEOL. SURV. FINLAND	2800	0	64.2836	29.0756	VOLCANIC	MAFIC	BASALT	47.7	11.1	244		12	55		26	0	1	6
47-PTP-03	Europe	Baltic	Tipasjärvi-Kuhmo-Suomussalmi	10.1093/petrology/egs145	ARCHEAN EVOLUTION OF THE TIPASJÄRVI-KUHMO-SUOMUSSALMI GREENSTONE COMPLEX, FINLAND	BULL. GEOL. SURV. FINLAND	2800	0	64.6	29.12	VOLCANIC	MAFIC	BASALT	48.7	11.1	18.7	0.37	1.36	1.2		112	2.27	6.02	13.4	1.78	8.01
19.4	Europe	Baltic	Tipasjärvi-Kuhmo-Suomussalmi	10.1016/j.lithos.2010.08.012	ARCHEAN EVOLUTION OF THE TIPASJÄRVI-KUHMO-SUOMUSSALMI GREENSTONE COMPLEX, FINLAND	BULL. GEOL. SURV. FINLAND	2800	0	64.2798	29.07	VOLCANIC	MAFIC	BASALT	47	11.2	380		7	69		37	0	10	16
8.2	Europe	Baltic	Tipasjärvi-Kuhmo-Suomussalmi	10.1016/j.tecto.2009.11.013	ARCHEAN EVOLUTION OF THE TIPASJÄRVI-KUHMO-SUOMUSSALMI GREENSTONE COMPLEX, FINLAND	BULL. GEOL. SURV. FINLAND	2800	0	64.2784	29.0686	VOLCANIC	MAFIC	BASALT	50.2	11.2	0		5	0		76	12	9	15
25-PTP-03	Europe	Baltic	Tipasjärvi-Kuhmo-Suomussalmi	10.1016/j.precamres.2012.12.004	GEOCHEMISTRY OF KOMATIITES FROM THE TIPASJÄRVI, KUHMO, SUOMUSSALMI, ILOMANTSI AND TULPPIO GREENSTONE BELTS, FINLAND: IMPLICATIONS FOR TECTONIC SETTING AND NI SULPHIDE PROSPECTIVITY	PREC. RESEARCH	2800	0	64.27	29.05	VOLCANIC	MAFIC	BASALT	51.1	11.2	157	0.1	52	41		124	0.61	1.45	3.38	0.46	2.9
315JEV 95-1	Europe	Baltic	Tipasjärvi-Kuhmo-Suomussalmi	10.1016/j.precamres.2004.09.007	ARCHEAN EVOLUTION OF THE TIPASJÄRVI-KUHMO-SUOMUSSALMI GREENSTONE COMPLEX, FINLAND	BULL. GEOL. SURV. FINLAND	2800	0	64.3411	29.1064	VOLCANIC	MAFIC	NOT-GIVEN	46	11.3	44.78	7	10	17.37	0	111.62	24	10	10
105TTT 96-1	Europe	Baltic	Tipasjärvi-Kuhmo-Suomussalmi	10.1007/s00710-003-0017-1	ARCHEAN EVOLUTION OF THE TIPASJÄRVI-KUHMO-SUOMUSSALMI GREENSTONE COMPLEX, FINLAND	BULL. GEOL. SURV. FINLAND	2800	0	64.2953	29.0555	VOLCANIC	MAFIC	NOT-GIVEN	48.7	11.3	44.78	2	30	3.66	20	79.49	12	20	10
103TOH 94-1	Europe	Baltic	Tipasjärvi-Kuhmo-Suomussalmi	10.1016/j.lithos.2007.05.012	ARCHEAN EVOLUTION OF THE TIPASJÄRVI-KUHMO-SUOMUSSALMI GREENSTONE COMPLEX, FINLAND	BULL. GEOL. SURV. FINLAND	2800	0	64.2972	29.0525	VOLCANIC	MAFIC	BASALT	48.7	11.4	26.87	2	20	6.4	0	79.49	14	10	0
96IJY 94-1	Europe	Baltic	Tipasjärvi-Kuhmo-Suomussalmi	10.1093/petrology/egs191	ARCHEAN EVOLUTION OF THE TIPASJÄRVI-KUHMO-SUOMUSSALMI GREENSTONE COMPLEX, FINLAND	BULL. GEOL. SURV. FINLAND	2800	0	65.1581	29.0954	VOLCANIC	MAFIC	BASALT	49.4	11.4	44.78	1	10	10.06	20	59.19	15	30	20
154TOH 94-1	Europe	Baltic	Tipasjärvi-Kuhmo-Suomussalmi	10.1029/2004GC000875	ARCHEAN EVOLUTION OF THE TIPASJÄRVI-KUHMO-SUOMUSSALMI GREENSTONE COMPLEX, FINLAND	BULL. GEOL. SURV. FINLAND	2800	0	64.2369	29.1069	VOLCANIC	MAFIC	BASALT	50	11.4	26.87	1	10	4.57	40	77.79	20	30	20
S397	Europe	Baltic	Tipasjärvi-Kuhmo-Suomussalmi	10.1093/petrology/21.2.201	TRACE ELEMENT GEOCHEMISTRY AND PETROGENESIS OF FINNISH GREENSTONE BELTS	J. PETROL.	2800	0	64.31	29.08	VOLCANIC	MAFIC	THOLEIITE	50	11.48				1		92		4.38	12.08		9.93
80TOH 95-1	Europe	Baltic	Tipasjärvi-Kuhmo-Suomussalmi	10.1093/petrology/egs132	ARCHEAN EVOLUTION OF THE TIPASJÄRVI-KUHMO-SUOMUSSALMI GREENSTONE COMPLEX, FINLAND	BULL. GEOL. SURV. FINLAND	2800	0	64.451	29.0399	VOLCANIC	MAFIC	BASALT	48.4	11.5	116.44	0	30	10.97	20	180.96	20	20	20
113MAF 96-1	Europe	Baltic	Tipasjärvi-Kuhmo-Suomussalmi	10.1093/petrology/egs171	ARCHEAN EVOLUTION OF THE TIPASJÄRVI-KUHMO-SUOMUSSALMI GREENSTONE COMPLEX, FINLAND	BULL. GEOL. SURV. FINLAND	2800	0	65.1537	29.197	VOLCANIC	MAFIC	BASALT	49.4	11.5	89.57	5	20	8.23	20	48.2	15	20	20
45TOH 96-3	Europe	Baltic	Tipasjärvi-Kuhmo-Suomussalmi	10.1093/petrology/egs164	ARCHEAN EVOLUTION OF THE TIPASJÄRVI-KUHMO-SUOMUSSALMI GREENSTONE COMPLEX, FINLAND	BULL. GEOL. SURV. FINLAND	2800	0	65.1471	29.0772	VOLCANIC	MAFIC	BASALT	50.4	11.5	89.57	3	0	12.8	40	98.93	16	20	20
1TOH 95-1	Europe	Baltic	Tipasjärvi-Kuhmo-Suomussalmi	10.1016/j.jvolgeores.2014.08.006	ARCHEAN EVOLUTION OF THE TIPASJÄRVI-KUHMO-SUOMUSSALMI GREENSTONE COMPLEX, FINLAND	BULL. GEOL. SURV. FINLAND	2800	0	64.2385	29.1105	VOLCANIC	MAFIC	BASALT	52.7	11.5	53.74	4	10	6.4	0	88.79	16	10	0
S501	Europe	Baltic	Tipasjärvi-Kuhmo-Suomussalmi	10.1093/petrology/21.2.201	TRACE ELEMENT GEOCHEMISTRY AND PETROGENESIS OF FINNISH GREENSTONE BELTS	J. PETROL.	2800	0	64.31	29.08	VOLCANIC	MAFIC	THOLEIITE	50	11.67				10		92		5.82	16.21		12.36
187MAF 96-1	Europe	Baltic	Tipasjärvi-Kuhmo-Suomussalmi	10.1093/petrology/egs213	ARCHEAN EVOLUTION OF THE TIPASJÄRVI-KUHMO-SUOMUSSALMI GREENSTONE COMPLEX, FINLAND	BULL. GEOL. SURV. FINLAND	2800	0	65.1764	29.1174	VOLCANIC	MAFIC	BASALT	46.6	11.7	134.35	5	10	20.12	10	59.19	17	10	20
21TOH 93-1	Europe	Baltic	Tipasjärvi-Kuhmo-Suomussalmi	10.1007/s00410-002-0396-z	ARCHEAN EVOLUTION OF THE TIPASJÄRVI-KUHMO-SUOMUSSALMI GREENSTONE COMPLEX, FINLAND	BULL. GEOL. SURV. FINLAND	2800	0	64.2328	29.0901	VOLCANIC	MAFIC	BASALT	48.9	11.7	26.87	4	0	2.74	10	54.96	5	20	10
KJP-87-99	Europe	Baltic	Karelian	10.1016/j.precamres.2012.12.004	GEOCHEMISTRY OF KOMATIITES FROM THE TIPASJÄRVI, KUHMO, SUOMUSSALMI, ILOMANTSI AND TULPPIO GREENSTONE BELTS, FINLAND: IMPLICATIONS FOR TECTONIC SETTING AND NI SULPHIDE PROSPECTIVITY	PREC. RESEARCH	2800	0	62.7	30.9	VOLCANIC	MAFIC	BASALT	47	11.9	118	0.35	30	6.55		83.8	2.32	5.29	12.6	1.68	7.24
195TTT 96-1	Europe	Baltic	Tipasjärvi-Kuhmo-Suomussalmi	10.1016/j.chemgeo.2016.01.012	ARCHEAN EVOLUTION OF THE TIPASJÄRVI-KUHMO-SUOMUSSALMI GREENSTONE COMPLEX, FINLAND	BULL. GEOL. SURV. FINLAND	2800	0	64.281	29.0445	VOLCANIC	MAFIC	BASALT	48.8	11.9	35.83	6	10	3.66	10	82.02	14	0	10
9436	Europe	Baltic	Kostomuksha	10.1016/S0012-821X(97)00202-1	OCEANIC PLATEAU MODEL FOR CONTINENTAL CRUSTAL GROWTH IN THE ARCHAEAN; A CASE STUDY FROM THE KOSTOMUKSHA GREENSTONE BELT, NW BALTIC SHIELD	EARTH PLANET. SCI. LETT.	2825	15	64.65	30.75	VOLCANIC	MAFIC	THOLEIITE	49.8	6.46		0.0594	4.73	4.1		70.7	3.1	2.97	8.68		6.961
57	Europe	Baltic	Kostomuksha	10.1134/S0869591113010013	EVOLUTION OF YUZHNO-VYGOZERO GREENSTONE BELT, KARELIA	PETROLOGY	2825	15	64.65	30.75	VOLCANIC	MAFIC	BASALT	49.82	6.62				4		274
9437	Europe	Baltic	Kostomuksha	10.1016/S0012-821X(97)00202-1	OCEANIC PLATEAU MODEL FOR CONTINENTAL CRUSTAL GROWTH IN THE ARCHAEAN; A CASE STUDY FROM THE KOSTOMUKSHA GREENSTONE BELT, NW BALTIC SHIELD	EARTH PLANET. SCI. LETT.	2825	15	64.65	30.75	VOLCANIC	MAFIC	THOLEIITE	49.4	6.83		0.0656	4.79	1.3		78.5	3.01	2.87	8.57		7.937
25	Europe	Baltic	Kostomuksha	10.1007/s00410-012-0733-9	EVOLUTION OF YUZHNO-VYGOZERO GREENSTONE BELT, KARELIA	PETROLOGY	2825	15	64.65	30.75	VOLCANIC	MAFIC	BASALT	50.36	6.89				7		159		4.01	11		8.54
13	Europe	Baltic	Kostomuksha	10.1029/2010GC003064	FRACTIONAL CRYSTALLIZATION IN THE ARCHEAN KOMATIITE-BASALT SERIES DEDUCED FROM THE DISTRIBUTION OF RARE ELEMENTS	GEOCHEM. INT.	2825	15	64.65	30.75	VOLCANIC	MAFIC	BASALT	49.83	6.94				0		165
15	Europe	Baltic	Kostomuksha	10.1016/j.jvolgeores.2009.01.012	EVOLUTION OF YUZHNO-VYGOZERO GREENSTONE BELT, KARELIA	PETROLOGY	2825	15	64.65	30.75	VOLCANIC	MAFIC	BASALT	50.07	6.96				4		218					9.43
9444	Europe	Baltic	Kostomuksha	10.1016/S0012-821X(97)00202-1	OCEANIC PLATEAU MODEL FOR CONTINENTAL CRUSTAL GROWTH IN THE ARCHAEAN; A CASE STUDY FROM THE KOSTOMUKSHA GREENSTONE BELT, NW BALTIC SHIELD	EARTH PLANET. SCI. LETT.	2825	15	64.65	30.75	VOLCANIC	MAFIC	THOLEIITE	51.1	7.02				10.1		132		2.62	8.03		7.251
9443	Europe	Baltic	Kostomuksha	10.1016/S0012-821X(97)00202-1	OCEANIC PLATEAU MODEL FOR CONTINENTAL CRUSTAL GROWTH IN THE ARCHAEAN; A CASE STUDY FROM THE KOSTOMUKSHA GREENSTONE BELT, NW BALTIC SHIELD	EARTH PLANET. SCI. LETT.	2825	15	64.65	30.75	VOLCANIC	MAFIC	THOLEIITE	50.2	7.1		0.0918		3		148	2.78	2.67	8.13		7.435
340	Europe	Baltic	Kostomuksha	10.1016/0012-821X(81)90181-3	EVOLUTION OF YUZHNO-VYGOZERO GREENSTONE BELT, KARELIA	PETROLOGY	2825	15	64.65	30.75	VOLCANIC	MAFIC	BASALT	51.13	7.26				4		77					9.63
3	Europe	Baltic	Kostomuksha	10.1016/0012-821X(71)90204-4	FRACTIONAL CRYSTALLIZATION IN THE ARCHEAN KOMATIITE-BASALT SERIES DEDUCED FROM THE DISTRIBUTION OF RARE ELEMENTS	GEOCHEM. INT.	2825	15	64.65	30.75	VOLCANIC	MAFIC	BASALT	50.52	7.3				6		157
91144	Europe	Baltic	Kostomuksha	10.1016/S0012-821X(97)00202-1	OCEANIC PLATEAU MODEL FOR CONTINENTAL CRUSTAL GROWTH IN THE ARCHAEAN; A CASE STUDY FROM THE KOSTOMUKSHA GREENSTONE BELT, NW BALTIC SHIELD	EARTH PLANET. SCI. LETT.	2825	15	64.65	30.75	VOLCANIC	MAFIC	THOLEIITE	49.1	7.42				2.4		91.3		3.52	9.52		7.477
14	Europe	Baltic	Kostomuksha	10.1016/j.lithos.2009.03.017	FRACTIONAL CRYSTALLIZATION IN THE ARCHEAN KOMATIITE-BASALT SERIES DEDUCED FROM THE DISTRIBUTION OF RARE ELEMENTS	GEOCHEM. INT.	2825	15	64.65	30.75	VOLCANIC	MAFIC	BASALT	49.23	7.54				7		114
235	Europe	Baltic	Kostomuksha	10.1016/j.tecto.2009.11.013	EVOLUTION OF YUZHNO-VYGOZERO GREENSTONE BELT, KARELIA	PETROLOGY	2825	15	64.65	30.75	VOLCANIC	MAFIC	BASALT	51.35	7.59				4		93
43	Europe	Baltic	Kostomuksha	10.1016/0016-7037(79)90165-0	EVOLUTION OF YUZHNO-VYGOZERO GREENSTONE BELT, KARELIA	PETROLOGY	2825	15	64.65	30.75	VOLCANIC	MAFIC	BASALT	50.69	7.63				4		144
62	Europe	Baltic	Kostomuksha	10.1029/2006JB004749	EVOLUTION OF YUZHNO-VYGOZERO GREENSTONE BELT, KARELIA	PETROLOGY	2825	15	64.65	30.75	VOLCANIC	MAFIC	BASALT	49.51	7.79				5		98
6/11	Europe	Baltic	Kostomuksha	10.1016/j.jvolgeores.2008.05.002	EVOLUTION OF YUZHNO-VYGOZERO GREENSTONE BELT, KARELIA	PETROLOGY	2825	15	64.65	30.75	VOLCANIC	MAFIC	BASALT	46.97	7.82				4		154
58	Europe	Baltic	Kostomuksha	10.1093/petrology/42.3.555	EVOLUTION OF YUZHNO-VYGOZERO GREENSTONE BELT, KARELIA	PETROLOGY	2825	15	64.65	30.75	VOLCANIC	MAFIC	BASALT	50.15	7.84				14		141
193	Europe	Baltic	Kostomuksha	10.1007/BF00371762	EVOLUTION OF YUZHNO-VYGOZERO GREENSTONE BELT, KARELIA	PETROLOGY	2825	15	64.65	30.75	VOLCANIC	MAFIC	BASALT	49.69	7.89				7		131
1	Europe	Baltic	Kostomuksha	10.1130/G24868A.1	FRACTIONAL CRYSTALLIZATION IN THE ARCHEAN KOMATIITE-BASALT SERIES DEDUCED FROM THE DISTRIBUTION OF RARE ELEMENTS	GEOCHEM. INT.	2825	15	64.65	30.75	VOLCANIC	MAFIC	BASALT	50.28	7.89				8		129
216	Europe	Baltic	Kostomuksha	10.1016/0009-2541(91)90055-V	EVOLUTION OF YUZHNO-VYGOZERO GREENSTONE BELT, KARELIA	PETROLOGY	2825	15	64.65	30.75	VOLCANIC	MAFIC	BASALT	50.74	7.93				4		96
6/3	Europe	Baltic	Kostomuksha	10.1093/petrology/36.3.827	EVOLUTION OF YUZHNO-VYGOZERO GREENSTONE BELT, KARELIA	PETROLOGY	2825	15	64.65	30.75	VOLCANIC	MAFIC	BASALT	46.6	8.05				9		164					5.6
2	Europe	Baltic	Kostomuksha	10.1016/j.lithos.2010.02.005	FRACTIONAL CRYSTALLIZATION IN THE ARCHEAN KOMATIITE-BASALT SERIES DEDUCED FROM THE DISTRIBUTION OF RARE ELEMENTS	GEOCHEM. INT.	2825	15	64.65	30.75	VOLCANIC	MAFIC	BASALT	50.37	8.08				11		109
4	Europe	Baltic	Kostomuksha	10.1016/j.precamres.2006.01.022	FRACTIONAL CRYSTALLIZATION IN THE ARCHEAN KOMATIITE-BASALT SERIES DEDUCED FROM THE DISTRIBUTION OF RARE ELEMENTS	GEOCHEM. INT.	2825	15	64.65	30.75	VOLCANIC	MAFIC	BASALT	50.01	8.11				10		132
60	Europe	Baltic	Kostomuksha	10.1016/j.precamres.2012.03.013	EVOLUTION OF YUZHNO-VYGOZERO GREENSTONE BELT, KARELIA	PETROLOGY	2825	15	64.65	30.75	VOLCANIC	MAFIC	BASALT	50.2	8.11				4		150		0.73	2.35
144	Europe	Baltic	Kostomuksha	10.1016/j.lithos.2011.12.006	EVOLUTION OF YUZHNO-VYGOZERO GREENSTONE BELT, KARELIA	PETROLOGY	2825	15	64.65	30.75	VOLCANIC	MAFIC	BASALT	50.88	8.13				4		119
6/12	Europe	Baltic	Kostomuksha	10.1016/j.epsl.2006.04.030	EVOLUTION OF YUZHNO-VYGOZERO GREENSTONE BELT, KARELIA	PETROLOGY	2825	15	64.65	30.75	VOLCANIC	MAFIC	BASALT	51.27	8.13				12		169					3.47
218	Europe	Baltic	Kostomuksha	10.1080/00206819409465467	EVOLUTION OF YUZHNO-VYGOZERO GREENSTONE BELT, KARELIA	PETROLOGY	2825	15	64.65	30.75	VOLCANIC	MAFIC	BASALT	49.61	8.16				4		95
192	Europe	Baltic	Kostomuksha	10.1029/2012GC004130	EVOLUTION OF YUZHNO-VYGOZERO GREENSTONE BELT, KARELIA	PETROLOGY	2825	15	64.65	30.75	VOLCANIC	MAFIC	BASALT	50.21	8.23				19		144
26	Europe	Baltic	Kostomuksha	10.1016/j.gr.2009.12.007	EVOLUTION OF YUZHNO-VYGOZERO GREENSTONE BELT, KARELIA	PETROLOGY	2825	15	64.65	30.75	VOLCANIC	MAFIC	BASALT	50.23	8.23				25		142
326	Europe	Baltic	Kostomuksha	10.1093/petrology/egg052	EVOLUTION OF YUZHNO-VYGOZERO GREENSTONE BELT, KARELIA	PETROLOGY	2825	15	64.65	30.75	VOLCANIC	MAFIC	BASALT	49.22	8.35				11		120
91145	Europe	Baltic	Kostomuksha	10.1016/S0012-821X(97)00202-1	OCEANIC PLATEAU MODEL FOR CONTINENTAL CRUSTAL GROWTH IN THE ARCHAEAN; A CASE STUDY FROM THE KOSTOMUKSHA GREENSTONE BELT, NW BALTIC SHIELD	EARTH PLANET. SCI. LETT.	2825	15	64.65	30.75	VOLCANIC	MAFIC	THOLEIITE	47.2	8.37		0.085	1.76	3.4		87.7	2.1	2.52	7.3		6.404
242	Europe	Baltic	Kostomuksha	10.1016/S0024-4937(98)00047-4	EVOLUTION OF YUZHNO-VYGOZERO GREENSTONE BELT, KARELIA	PETROLOGY	2825	15	64.65	30.75	VOLCANIC	MAFIC	BASALT	49.87	8.55				4		134
45	Europe	Baltic	Kostomuksha	10.1093/petrology/egt063	EVOLUTION OF YUZHNO-VYGOZERO GREENSTONE BELT, KARELIA	PETROLOGY	2825	15	64.65	30.75	VOLCANIC	MAFIC	BASALT	51.43	8.6				4		71
70	Europe	Baltic	Kostomuksha	10.1016/0377-0273(82)90044-0	EVOLUTION OF YUZHNO-VYGOZERO GREENSTONE BELT, KARELIA	PETROLOGY	2825	15	64.65	30.75	VOLCANIC	MAFIC	BASALT	48.48	8.72				7		102
132	Europe	Baltic	Kostomuksha	10.1093/petrology/31.5.1115	EVOLUTION OF YUZHNO-VYGOZERO GREENSTONE BELT, KARELIA	PETROLOGY	2825	15	64.65	30.75	VOLCANIC	MAFIC	BASALT	49.79	8.75				4		94
239	Europe	Baltic	Kostomuksha	10.1029/2011GC003748	EVOLUTION OF YUZHNO-VYGOZERO GREENSTONE BELT, KARELIA	PETROLOGY	2825	15	64.65	30.75	VOLCANIC	MAFIC	BASALT	50.92	8.82				4		73
137	Europe	Baltic	Kostomuksha	10.1093/petrology/egg072	EVOLUTION OF YUZHNO-VYGOZERO GREENSTONE BELT, KARELIA	PETROLOGY	2825	15	64.65	30.75	VOLCANIC	MAFIC	BASALT	49.11	8.86				4		111
46	Europe	Baltic	Kostomuksha	10.1093/petrology/egp048	EVOLUTION OF YUZHNO-VYGOZERO GREENSTONE BELT, KARELIA	PETROLOGY	2825	15	64.65	30.75	VOLCANIC	MAFIC	BASALT	49.54	8.89				5		108
61	Europe	Baltic	Kostomuksha	10.1016/0016-7037(93)90392-A	EVOLUTION OF YUZHNO-VYGOZERO GREENSTONE BELT, KARELIA	PETROLOGY	2825	15	64.65	30.75	VOLCANIC	MAFIC	BASALT	48.97	8.95				24		101
131	Europe	Baltic	Kostomuksha	10.1139/e93-198	EVOLUTION OF YUZHNO-VYGOZERO GREENSTONE BELT, KARELIA	PETROLOGY	2825	15	64.65	30.75	VOLCANIC	MAFIC	BASALT	48.25	8.99				11		101
42	Europe	Baltic	Kostomuksha	10.1093/petrology/37.4.811	EVOLUTION OF YUZHNO-VYGOZERO GREENSTONE BELT, KARELIA	PETROLOGY	2825	15	64.65	30.75	VOLCANIC	MAFIC	BASALT	48.69	9.01				4		85
148	Europe	Baltic	Kostomuksha	10.1093/petroj/38.2.203	EVOLUTION OF YUZHNO-VYGOZERO GREENSTONE BELT, KARELIA	PETROLOGY	2825	15	64.65	30.75	VOLCANIC	MAFIC	BASALT	48.75	9.15				4		221
32A	Europe	Baltic	Kostomuksha	10.1016/j.lithos.2016.01.018	EVOLUTION OF YUZHNO-VYGOZERO GREENSTONE BELT, KARELIA	PETROLOGY	2825	15	64.65	30.75	VOLCANIC	MAFIC	BASALT	50.57	9.15				21		144
240	Europe	Baltic	Kostomuksha	10.1080/00206819509465404	EVOLUTION OF YUZHNO-VYGOZERO GREENSTONE BELT, KARELIA	PETROLOGY	2825	15	64.65	30.75	VOLCANIC	MAFIC	BASALT	45.31	9.16				4		129
6/2	Europe	Baltic	Kostomuksha	10.1016/j.margeo.2015.09.006	EVOLUTION OF YUZHNO-VYGOZERO GREENSTONE BELT, KARELIA	PETROLOGY	2825	15	64.65	30.75	VOLCANIC	MAFIC	BASALT	48.53	9.16				10		421		2	6		5.73
5	Europe	Baltic	Kostomuksha	10.1017/S0016756897001258	EVOLUTION OF YUZHNO-VYGOZERO GREENSTONE BELT, KARELIA	PETROLOGY	2825	15	64.65	30.75	VOLCANIC	MAFIC	BASALT	47.5	9.38				9		122					2.75
41	Europe	Baltic	Kostomuksha	10.1016/j.lithos.2004.05.011	EVOLUTION OF YUZHNO-VYGOZERO GREENSTONE BELT, KARELIA	PETROLOGY	2825	15	64.65	30.75	VOLCANIC	MAFIC	BASALT	46.38	9.76				4		75		0.98	3.2
3	Europe	Baltic	Kostomuksha	10.1093/petrology/egu004	EARLY ARCHEAN KOMATIITES OF SAAMIYA (BALTIC SHIELD)	DOKL. AKAD. NAUK SSSR	2825	15	64.65	30.75	VOLCANIC	MAFIC	THOLEIITE	48.22	10.6
2	Europe	Baltic	Kostomuksha	10.1007/s00445-015-0916-0	EARLY ARCHEAN KOMATIITES OF SAAMIYA (BALTIC SHIELD)	DOKL. AKAD. NAUK SSSR	2825	15	64.65	30.75	VOLCANIC	MAFIC	BASALT	50.08	11.38
329-7	Europe	Baltic	Belomorian	10.1016/S0009-2541(03)00201-8	EARLY MAGMATISM OF THE BELOMORIAN MOBILE BELT, BALTIC SHIELD: LATERAL ZONING AND ISOTOPIC AGE	PETROLOGY	2840	60	66.25	33.75	VOLCANIC	MAFIC	NOT-GIVEN	53.1	4.32	159	0.72		6		579	4.5	34.6	73.1	10.6	43.8
883-9	Europe	Baltic	Belomorian	10.2465/ganko.90.41	EARLY MAGMATISM OF THE BELOMORIAN MOBILE BELT, BALTIC SHIELD: LATERAL ZONING AND ISOTOPIC AGE	PETROLOGY	2840	60	66.25	33.75	VOLCANIC	MAFIC	BASALT	50.16	5.65				18	9			4.5	6.7
KH-7/96	Europe	Baltic	Belomorian	10.2113/econgeo.107.2.197	THE KHIZOVAARSKAYA STRUCTURE OF THE NORTHERN KARELIAN GREENSTONE BELT AS AN ACCRETIONARY LATE ARCHEAN ISLAND ARC: ISOTOPIC-GEOCHRONOLOGICAL AND PETROLOGICAL DATA	PETROLOGIYA	2840	60	66.25	33.75	VOLCANIC	MAFIC	ANDESITE	53.31	6.19	54	0.821	5.08	2.11	0	76	6	23.3	48.1	5.61	21.8
450-1	Europe	Baltic	Belomorian	10.1016/j.chemgeo.2012.10.027	EARLY MAGMATISM OF THE BELOMORIAN MOBILE BELT, BALTIC SHIELD: LATERAL ZONING AND ISOTOPIC AGE	PETROLOGY	2840	60	66.25	33.75	VOLCANIC	MAFIC	BASALT	48.8	6.96				3		72		4.6	8.8
450-2	Europe	Baltic	Belomorian	10.1093/petrology/egg079	EARLY MAGMATISM OF THE BELOMORIAN MOBILE BELT, BALTIC SHIELD: LATERAL ZONING AND ISOTOPIC AGE	PETROLOGY	2840	60	66.25	33.75	VOLCANIC	MAFIC	BASALT	48.8	7.05	30			5		53		1.8	5.4		5
311-9	Europe	Baltic	Belomorian	10.1093/petrology/egi033	EARLY MAGMATISM OF THE BELOMORIAN MOBILE BELT, BALTIC SHIELD: LATERAL ZONING AND ISOTOPIC AGE	PETROLOGY	2840	60	66.25	33.75	VOLCANIC	MAFIC	BASALT	46.6	7.06	60			6	16	50		3.5	6.3
176-2	Europe	Baltic	Belomorian	10.1017/S0016756800022834	EARLY MAGMATISM OF THE BELOMORIAN MOBILE BELT, BALTIC SHIELD: LATERAL ZONING AND ISOTOPIC AGE	PETROLOGY	2840	60	66.25	33.75	VOLCANIC	MAFIC	BASALT	49.6	7.66	54			13		50		10	23		13
E-7/6	Europe	Baltic	Belomorian	10.1016/0024-4937(87)90028-4	EARLY MAGMATISM OF THE BELOMORIAN MOBILE BELT, BALTIC SHIELD: LATERAL ZONING AND ISOTOPIC AGE	PETROLOGY	2840	60	66.25	33.75	VOLCANIC	MAFIC	BASALT	49.3	8.02	75	0.045	3.16	13.33	0.407	120	2.23	2.73	7.42	1.16	6.56
144-4	Europe	Baltic	Belomorian	10.1016/j.chemgeo.2015.02.020	EARLY MAGMATISM OF THE BELOMORIAN MOBILE BELT, BALTIC SHIELD: LATERAL ZONING AND ISOTOPIC AGE	PETROLOGY	2840	60	66.25	33.75	VOLCANIC	MAFIC	BASALT	50.57	9.11			8	3		88	3	3.3	8.6		6.8
N-325/1	Europe	Baltic	Belomorian	10.1130/MEM179-p227	HIGH-MG, LOW-TI QUARTZ AMPHIBOLITES OF GREENSTONE BELTS FROM NORTHERN KARELIA - METAMORPHOSED ARCHEAN ANALOGUES OF BONINITES?	DOKL. EARTH SCI.	2840	60	66.25	33.75	VOLCANIC	MAFIC	BONINITE	54.1	9.21	342	0.045	3.21	42.4		85.3	0.986	1.16	2.94	0.46	2.45
C-1775-13	Europe	Baltic	Belomorian	10.1016/0012-821X(86)90018-X	EARLY MAGMATISM OF THE BELOMORIAN MOBILE BELT, BALTIC SHIELD: LATERAL ZONING AND ISOTOPIC AGE	PETROLOGY	2840	60	66.25	33.75	VOLCANIC	MAFIC	BASALT	49.84	9.47	49	0.042	1.88	10.43	0.665	126	2.15	2.68	8.12	1.24	6.27
N-326	Europe	Baltic	Belomorian	10.1093/petrology/egp010	HIGH-MG, LOW-TI QUARTZ AMPHIBOLITES OF GREENSTONE BELTS FROM NORTHERN KARELIA - METAMORPHOSED ARCHEAN ANALOGUES OF BONINITES?	DOKL. EARTH SCI.	2840	60	66.25	33.75	VOLCANIC	MAFIC	BONINITE	53	10.13	23.8	0.041	1.71	2.66		127	0.971	1.4	3.58	0.599	2.96
1679/3	Europe	Baltic	Karelian	10.1134/S0016702907050023	KALIKORVA STRUCTURE AND ITS POSITION IN THE SYSTEM OF THE NORTHERN KARELIAN GREENSTONE BELTS: GEOCHEMICAL AND GEOCHRONOLOGICAL DATA	GEOCHEM. INT.	2850	50	66.78	32	VOLCANIC	MAFIC	BASALT	54.8	4.06	191			0		160	11	9.03	26		18.6
445/2	Europe	Baltic	Karelian	10.1134/S0016702907050023	KALIKORVA STRUCTURE AND ITS POSITION IN THE SYSTEM OF THE NORTHERN KARELIAN GREENSTONE BELTS: GEOCHEMICAL AND GEOCHRONOLOGICAL DATA	GEOCHEM. INT.	2850	50	66.78	32	VOLCANIC	MAFIC	BASALT	49.18	4.11	0			9		145	11
449/2	Europe	Baltic	Karelian	10.1134/S0016702907050023	KALIKORVA STRUCTURE AND ITS POSITION IN THE SYSTEM OF THE NORTHERN KARELIAN GREENSTONE BELTS: GEOCHEMICAL AND GEOCHRONOLOGICAL DATA	GEOCHEM. INT.	2850	50	66.78	32	VOLCANIC	MAFIC	BASALT	46.86	6.23	307			5		202	6	9.4	20.1		10.8
58/12	Europe	Baltic	Karelian	10.1134/S0016702907050023	KALIKORVA STRUCTURE AND ITS POSITION IN THE SYSTEM OF THE NORTHERN KARELIAN GREENSTONE BELTS: GEOCHEMICAL AND GEOCHRONOLOGICAL DATA	GEOCHEM. INT.	2850	50	66.78	32	VOLCANIC	MAFIC	BASALT	47.7	6.27	480			34		523	6	18.3	39.9		27
43/3	Europe	Baltic	Karelian	10.1134/S0016702907050023	KALIKORVA STRUCTURE AND ITS POSITION IN THE SYSTEM OF THE NORTHERN KARELIAN GREENSTONE BELTS: GEOCHEMICAL AND GEOCHRONOLOGICAL DATA	GEOCHEM. INT.	2850	50	66.78	32	VOLCANIC	MAFIC	BASALT	48.32	6.44	0			23		300	12	12.6	32		23.2
1679/1	Europe	Baltic	Karelian	10.1134/S0016702907050023	KALIKORVA STRUCTURE AND ITS POSITION IN THE SYSTEM OF THE NORTHERN KARELIAN GREENSTONE BELTS: GEOCHEMICAL AND GEOCHRONOLOGICAL DATA	GEOCHEM. INT.	2850	50	66.78	32	VOLCANIC	MAFIC	BASALT	48.27	6.84	179			4		353	5	3.13	9.2		5.97
445/6	Europe	Baltic	Karelian	10.1134/S0016702907050023	KALIKORVA STRUCTURE AND ITS POSITION IN THE SYSTEM OF THE NORTHERN KARELIAN GREENSTONE BELTS: GEOCHEMICAL AND GEOCHRONOLOGICAL DATA	GEOCHEM. INT.	2850	50	66.78	32	VOLCANIC	MAFIC	BASALT	48.77	6.98	0			14		92	0	2.23	7.2		5.8
35/9	Europe	Baltic	Karelian	10.1134/S0016702907050023	KALIKORVA STRUCTURE AND ITS POSITION IN THE SYSTEM OF THE NORTHERN KARELIAN GREENSTONE BELTS: GEOCHEMICAL AND GEOCHRONOLOGICAL DATA	GEOCHEM. INT.	2850	50	66.78	32	VOLCANIC	MAFIC	BASALT	49.07	7.52	15			3		114	3.2	3.4	8.9		6.7
1127A	Europe	Baltic	Karelian	10.1134/S0016702907050023	KALIKORVA STRUCTURE AND ITS POSITION IN THE SYSTEM OF THE NORTHERN KARELIAN GREENSTONE BELTS: GEOCHEMICAL AND GEOCHRONOLOGICAL DATA	GEOCHEM. INT.	2850	50	66.78	32	VOLCANIC	MAFIC	BASALT	50.91	7.7	0			0		135	4	3.56	8.92		6.23
35/10*	Europe	Baltic	Karelian	10.1134/S0016702907050023	KALIKORVA STRUCTURE AND ITS POSITION IN THE SYSTEM OF THE NORTHERN KARELIAN GREENSTONE BELTS: GEOCHEMICAL AND GEOCHRONOLOGICAL DATA	GEOCHEM. INT.	2850	50	66.78	32	VOLCANIC	MAFIC	BASALT	47.05	8.17	288			8		675	5	14	36		25
43/2	Europe	Baltic	Karelian	10.1134/S0016702907050023	KALIKORVA STRUCTURE AND ITS POSITION IN THE SYSTEM OF THE NORTHERN KARELIAN GREENSTONE BELTS: GEOCHEMICAL AND GEOCHRONOLOGICAL DATA	GEOCHEM. INT.	2850	50	66.78	32	VOLCANIC	MAFIC	BASALT	48.5	8.25	0			8		117	0	2.27	6.4		5.7
450/6A	Europe	Baltic	Karelian	10.1134/S0016702907050023	KALIKORVA STRUCTURE AND ITS POSITION IN THE SYSTEM OF THE NORTHERN KARELIAN GREENSTONE BELTS: GEOCHEMICAL AND GEOCHRONOLOGICAL DATA	GEOCHEM. INT.	2850	50	66.78	32	VOLCANIC	MAFIC	BASALT	48.08	8.52	167			0		126	0	4.3	12		8.7
58/4A	Europe	Baltic	Karelian	10.1134/S0016702907050023	KALIKORVA STRUCTURE AND ITS POSITION IN THE SYSTEM OF THE NORTHERN KARELIAN GREENSTONE BELTS: GEOCHEMICAL AND GEOCHRONOLOGICAL DATA	GEOCHEM. INT.	2850	50	66.78	32	VOLCANIC	MAFIC	BASALT	48.02	8.72	0			7		109	3
74/2	Europe	Baltic	Karelian	10.1134/S0016702907050023	KALIKORVA STRUCTURE AND ITS POSITION IN THE SYSTEM OF THE NORTHERN KARELIAN GREENSTONE BELTS: GEOCHEMICAL AND GEOCHRONOLOGICAL DATA	GEOCHEM. INT.	2850	50	66.78	32	VOLCANIC	MAFIC	BASALT	48.94	8.97	0			7		107	3
450/8	Europe	Baltic	Karelian	10.1134/S0016702907050023	KALIKORVA STRUCTURE AND ITS POSITION IN THE SYSTEM OF THE NORTHERN KARELIAN GREENSTONE BELTS: GEOCHEMICAL AND GEOCHRONOLOGICAL DATA	GEOCHEM. INT.	2850	50	66.78	32	VOLCANIC	MAFIC	BASALT	48.77	9.14	100			0		68	0	3.6	9.3		6.5
447/1	Europe	Baltic	Karelian	10.1134/S0016702907050023	KALIKORVA STRUCTURE AND ITS POSITION IN THE SYSTEM OF THE NORTHERN KARELIAN GREENSTONE BELTS: GEOCHEMICAL AND GEOCHRONOLOGICAL DATA	GEOCHEM. INT.	2850	50	66.78	32	VOLCANIC	MAFIC	BASALT	47.5	9.32	0			0		52	0	2.03	6.1		4.9
449/3	Europe	Baltic	Karelian	10.1134/S0016702907050023	KALIKORVA STRUCTURE AND ITS POSITION IN THE SYSTEM OF THE NORTHERN KARELIAN GREENSTONE BELTS: GEOCHEMICAL AND GEOCHRONOLOGICAL DATA	GEOCHEM. INT.	2850	50	66.78	32	VOLCANIC	MAFIC	BASALT	48.2	9.61	220			8		75	0	3	8.5		5.8
60/1	Europe	Baltic	Karelian	10.1134/S0016702907050023	KALIKORVA STRUCTURE AND ITS POSITION IN THE SYSTEM OF THE NORTHERN KARELIAN GREENSTONE BELTS: GEOCHEMICAL AND GEOCHRONOLOGICAL DATA	GEOCHEM. INT.	2850	50	66.78	32	VOLCANIC	MAFIC	BASALT	48.33	11.19	567			29		381	4
35/12A	Europe	Baltic	Karelian	10.1134/S0016702907050023	KALIKORVA STRUCTURE AND ITS POSITION IN THE SYSTEM OF THE NORTHERN KARELIAN GREENSTONE BELTS: GEOCHEMICAL AND GEOCHRONOLOGICAL DATA	GEOCHEM. INT.	2850	50	66.78	32	VOLCANIC	MAFIC	BASALT	45.9	11.63	149			34		550	4	11.3	27.8		17.5
8725/6	Europe	Baltic	Volotsk suite	10.1016/j.precamres.2007.04.004	OS-PB-ND ISOTOPE AND HIGHLY SIDEROPHILE AND LITHOPHILE TRACE ELEMENT SYSTEMATICS OF KOMATIITIC ROCKS FROM THE VOLOTSK SUITE, SE BALTIC SHIELD	PREC. RESEARCH	2855	5	61.9	36.5	VOLCANIC	MAFIC	BASALT	48.2	8.44		0.05	8.49				1.55	2.07	6.01		5.352
8725/8	Europe	Baltic	Volotsk suite	10.1080/00206819309465560	PETROLOGY AND SM-ND AND PB-PB SYSTEMATICS OF THE EARLY ARCHEAN HIGHLY MAGNESIAN METAVOLCANICS OF THE VODLA BLOCK, BALTIC SHIELD	INT. GEOL. REV.	2855	5	61.9	36.5	VOLCANIC	MAFIC	BASALT	49	8.56				47		154	2.3	2.11	6.09		5.3
8728/1	Europe	Baltic	Volotsk suite	10.1016/j.precamres.2007.04.004	OS-PB-ND ISOTOPE AND HIGHLY SIDEROPHILE AND LITHOPHILE TRACE ELEMENT SYSTEMATICS OF KOMATIITIC ROCKS FROM THE VOLOTSK SUITE, SE BALTIC SHIELD	PREC. RESEARCH	2855	5	61.9	36.5	VOLCANIC	MAFIC	BASALT	48.3	10		0.19	2.04				2.04	4.44	10.4		6.625
8728/1	Europe	Baltic	Volotsk suite	10.1080/00206819309465560	PETROLOGY AND SM-ND AND PB-PB SYSTEMATICS OF THE EARLY ARCHEAN HIGHLY MAGNESIAN METAVOLCANICS OF THE VODLA BLOCK, BALTIC SHIELD	INT. GEOL. REV.	2855	5	61.9	36.5	VOLCANIC	MAFIC	BASALT	49	10.1				76		104	3.3	4.35	10.5		6.625
8730/1	Europe	Baltic	Volotsk suite	10.1016/j.precamres.2007.04.004	OS-PB-ND ISOTOPE AND HIGHLY SIDEROPHILE AND LITHOPHILE TRACE ELEMENT SYSTEMATICS OF KOMATIITIC ROCKS FROM THE VOLOTSK SUITE, SE BALTIC SHIELD	PREC. RESEARCH	2855	5	61.9	36.5	VOLCANIC	MAFIC	BASALT	49.5	10.9		0.239	1.31				1.71	4.15	9.48		5.589
8730/1	Europe	Baltic	Volotsk suite	10.1080/00206819309465560	PETROLOGY AND SM-ND AND PB-PB SYSTEMATICS OF THE EARLY ARCHEAN HIGHLY MAGNESIAN METAVOLCANICS OF THE VODLA BLOCK, BALTIC SHIELD	INT. GEOL. REV.	2855	5	61.9	36.5	VOLCANIC	MAFIC	BASALT	50.1	11				17		103	3.1	4.11	9.59		5.589
93151	Europe	Baltic	Sumozero-Kenozero	10.1016/S0016-7037(99)00111-8	COMBINED MANTLE PLUME-ISLAND ARC MODEL FOR THE FORMATION OF THE 2.9 GA SUMOZERO-KENOZERO GREENSTONE BELT, SE BALTIC SHIELD: ISOTOPE AND TRACE ELEMENT CONSTRAINTS	GEOCHIM. COSMOCHIM. ACTA	2900	0	63.6	36.3	VOLCANIC	MAFIC	BASALT	50.6	6.01	3.12	0.08		1.04		213	2.07	2.35	6.99		6.151
6	Europe	Baltic	Sumozero-Kenozero	10.1093/petrology/egm076	FRACTIONAL CRYSTALLIZATION IN THE ARCHEAN KOMATIITE-BASALT SERIES DEDUCED FROM THE DISTRIBUTION OF RARE ELEMENTS	GEOCHEM. INT.	2900	0	63.6	36.3	VOLCANIC	MAFIC	BASALT	51.42	6.03				5		181
94140	Europe	Baltic	Sumozero-Kenozero	10.1016/S0016-7037(99)00111-8	COMBINED MANTLE PLUME-ISLAND ARC MODEL FOR THE FORMATION OF THE 2.9 GA SUMOZERO-KENOZERO GREENSTONE BELT, SE BALTIC SHIELD: ISOTOPE AND TRACE ELEMENT CONSTRAINTS	GEOCHIM. COSMOCHIM. ACTA	2900	0	63.6	36.3	VOLCANIC	MAFIC	BASALT	50.9	6.1	14.7	0.605		5.44		197	10.7	16.3	37.5		20.99
94143	Europe	Baltic	Sumozero-Kenozero	10.1016/S0016-7037(99)00111-8	COMBINED MANTLE PLUME-ISLAND ARC MODEL FOR THE FORMATION OF THE 2.9 GA SUMOZERO-KENOZERO GREENSTONE BELT, SE BALTIC SHIELD: ISOTOPE AND TRACE ELEMENT CONSTRAINTS	GEOCHIM. COSMOCHIM. ACTA	2900	0	63.6	36.3	VOLCANIC	MAFIC	BASALT	50.7	6.55	5514.7	0.062		3.14		143	2.08	2.52	7.1		6.527
7	Europe	Baltic	Sumozero-Kenozero	10.1093/petrology/egr014	FRACTIONAL CRYSTALLIZATION IN THE ARCHEAN KOMATIITE-BASALT SERIES DEDUCED FROM THE DISTRIBUTION OF RARE ELEMENTS	GEOCHEM. INT.	2900	0	63.6	36.3	VOLCANIC	MAFIC	BASALT	51.57	6.55				5		109
93150	Europe	Baltic	Sumozero-Kenozero	10.1016/S0016-7037(99)00111-8	COMBINED MANTLE PLUME-ISLAND ARC MODEL FOR THE FORMATION OF THE 2.9 GA SUMOZERO-KENOZERO GREENSTONE BELT, SE BALTIC SHIELD: ISOTOPE AND TRACE ELEMENT CONSTRAINTS	GEOCHIM. COSMOCHIM. ACTA	2900	0	63.6	36.3	VOLCANIC	MAFIC	BASALT	50.4	6.8	9.82	0.055		0.79		257	1.77	2.33	6.59		6.902
93153	Europe	Baltic	Sumozero-Kenozero	10.1016/S0016-7037(99)00111-8	COMBINED MANTLE PLUME-ISLAND ARC MODEL FOR THE FORMATION OF THE 2.9 GA SUMOZERO-KENOZERO GREENSTONE BELT, SE BALTIC SHIELD: ISOTOPE AND TRACE ELEMENT CONSTRAINTS	GEOCHIM. COSMOCHIM. ACTA	2900	0	63.6	36.3	VOLCANIC	MAFIC	BASALT	51.5	6.8	14.8	0.058		1.29		211	1.78	2.04	6.14		5.852
59161	Europe	Baltic	Sumozero-Kenozero	10.1016/S0016-7037(99)00111-8	COMBINED MANTLE PLUME-ISLAND ARC MODEL FOR THE FORMATION OF THE 2.9 GA SUMOZERO-KENOZERO GREENSTONE BELT, SE BALTIC SHIELD: ISOTOPE AND TRACE ELEMENT CONSTRAINTS	GEOCHIM. COSMOCHIM. ACTA	2900	0	63.6	36.3	VOLCANIC	MAFIC	BASALT	50.8	7.8	6.87	0.081		0.8		125	2.1	2.31	6.65		5.899
93154	Europe	Baltic	Sumozero-Kenozero	10.1016/S0016-7037(99)00111-8	COMBINED MANTLE PLUME-ISLAND ARC MODEL FOR THE FORMATION OF THE 2.9 GA SUMOZERO-KENOZERO GREENSTONE BELT, SE BALTIC SHIELD: ISOTOPE AND TRACE ELEMENT CONSTRAINTS	GEOCHIM. COSMOCHIM. ACTA	2900	0	63.6	36.3	VOLCANIC	MAFIC	BASALT	50.6	8.14	36.2	0.055		3.36		169	1.52	2.09	6.16		7.339
5	Europe	Baltic	Sumozero-Kenozero	10.1016/j.chemgeo.2012.06.004	FRACTIONAL CRYSTALLIZATION IN THE ARCHEAN KOMATIITE-BASALT SERIES DEDUCED FROM THE DISTRIBUTION OF RARE ELEMENTS	GEOCHEM. INT.	2900	0	63.6	36.3	VOLCANIC	MAFIC	BASALT	52.05	8.85				7		109
94142	Europe	Baltic	Sumozero-Kenozero	10.1016/S0016-7037(99)00111-8	COMBINED MANTLE PLUME-ISLAND ARC MODEL FOR THE FORMATION OF THE 2.9 GA SUMOZERO-KENOZERO GREENSTONE BELT, SE BALTIC SHIELD: ISOTOPE AND TRACE ELEMENT CONSTRAINTS	GEOCHIM. COSMOCHIM. ACTA	2900	0	63.6	36.3	VOLCANIC	MAFIC	BASALT	51	9.6	26.9	0.052		6.77		106	1.7	2.25	6.3		6.218
94141	Europe	Baltic	Sumozero-Kenozero	10.1016/S0016-7037(99)00111-8	COMBINED MANTLE PLUME-ISLAND ARC MODEL FOR THE FORMATION OF THE 2.9 GA SUMOZERO-KENOZERO GREENSTONE BELT, SE BALTIC SHIELD: ISOTOPE AND TRACE ELEMENT CONSTRAINTS	GEOCHIM. COSMOCHIM. ACTA	2900	0	63.6	36.3	VOLCANIC	MAFIC	BASALT	51	9.91	22.1	0.046		11.62		113	1.93	2.25	6.33		6.228
4	India	Dharwar	Hutti	10.1093/petrology/20.3.355	RARE EARTH ELEMENT GEOCHEMISTRY OF METABASALTS FROM KOLAR AND HUTTI GOLD-BEARING VOLCANIC BELTS, KARNATAKA CRATON, INDIA	J. GEOL. SOC. INDIA	2600	0	16.15	76.65	VOLCANIC	MAFIC	BASALT	50.02	4.9	118			3		75		11.3	25.9
H-14	India	Dharwar	Hutti	10.1016/j.gca.2008.12.020	ENRICHED AND DEPLETED ARC BASALTS, WITH MG-ANDESITES AND ADAKITES: A POTENTIAL PAIRED ARC-BACK-ARC OF THE 2.6 GA HUTTI GREENSTONE TERRANE, INDIA	GEOCHIM. COSMOCHIM. ACTA	2600	0	16.1	76.6	VOLCANIC	MAFIC	BASALT	53.17	5.21	112	0.56		1.57	0.16	195	5.39	8.86	21.06	2.28	12.72
H-22	India	Dharwar	Hutti	10.1016/j.gca.2008.12.020	ENRICHED AND DEPLETED ARC BASALTS, WITH MG-ANDESITES AND ADAKITES: A POTENTIAL PAIRED ARC-BACK-ARC OF THE 2.6 GA HUTTI GREENSTONE TERRANE, INDIA	GEOCHIM. COSMOCHIM. ACTA	2600	0	16.1	76.6	VOLCANIC	MAFIC	BASALT	52.09	5.89	50	0.58		3.09	0.15	168	5.96	8.58	20.42	2.23	12.54
H-21	India	Dharwar	Hutti	10.1016/j.gca.2008.12.020	ENRICHED AND DEPLETED ARC BASALTS, WITH MG-ANDESITES AND ADAKITES: A POTENTIAL PAIRED ARC-BACK-ARC OF THE 2.6 GA HUTTI GREENSTONE TERRANE, INDIA	GEOCHIM. COSMOCHIM. ACTA	2600	0	16.1	76.6	VOLCANIC	MAFIC	BASALT	51.27	5.91	77	0.52		2.12	0.15	171	4.96	9.72	22.09	2.33	13.29
H-13	India	Dharwar	Hutti	10.1016/j.gca.2008.12.020	ENRICHED AND DEPLETED ARC BASALTS, WITH MG-ANDESITES AND ADAKITES: A POTENTIAL PAIRED ARC-BACK-ARC OF THE 2.6 GA HUTTI GREENSTONE TERRANE, INDIA	GEOCHIM. COSMOCHIM. ACTA	2600	0	16.1	76.6	VOLCANIC	MAFIC	BASALT	52.55	6.4	58	0.68		1.27	0.17	175	6.01	10.26	23.14	2.57	14.43
4N320	India	Dharwar	Hutti	10.1016/0301-9268(92)90055-S	RB-SR AGES OF LATE ARCHAEAN METAVOLCANICS AND GRANITES, DHARWAR CRATON, SOUTH INDIA AND EVIDENCE FOR EARLY PROTEROZOIC THERMOTECTONIC EVENT(S)	PREC. RESEARCH	2600	0	16.27	77.25	VOLCANIC	MAFIC	BASALT	50.23	6.82	4			0.1		87	6	4.7	12.8		9.5
5	India	Dharwar	Hutti	10.1144/0016-764904-166	RARE EARTH ELEMENT GEOCHEMISTRY OF METABASALTS FROM KOLAR AND HUTTI GOLD-BEARING VOLCANIC BELTS, KARNATAKA CRATON, INDIA	J. GEOL. SOC. INDIA	2600	0	16.15	76.65	VOLCANIC	MAFIC	BASALT	50.36	7	105			4		148		4.75	13.4
6	India	Dharwar	Hutti	10.1016/0301-9268(92)90086-4	RARE EARTH ELEMENT GEOCHEMISTRY OF METABASALTS FROM KOLAR AND HUTTI GOLD-BEARING VOLCANIC BELTS, KARNATAKA CRATON, INDIA	J. GEOL. SOC. INDIA	2600	0	16.15	76.65	VOLCANIC	MAFIC	BASALT	51.01	7.03	116			6		180		4.48	14.1
H-33	India	Dharwar	Hutti	10.1016/j.gca.2008.12.020	ENRICHED AND DEPLETED ARC BASALTS, WITH MG-ANDESITES AND ADAKITES: A POTENTIAL PAIRED ARC-BACK-ARC OF THE 2.6 GA HUTTI GREENSTONE TERRANE, INDIA	GEOCHIM. COSMOCHIM. ACTA	2600	0	16.1	76.6	VOLCANIC	MAFIC	BASALT	53.11	7.2	33	0.41		1.75	0.11	120	5.22	6.45	17.86	1.85	10.83
H-20	India	Dharwar	Hutti	10.1016/j.gca.2008.12.020	ENRICHED AND DEPLETED ARC BASALTS, WITH MG-ANDESITES AND ADAKITES: A POTENTIAL PAIRED ARC-BACK-ARC OF THE 2.6 GA HUTTI GREENSTONE TERRANE, INDIA	GEOCHIM. COSMOCHIM. ACTA	2600	0	16.1	76.6	VOLCANIC	MAFIC	BASALT	52.12	7.28	69	0.54		5.32	0.73	117	5.65	8.92	21.54	2.3	13.11
H-16	India	Dharwar	Hutti	10.1016/j.gca.2008.12.020	ENRICHED AND DEPLETED ARC BASALTS, WITH MG-ANDESITES AND ADAKITES: A POTENTIAL PAIRED ARC-BACK-ARC OF THE 2.6 GA HUTTI GREENSTONE TERRANE, INDIA	GEOCHIM. COSMOCHIM. ACTA	2600	0	16.1	76.6	VOLCANIC	MAFIC	BASALT	43.64	7.46	238	0.41		2.67	0.33	41	4.26	7.26	16.53	1.74	10.02
GDG87-31	India	Dharwar	Hutti	10.1016/0301-9268(92)90055-S	RB-SR AGES OF LATE ARCHAEAN METAVOLCANICS AND GRANITES, DHARWAR CRATON, SOUTH INDIA AND EVIDENCE FOR EARLY PROTEROZOIC THERMOTECTONIC EVENT(S)	PREC. RESEARCH	2600	0	16.27	77.25	VOLCANIC	MAFIC	BASALT	50.55	8.03	35			28		47	5	2.9	7.5		6
H-27	India	Dharwar	Hutti	10.1016/j.gca.2008.12.020	ENRICHED AND DEPLETED ARC BASALTS, WITH MG-ANDESITES AND ADAKITES: A POTENTIAL PAIRED ARC-BACK-ARC OF THE 2.6 GA HUTTI GREENSTONE TERRANE, INDIA	GEOCHIM. COSMOCHIM. ACTA	2600	0	16.1	76.6	VOLCANIC	MAFIC	BASALT	52.73	8.53	49	0.37		1.49	0.09	111	3.63	5.49	13.14	1.44	8.14
H-26	India	Dharwar	Hutti	10.1016/j.gca.2008.12.020	ENRICHED AND DEPLETED ARC BASALTS, WITH MG-ANDESITES AND ADAKITES: A POTENTIAL PAIRED ARC-BACK-ARC OF THE 2.6 GA HUTTI GREENSTONE TERRANE, INDIA	GEOCHIM. COSMOCHIM. ACTA	2600	0	16.1	76.6	VOLCANIC	MAFIC	BASALT	52.76	8.68	44	0.34		2.34	0.11	102	3.89	5.96	14.4	1.57	8.74
H-10	India	Dharwar	Hutti	10.1016/j.gca.2008.12.020	ENRICHED AND DEPLETED ARC BASALTS, WITH MG-ANDESITES AND ADAKITES: A POTENTIAL PAIRED ARC-BACK-ARC OF THE 2.6 GA HUTTI GREENSTONE TERRANE, INDIA	GEOCHIM. COSMOCHIM. ACTA	2600	0	16.1	76.6	VOLCANIC	MAFIC	BASALT	52.52	9.11	102	0.41		9.86	0.26	170	4.29	5.67	13.91	1.48	8.29
H-32	India	Dharwar	Hutti	10.1016/j.gca.2008.12.020	ENRICHED AND DEPLETED ARC BASALTS, WITH MG-ANDESITES AND ADAKITES: A POTENTIAL PAIRED ARC-BACK-ARC OF THE 2.6 GA HUTTI GREENSTONE TERRANE, INDIA	GEOCHIM. COSMOCHIM. ACTA	2600	0	16.1	76.6	VOLCANIC	MAFIC	BASALT	50.63	9.45	190	0.33		39	1.64	95	3.83	5.78	13.92	1.49	8.4
H-60	India	Dharwar	Hutti	10.1016/j.gca.2008.12.020	ENRICHED AND DEPLETED ARC BASALTS, WITH MG-ANDESITES AND ADAKITES: A POTENTIAL PAIRED ARC-BACK-ARC OF THE 2.6 GA HUTTI GREENSTONE TERRANE, INDIA	GEOCHIM. COSMOCHIM. ACTA	2600	0	16.1	76.6	VOLCANIC	MAFIC	BASALT	50.88	9.73	280	0.22		3.8	0.33	195	4.33	5.32	13.95	1.78	10.79
H-71	India	Dharwar	Hutti	10.1016/j.gca.2008.12.020	ENRICHED AND DEPLETED ARC BASALTS, WITH MG-ANDESITES AND ADAKITES: A POTENTIAL PAIRED ARC-BACK-ARC OF THE 2.6 GA HUTTI GREENSTONE TERRANE, INDIA	GEOCHIM. COSMOCHIM. ACTA	2600	0	16.1	76.6	VOLCANIC	MAFIC	BASALT	50.25	9.81	448	0.11		1.03	0.22	122	3.68	3.11	8.43	1.1	7.15
H-31	India	Dharwar	Hutti	10.1016/j.gca.2008.12.020	ENRICHED AND DEPLETED ARC BASALTS, WITH MG-ANDESITES AND ADAKITES: A POTENTIAL PAIRED ARC-BACK-ARC OF THE 2.6 GA HUTTI GREENSTONE TERRANE, INDIA	GEOCHIM. COSMOCHIM. ACTA	2600	0	16.1	76.6	VOLCANIC	MAFIC	BASALT	50.38	9.94	4174	0.37		40	1.55	112	3.87	6	13.76	1.51	8.57
H-69	India	Dharwar	Hutti	10.1016/j.gca.2008.12.020	ENRICHED AND DEPLETED ARC BASALTS, WITH MG-ANDESITES AND ADAKITES: A POTENTIAL PAIRED ARC-BACK-ARC OF THE 2.6 GA HUTTI GREENSTONE TERRANE, INDIA	GEOCHIM. COSMOCHIM. ACTA	2600	0	16.1	76.6	VOLCANIC	MAFIC	BASALT	50.8	9.97	72	0.17		4.19	0.37	143	3.2	4.34	10.95	1.33	8.16
H-70	India	Dharwar	Hutti	10.1016/j.gca.2008.12.020	ENRICHED AND DEPLETED ARC BASALTS, WITH MG-ANDESITES AND ADAKITES: A POTENTIAL PAIRED ARC-BACK-ARC OF THE 2.6 GA HUTTI GREENSTONE TERRANE, INDIA	GEOCHIM. COSMOCHIM. ACTA	2600	0	16.1	76.6	VOLCANIC	MAFIC	BASALT	50.66	10.51	32	0.1		1.17	0.28	104	3.39	2.92	8.01	1.02	6.64
H-67	India	Dharwar	Hutti	10.1016/j.gca.2008.12.020	ENRICHED AND DEPLETED ARC BASALTS, WITH MG-ANDESITES AND ADAKITES: A POTENTIAL PAIRED ARC-BACK-ARC OF THE 2.6 GA HUTTI GREENSTONE TERRANE, INDIA	GEOCHIM. COSMOCHIM. ACTA	2600	0	16.1	76.6	VOLCANIC	MAFIC	BASALT	50.44	10.54	447	0.12		1.66	0.27	118	3.21	3.48	9.48	1.25	7.88
H-68	India	Dharwar	Hutti	10.1016/j.gca.2008.12.020	ENRICHED AND DEPLETED ARC BASALTS, WITH MG-ANDESITES AND ADAKITES: A POTENTIAL PAIRED ARC-BACK-ARC OF THE 2.6 GA HUTTI GREENSTONE TERRANE, INDIA	GEOCHIM. COSMOCHIM. ACTA	2600	0	16.1	76.6	VOLCANIC	MAFIC	BASALT	46.13	10.56	36	0.11		1.76	0.36	152	3.55	3.51	9.81	1.25	8.03
H-63	India	Dharwar	Hutti	10.1016/j.gca.2008.12.020	ENRICHED AND DEPLETED ARC BASALTS, WITH MG-ANDESITES AND ADAKITES: A POTENTIAL PAIRED ARC-BACK-ARC OF THE 2.6 GA HUTTI GREENSTONE TERRANE, INDIA	GEOCHIM. COSMOCHIM. ACTA	2600	0	16.1	76.6	VOLCANIC	MAFIC	BASALT	50.79	10.6	87	0.13		10.48	0.95	192	4.24	4.55	12.62	1.67	10.57
H-58	India	Dharwar	Hutti	10.1016/j.gca.2008.12.020	ENRICHED AND DEPLETED ARC BASALTS, WITH MG-ANDESITES AND ADAKITES: A POTENTIAL PAIRED ARC-BACK-ARC OF THE 2.6 GA HUTTI GREENSTONE TERRANE, INDIA	GEOCHIM. COSMOCHIM. ACTA	2600	0	16.1	76.6	VOLCANIC	MAFIC	BASALT	47.13	10.77	451	0.18		1.97	0.31	150	4.25	4.61	12.9	1.68	10.73
H-62	India	Dharwar	Hutti	10.1016/j.gca.2008.12.020	ENRICHED AND DEPLETED ARC BASALTS, WITH MG-ANDESITES AND ADAKITES: A POTENTIAL PAIRED ARC-BACK-ARC OF THE 2.6 GA HUTTI GREENSTONE TERRANE, INDIA	GEOCHIM. COSMOCHIM. ACTA	2600	0	16.1	76.6	VOLCANIC	MAFIC	BASALT	47.68	11.14	485	0.11		2.69	0.22	191	4.47	3.8	10.97	1.44	9.27
H-59	India	Dharwar	Hutti	10.1016/j.gca.2008.12.020	ENRICHED AND DEPLETED ARC BASALTS, WITH MG-ANDESITES AND ADAKITES: A POTENTIAL PAIRED ARC-BACK-ARC OF THE 2.6 GA HUTTI GREENSTONE TERRANE, INDIA	GEOCHIM. COSMOCHIM. ACTA	2600	0	16.1	76.6	VOLCANIC	MAFIC	BASALT	47.51	11.49	442	0.11		2.05	0.34	159	4.57	4.43	12.81	1.62	10.7
RM-10	India	Dharwar	Kushtagi–Hungund	10.1016/j.jseaes.2005.01.006	GEOCHEMISTRY OF THE NEO-ARCHAEAN HIGH-MG BASALTS, BONINITES AND ADAKITES FROM THE KUSHTAGI-HUNGUND GREENSTONE BELT OF THE EASTERN DHARWAR CRATON (EDC); IMPLICATIONS FOR THE TECTONIC SETTING	J. ASIAN EARTH SCI.	2650	150	15.8022	76.4106	VOLCANIC	MAFIC	THOLEIITE	48.37	7.92	12.65	0.2		1		166	4.99	8.66	21.56	2.82	16.66
RM-3	India	Dharwar	Kushtagi–Hungund	10.1016/j.jseaes.2005.01.006	GEOCHEMISTRY OF THE NEO-ARCHAEAN HIGH-MG BASALTS, BONINITES AND ADAKITES FROM THE KUSHTAGI-HUNGUND GREENSTONE BELT OF THE EASTERN DHARWAR CRATON (EDC); IMPLICATIONS FOR THE TECTONIC SETTING	J. ASIAN EARTH SCI.	2650	150	15.8022	76.4106	VOLCANIC	MAFIC	BASALT	48.02	8.03	17.68	0.11		1.47		163	4.41	6.56	12.05	1.76	8.88
RIH-13	India	Dharwar	Kushtagi–Hungund	10.1016/j.jseaes.2005.01.006	GEOCHEMISTRY OF THE NEO-ARCHAEAN HIGH-MG BASALTS, BONINITES AND ADAKITES FROM THE KUSHTAGI-HUNGUND GREENSTONE BELT OF THE EASTERN DHARWAR CRATON (EDC); IMPLICATIONS FOR THE TECTONIC SETTING	J. ASIAN EARTH SCI.	2650	150	15.96	75.9622	VOLCANIC	MAFIC	BASALT	52.49	8.21	144.51	0.55		14.28		188	4.13	16.75	20.56	2.35	11.24
RIH-17	India	Dharwar	Kushtagi–Hungund	10.1016/j.jseaes.2005.01.006	GEOCHEMISTRY OF THE NEO-ARCHAEAN HIGH-MG BASALTS, BONINITES AND ADAKITES FROM THE KUSHTAGI-HUNGUND GREENSTONE BELT OF THE EASTERN DHARWAR CRATON (EDC); IMPLICATIONS FOR THE TECTONIC SETTING	J. ASIAN EARTH SCI.	2650	150	15.96	75.9622	VOLCANIC	MAFIC	BASALT	51.93	8.25	496.22	0.65		15.75		205	4.54	10.54	21.6	2.36	10.93
RIH-10	India	Dharwar	Kushtagi–Hungund	10.1016/j.jseaes.2005.01.006	GEOCHEMISTRY OF THE NEO-ARCHAEAN HIGH-MG BASALTS, BONINITES AND ADAKITES FROM THE KUSHTAGI-HUNGUND GREENSTONE BELT OF THE EASTERN DHARWAR CRATON (EDC); IMPLICATIONS FOR THE TECTONIC SETTING	J. ASIAN EARTH SCI.	2650	150	15.96	75.9622	VOLCANIC	MAFIC	BASALT	52.84	8.32	3397.75	0.61		19.91		206	4.68	14.3	27.17	2.92	12.78
RIH-5	India	Dharwar	Kushtagi–Hungund	10.1016/j.jseaes.2005.01.006	GEOCHEMISTRY OF THE NEO-ARCHAEAN HIGH-MG BASALTS, BONINITES AND ADAKITES FROM THE KUSHTAGI-HUNGUND GREENSTONE BELT OF THE EASTERN DHARWAR CRATON (EDC); IMPLICATIONS FOR THE TECTONIC SETTING	J. ASIAN EARTH SCI.	2650	150	15.96	75.9622	VOLCANIC	MAFIC	BASALT	53.72	8.36	122.15	0.66		7.34		178	4.21	11.22	18.15	2.32	9.97
RIH-16	India	Dharwar	Kushtagi–Hungund	10.1016/j.jseaes.2005.01.006	GEOCHEMISTRY OF THE NEO-ARCHAEAN HIGH-MG BASALTS, BONINITES AND ADAKITES FROM THE KUSHTAGI-HUNGUND GREENSTONE BELT OF THE EASTERN DHARWAR CRATON (EDC); IMPLICATIONS FOR THE TECTONIC SETTING	J. ASIAN EARTH SCI.	2650	150	15.96	75.9622	VOLCANIC	MAFIC	BASALT	52.4	8.37	128.21	0.55		18.38		165	4.28	11.74	19.83	2.29	9.73
RIH-3	India	Dharwar	Kushtagi–Hungund	10.1016/j.jseaes.2005.01.006	GEOCHEMISTRY OF THE NEO-ARCHAEAN HIGH-MG BASALTS, BONINITES AND ADAKITES FROM THE KUSHTAGI-HUNGUND GREENSTONE BELT OF THE EASTERN DHARWAR CRATON (EDC); IMPLICATIONS FOR THE TECTONIC SETTING	J. ASIAN EARTH SCI.	2650	150	15.96	75.9622	VOLCANIC	MAFIC	BASALT	52.31	8.72	80.98	0.22		10.03		203	6.03	13.12	19	12.61	10.6
RIH-15	India	Dharwar	Kushtagi–Hungund	10.1016/j.jseaes.2005.01.006	GEOCHEMISTRY OF THE NEO-ARCHAEAN HIGH-MG BASALTS, BONINITES AND ADAKITES FROM THE KUSHTAGI-HUNGUND GREENSTONE BELT OF THE EASTERN DHARWAR CRATON (EDC); IMPLICATIONS FOR THE TECTONIC SETTING	J. ASIAN EARTH SCI.	2650	150	15.96	75.9622	VOLCANIC	MAFIC	BASALT	53.12	8.98	79.53	0.7		14.03		215	5.11	9.87	21.38	2.59	11.01
RIH-20	India	Dharwar	Kushtagi–Hungund	10.1016/j.jseaes.2005.01.006	GEOCHEMISTRY OF THE NEO-ARCHAEAN HIGH-MG BASALTS, BONINITES AND ADAKITES FROM THE KUSHTAGI-HUNGUND GREENSTONE BELT OF THE EASTERN DHARWAR CRATON (EDC); IMPLICATIONS FOR THE TECTONIC SETTING	J. ASIAN EARTH SCI.	2650	150	15.96	75.9622	VOLCANIC	MAFIC	BASALT	52.99	9.4	394.3	0.53		13.66		166	4.5	15.16	24.84	2.65	11.45
RKY-24	India	Dharwar	Kushtagi–Hungund	10.1016/j.jseaes.2005.01.006	GEOCHEMISTRY OF THE NEO-ARCHAEAN HIGH-MG BASALTS, BONINITES AND ADAKITES FROM THE KUSHTAGI-HUNGUND GREENSTONE BELT OF THE EASTERN DHARWAR CRATON (EDC); IMPLICATIONS FOR THE TECTONIC SETTING	J. ASIAN EARTH SCI.	2650	150	15.8975	76.0181	VOLCANIC	MAFIC	BASALT	49.91	10.06	21.42	0.1		14.06		57	1.99	4.88	7.94	1.17	6.44
RKY-13	India	Dharwar	Kushtagi–Hungund	10.1016/j.jseaes.2005.01.006	GEOCHEMISTRY OF THE NEO-ARCHAEAN HIGH-MG BASALTS, BONINITES AND ADAKITES FROM THE KUSHTAGI-HUNGUND GREENSTONE BELT OF THE EASTERN DHARWAR CRATON (EDC); IMPLICATIONS FOR THE TECTONIC SETTING	J. ASIAN EARTH SCI.	2650	150	15.8975	76.0181	VOLCANIC	MAFIC	BASALT	49.85	10.1	414	0.32		1.04		129	2.07	2.95	9.05	0.99	6.21
RKY-1	India	Dharwar	Kushtagi–Hungund	10.1016/j.jseaes.2005.01.006	GEOCHEMISTRY OF THE NEO-ARCHAEAN HIGH-MG BASALTS, BONINITES AND ADAKITES FROM THE KUSHTAGI-HUNGUND GREENSTONE BELT OF THE EASTERN DHARWAR CRATON (EDC); IMPLICATIONS FOR THE TECTONIC SETTING	J. ASIAN EARTH SCI.	2650	150	15.8975	76.0181	VOLCANIC	MAFIC	BASALT	51.56	10.58	15.9	0.14		6.94		225	2.33	5.83	8.89	1.13	5.93
RKY-10	India	Dharwar	Kushtagi–Hungund	10.1016/j.jseaes.2005.01.006	GEOCHEMISTRY OF THE NEO-ARCHAEAN HIGH-MG BASALTS, BONINITES AND ADAKITES FROM THE KUSHTAGI-HUNGUND GREENSTONE BELT OF THE EASTERN DHARWAR CRATON (EDC); IMPLICATIONS FOR THE TECTONIC SETTING	J. ASIAN EARTH SCI.	2650	150	15.8975	76.0181	VOLCANIC	MAFIC	BASALT	49.17	10.62	38.9	0.16		26.13		219	3.11	4.29	11.13	1.52	7.76
RKY-8	India	Dharwar	Kushtagi–Hungund	10.1016/j.jseaes.2005.01.006	GEOCHEMISTRY OF THE NEO-ARCHAEAN HIGH-MG BASALTS, BONINITES AND ADAKITES FROM THE KUSHTAGI-HUNGUND GREENSTONE BELT OF THE EASTERN DHARWAR CRATON (EDC); IMPLICATIONS FOR THE TECTONIC SETTING	J. ASIAN EARTH SCI.	2650	150	15.8975	76.0181	VOLCANIC	MAFIC	BASALT	49.05	10.96	23.92	0.11		19.13		72	2.24	4.43	8.29	1.05	5.81
RIH-19	India	Dharwar	Kushtagi–Hungund	10.1016/j.jseaes.2005.01.006	GEOCHEMISTRY OF THE NEO-ARCHAEAN HIGH-MG BASALTS, BONINITES AND ADAKITES FROM THE KUSHTAGI-HUNGUND GREENSTONE BELT OF THE EASTERN DHARWAR CRATON (EDC); IMPLICATIONS FOR THE TECTONIC SETTING	J. ASIAN EARTH SCI.	2650	150	15.96	75.9622	VOLCANIC	MAFIC	BASALT	51.47	10.96	42.37	0.09		1.98		87	1.06	2.86	3.5	0.49	2.88
RKY-17	India	Dharwar	Kushtagi–Hungund	10.1016/j.jseaes.2005.01.006	GEOCHEMISTRY OF THE NEO-ARCHAEAN HIGH-MG BASALTS, BONINITES AND ADAKITES FROM THE KUSHTAGI-HUNGUND GREENSTONE BELT OF THE EASTERN DHARWAR CRATON (EDC); IMPLICATIONS FOR THE TECTONIC SETTING	J. ASIAN EARTH SCI.	2650	150	15.8975	76.0181	VOLCANIC	MAFIC	BASALT	50.66	11.02	17.28	0.07		8.83		66	2.69	2.4	6.47	0.82	4.6
RIH-18	India	Dharwar	Kushtagi–Hungund	10.1016/j.jseaes.2005.01.006	GEOCHEMISTRY OF THE NEO-ARCHAEAN HIGH-MG BASALTS, BONINITES AND ADAKITES FROM THE KUSHTAGI-HUNGUND GREENSTONE BELT OF THE EASTERN DHARWAR CRATON (EDC); IMPLICATIONS FOR THE TECTONIC SETTING	J. ASIAN EARTH SCI.	2650	150	15.96	75.9622	VOLCANIC	MAFIC	BASALT	50.02	11.57	39.51	0.06		2.22		79	1.12	3.75	3.49	0.54	2.61
33	India	Dharwar	Sandur	10.1016/j.lithos.2006.12.008	GEOCHEMISTRY OF ARCHEAN BIMODAL VOLCANIC ROCKS OF THE SANDUR SUPRACRUSTAL BELT, DHARWAR CRATON, SOUTHERN INDIA	J. GEOL. SOC. INDIA	2700	0	15	76.7	VOLCANIC	MAFIC	THOLEIITE	52.8	3.81	305	0.58		43		245	8	23.74	47.29	5.61	21.31
RM112	India	Dharwar	Ramagiri-Hungund	10.1016/j.oregeorev.2003.06.001	GOLD MINERALISATION AND ALTERATION OF PENAKACHERLA SCHIST BELT, INDIA, CONSTRAINTS ON ARCHAEAN SUBDUCTION AND FLUID PROCESSES	ORE GEOL. REV.	2700	0	14.9	77.25	VOLCANIC	MAFIC	NOT-GIVEN	49.44	3.88	145		0.7	8.7	0.6	237	748	22.8	47.9	5.92	29.8
77	India	Dharwar	Sandur	10.1093/petrology/egs013	GEOCHEMISTRY OF ARCHEAN BIMODAL VOLCANIC ROCKS OF THE SANDUR SUPRACRUSTAL BELT, DHARWAR CRATON, SOUTHERN INDIA	J. GEOL. SOC. INDIA	2700	0	15	76.7	VOLCANIC	MAFIC	THOLEIITE	53.5	4.26	201	0.45		17		200	3	9.41	17.8	2.16	7.88
PNK35	India	Dharwar	Penakacherla	10.1139/e2012-005	CONTEMPORANEOUS ERUPTION OF NB-ENRICHED BASALTS - K-ADAKITES - NA-ADAKITES FROM THE 2.7 GA PENAKACHERLA TERRANE: IMPLICATIONS FOR SUBDUCTION ZONE PROCESSES AND CRUSTAL GROWTH IN THE EASTERN DHARWAR CRATON, INDIA	CAN. J. EARTH SCI.	2700	0	14.9013	77.3792	VOLCANIC	MAFIC	BASALT	53.17	4.28	84	0.64	56	3	0.15	265	12.5	20.5	49.49	5.8	33.36
RM130	India	Dharwar	Ramagiri-Hungund	10.1016/j.oregeorev.2003.06.001	GOLD MINERALISATION AND ALTERATION OF PENAKACHERLA SCHIST BELT, INDIA, CONSTRAINTS ON ARCHAEAN SUBDUCTION AND FLUID PROCESSES	ORE GEOL. REV.	2700	0	14.9	77.25	VOLCANIC	MAFIC	NOT-GIVEN	50.5	4.34	190		1.6	6.1	1.2	226	10.4	22.1	53.8	5.81	28
PNK48	India	Dharwar	Penakacherla	10.1139/e2012-005	CONTEMPORANEOUS ERUPTION OF NB-ENRICHED BASALTS - K-ADAKITES - NA-ADAKITES FROM THE 2.7 GA PENAKACHERLA TERRANE: IMPLICATIONS FOR SUBDUCTION ZONE PROCESSES AND CRUSTAL GROWTH IN THE EASTERN DHARWAR CRATON, INDIA	CAN. J. EARTH SCI.	2700	0	14.9013	77.3792	VOLCANIC	MAFIC	BASALT	54.11	4.38	135	0.64	44	8	0.29	212	12.8	22.57	54.29	6.29	35.95
RM126	India	Dharwar	Ramagiri-Hungund	10.1016/j.oregeorev.2003.06.001	GOLD MINERALISATION AND ALTERATION OF PENAKACHERLA SCHIST BELT, INDIA, CONSTRAINTS ON ARCHAEAN SUBDUCTION AND FLUID PROCESSES	ORE GEOL. REV.	2700	0	14.9	77.25	VOLCANIC	MAFIC	NOT-GIVEN	49.89	4.58			1.2
RM158	India	Dharwar	Ramagiri-Hungund	10.1016/j.oregeorev.2003.06.001	GOLD MINERALISATION AND ALTERATION OF PENAKACHERLA SCHIST BELT, INDIA, CONSTRAINTS ON ARCHAEAN SUBDUCTION AND FLUID PROCESSES	ORE GEOL. REV.	2700	0	14.9	77.25	VOLCANIC	MAFIC	NOT-GIVEN	53.91	4.83	2		0.02	0.05	0.2	249	2.3	2.9	7.48	1.01	6.26
PNK47	India	Dharwar	Penakacherla	10.1139/e2012-005	CONTEMPORANEOUS ERUPTION OF NB-ENRICHED BASALTS - K-ADAKITES - NA-ADAKITES FROM THE 2.7 GA PENAKACHERLA TERRANE: IMPLICATIONS FOR SUBDUCTION ZONE PROCESSES AND CRUSTAL GROWTH IN THE EASTERN DHARWAR CRATON, INDIA	CAN. J. EARTH SCI.	2700	0	14.9013	77.3792	VOLCANIC	MAFIC	BASALT	54.4	4.91	132	0.65	80	6	0.3	292	13.1	18.09	45.92	5.56	32.21
PNK50	India	Dharwar	Penakacherla	10.1139/e2012-005	CONTEMPORANEOUS ERUPTION OF NB-ENRICHED BASALTS - K-ADAKITES - NA-ADAKITES FROM THE 2.7 GA PENAKACHERLA TERRANE: IMPLICATIONS FOR SUBDUCTION ZONE PROCESSES AND CRUSTAL GROWTH IN THE EASTERN DHARWAR CRATON, INDIA	CAN. J. EARTH SCI.	2700	0	14.9013	77.3792	VOLCANIC	MAFIC	BASALT	53.44	4.96	95	0.69	62	5	0.21	230	12.5	21.63	50.66	5.9	34.72
HG-5A	India	Dharwar	Hutti-Maski	10.1016/0009-2541(91)90021-I	GEOCHEMISTRY OF THE METAVOLCANICS OF THE HUTTI-MASKI SCHIST BELT, SOUTH INDIA: IMPLICATIONS TO GOLD METALLOGENY IN THE EASTERN DHARWAR CRATON	J. GEOL. SOC. INDIA	2700	0	15.67	76.58	VOLCANIC	MAFIC	BASALT	45.5	5.2	25					51
RM15	India	Dharwar	Ramagiri-Hungund	10.1016/j.oregeorev.2003.06.001	GOLD MINERALISATION AND ALTERATION OF PENAKACHERLA SCHIST BELT, INDIA, CONSTRAINTS ON ARCHAEAN SUBDUCTION AND FLUID PROCESSES	ORE GEOL. REV.	2700	0	14.9	77.25	VOLCANIC	MAFIC	NOT-GIVEN	50.84	5.37	46		1.4	36.7	2.4	85.3	1.5	2.83	6.7	0.83	4.38
RM16	India	Dharwar	Ramagiri-Hungund	10.1016/j.oregeorev.2003.06.001	GOLD MINERALISATION AND ALTERATION OF PENAKACHERLA SCHIST BELT, INDIA, CONSTRAINTS ON ARCHAEAN SUBDUCTION AND FLUID PROCESSES	ORE GEOL. REV.	2700	0	14.9	77.25	VOLCANIC	MAFIC	NOT-GIVEN	49.58	5.61	79			42.2	3.3	84.2	1.6	3.48	8.21	1.17	5.53
HG-6	India	Dharwar	Hutti-Maski	10.1016/0024-4937(95)00037-2	GEOCHEMISTRY OF THE METAVOLCANICS OF THE HUTTI-MASKI SCHIST BELT, SOUTH INDIA: IMPLICATIONS TO GOLD METALLOGENY IN THE EASTERN DHARWAR CRATON	J. GEOL. SOC. INDIA	2700	0	15.67	76.58	VOLCANIC	MAFIC	BASALT	47.5	5.7	9					37	1		6.97		5.16
RM20	India	Dharwar	Ramagiri-Hungund	10.1016/j.oregeorev.2003.06.001	GOLD MINERALISATION AND ALTERATION OF PENAKACHERLA SCHIST BELT, INDIA, CONSTRAINTS ON ARCHAEAN SUBDUCTION AND FLUID PROCESSES	ORE GEOL. REV.	2700	0	14.9	77.25	VOLCANIC	MAFIC	NOT-GIVEN	53.75	5.74	40			30.5	1.8	75.7	0.9	1.83	4.16	0.47	2.81
6	India	Dharwar	Sandur	10.1144/GSL.SP.1992.068.01.05	GEOCHEMISTRY OF ARCHEAN BIMODAL VOLCANIC ROCKS OF THE SANDUR SUPRACRUSTAL BELT, DHARWAR CRATON, SOUTHERN INDIA	J. GEOL. SOC. INDIA	2700	0	15	76.7	VOLCANIC	MAFIC	THOLEIITE	54	5.76	80	0.22		4		189	6
RM132	India	Dharwar	Ramagiri-Hungund	10.1016/j.oregeorev.2003.06.001	GOLD MINERALISATION AND ALTERATION OF PENAKACHERLA SCHIST BELT, INDIA, CONSTRAINTS ON ARCHAEAN SUBDUCTION AND FLUID PROCESSES	ORE GEOL. REV.	2700	0	14.9	77.25	VOLCANIC	MAFIC	BASALT	44.74	5.78	16		1.9	0.2	0.4	45	2.3	3.15	8.04	1.05	5.89
RM15B	India	Dharwar	Ramagiri-Hungund	10.1016/j.oregeorev.2003.06.001	GOLD MINERALISATION AND ALTERATION OF PENAKACHERLA SCHIST BELT, INDIA, CONSTRAINTS ON ARCHAEAN SUBDUCTION AND FLUID PROCESSES	ORE GEOL. REV.	2700	0	14.9	77.25	VOLCANIC	MAFIC	NOT-GIVEN	53.06	5.86	55			46	2.8	79	1.8	2.91	7.33	0.85	5.26
7	India	Dharwar	Sandur	10.1007/BF01172487	GEOCHEMISTRY OF ARCHEAN BIMODAL VOLCANIC ROCKS OF THE SANDUR SUPRACRUSTAL BELT, DHARWAR CRATON, SOUTHERN INDIA	J. GEOL. SOC. INDIA	2700	0	15	76.7	VOLCANIC	MAFIC	THOLEIITE	52.54	5.92	179	0.44		31		137	4	16.02	31.57	3.49	13.41
RM21B	India	Dharwar	Ramagiri-Hungund	10.1016/j.oregeorev.2003.06.001	GOLD MINERALISATION AND ALTERATION OF PENAKACHERLA SCHIST BELT, INDIA, CONSTRAINTS ON ARCHAEAN SUBDUCTION AND FLUID PROCESSES	ORE GEOL. REV.	2700	0	14.9	77.25	VOLCANIC	MAFIC	NOT-GIVEN	49.15	6	58.2			39	2.3	82	1.1	2.09	5.25	0.67	3.32
HG-3	India	Dharwar	Hutti-Maski	10.1093/petrology/egq082	GEOCHEMISTRY OF THE METAVOLCANICS OF THE HUTTI-MASKI SCHIST BELT, SOUTH INDIA: IMPLICATIONS TO GOLD METALLOGENY IN THE EASTERN DHARWAR CRATON	J. GEOL. SOC. INDIA	2700	0	15.67	76.58	VOLCANIC	MAFIC	BASALT	51	6	29					117
K129	India	Dharwar	Nellore	10.1016/j.jseaes.2009.07.008	PALAEOPROTEROZOIC (~1.9 GA) EXTENSION AND BREAKUP ALONG THE EASTERN MARGIN OF THE EASTERN DHARWAR CRATON, SE INDIA: NEW SM-ND ISOCHRON AGE CONSTRAINTS FROM ANOROGENIC MAFIC MAGMATISM IN THE NEOARCHEAN NELLORE GREENSTONE BELT	J. ASIAN EARTH SCI.	2700	0	14.2	79.68	VOLCANIC	MAFIC	BASALT	50.6	6.02	37	0.44		2.7		308	12	13	27	3.6	15.5
GH-13	India	Dharwar	Hutti-Maski	10.1016/j.jafrearsci.2007.06.002	GEOCHEMISTRY OF THE METAVOLCANICS OF THE HUTTI-MASKI SCHIST BELT, SOUTH INDIA: IMPLICATIONS TO GOLD METALLOGENY IN THE EASTERN DHARWAR CRATON	J. GEOL. SOC. INDIA	2700	0	15.67	76.58	VOLCANIC	MAFIC	BASALT	45.1	6.05	35					64	3		9.64		6.57
DNM87-50	India	Dharwar	Sandur	10.1016/0301-9268(92)90055-S	RB-SR AGES OF LATE ARCHAEAN METAVOLCANICS AND GRANITES, DHARWAR CRATON, SOUTH INDIA AND EVIDENCE FOR EARLY PROTEROZOIC THERMOTECTONIC EVENT(S)	PREC. RESEARCH	2700	0	15.1	76.55	VOLCANIC	MAFIC	BASALT	50.6	6.11	19			1.2		79	5	5.1	11.9		8.4
HG-5B	India	Dharwar	Hutti-Maski	10.1007/S00410-013-0955-5	GEOCHEMISTRY OF THE METAVOLCANICS OF THE HUTTI-MASKI SCHIST BELT, SOUTH INDIA: IMPLICATIONS TO GOLD METALLOGENY IN THE EASTERN DHARWAR CRATON	J. GEOL. SOC. INDIA	2700	0	15.67	76.58	VOLCANIC	MAFIC	BASALT	50	6.3	44					114			13.92		8.9
RM313	India	Dharwar	Sandur	10.1016/S0012-821X(99)00266-6	GEOCHEMICAL AND ISOTOPIC CONSTRAINTS OF NEOARCHAEAN FOSSIL PLUME FOR EVOLUTION OF VOLCANIC ROCKS OF SANDUR GREENSTONE BELT, INDIA	J. GEOL. SOC. INDIA	2700	0	15	76.6	VOLCANIC	MAFIC	THOLEIITE	48.67	6.55	63.01			6.82	0.73	126.4	2.3	2	14.36	1.8	8.72
41	India	Dharwar	Sandur	10.1007/BF00298153	GEOCHEMISTRY OF ARCHEAN BIMODAL VOLCANIC ROCKS OF THE SANDUR SUPRACRUSTAL BELT, DHARWAR CRATON, SOUTHERN INDIA	J. GEOL. SOC. INDIA	2700	0	15	76.7	VOLCANIC	MAFIC	THOLEIITE	53.5	6.6	181	0.7		128		0.198	4	14.06	27.1	3.18	11.16
RM100	India	Dharwar	Ramagiri-Hungund	10.1016/j.oregeorev.2003.06.001	GOLD MINERALISATION AND ALTERATION OF PENAKACHERLA SCHIST BELT, INDIA, CONSTRAINTS ON ARCHAEAN SUBDUCTION AND FLUID PROCESSES	ORE GEOL. REV.	2700	0	14.9	77.25	VOLCANIC	MAFIC	NOT-GIVEN	52.48	6.61	285		1.9	4.08	0.5	148	7.2	14.44	35.3	3.99	19.2
THOLEIITE	India	Dharwar	Sandur	10.1016/j.epsl.2004.06.023	BONINITES FROM THE NEOARCHAEAN GADWAL GREENSTONE BELT, EASTERN DHARWAR CRATON, INDIA: IMPLICATIONS FOR ARCHAEAN SUBDUCTION PROCESSES	EARTH PLANET. SCI. LETT.	2700	0	15.5	77.5	VOLCANIC	MAFIC	THOLEIITE	51.62	6.72	64	0.36	3.21	7.9	0.52	158	5.48	9.65	23	3.66	17.2
GH-4	India	Dharwar	Hutti-Maski	10.1016/S0009-2541(00)00261-8	GEOCHEMISTRY OF THE METAVOLCANICS OF THE HUTTI-MASKI SCHIST BELT, SOUTH INDIA: IMPLICATIONS TO GOLD METALLOGENY IN THE EASTERN DHARWAR CRATON	J. GEOL. SOC. INDIA	2700	0	15.67	76.58	VOLCANIC	MAFIC	BASALT	49.1	6.83	22					178	3		13.17		9.45
103	India	Dharwar	Sandur	10.1130/B25950.1	GEOCHEMISTRY OF ARCHEAN BIMODAL VOLCANIC ROCKS OF THE SANDUR SUPRACRUSTAL BELT, DHARWAR CRATON, SOUTHERN INDIA	J. GEOL. SOC. INDIA	2700	0	15	76.7	VOLCANIC	MAFIC	THOLEIITE	49.5	6.83	22	0.1		1		145	3	3.78	9.66	1.22	7.01
S43	India	Dharwar	Sandur	10.1016/j.lithos.2008.07.003	GEOCHEMICAL SYSTEMATICS OF KOMATIITE-THOLEIITE AND ADAKITIC-ARC BASALT ASSOCIATIONS: THE ROLE OF A MANTLE PLUME AND CONVERGENT MARGIN IN FORMATION OF THE SANDUR SUPERTERRANE, DHARWAR CRATON, INDIA	LITHOS	2700	0	15.1	76.76	VOLCANIC	MAFIC	BASALT	49.09	6.84	135	0.16	6	15	1.68	129	3.68	4.65	11.29	1.57	7.64
RM144	India	Dharwar	Ramagiri-Hungund	10.1016/j.oregeorev.2003.06.001	GOLD MINERALISATION AND ALTERATION OF PENAKACHERLA SCHIST BELT, INDIA, CONSTRAINTS ON ARCHAEAN SUBDUCTION AND FLUID PROCESSES	ORE GEOL. REV.	2700	0	14.9	77.25	VOLCANIC	MAFIC	BASALT	41.12	6.92	0.05		1.4	2.4	0.2	73	1.9	2.66	6.99	1.08	6.32
RM102	India	Dharwar	Ramagiri-Hungund	10.1016/j.oregeorev.2003.06.001	GOLD MINERALISATION AND ALTERATION OF PENAKACHERLA SCHIST BELT, INDIA, CONSTRAINTS ON ARCHAEAN SUBDUCTION AND FLUID PROCESSES	ORE GEOL. REV.	2700	0	14.9	77.25	VOLCANIC	MAFIC	NOT-GIVEN	48.75	7.11	52		4	17.2	0.7	63	1.6	2.52	6.83	0.96	5.32
DNM87-46	India	Dharwar	Sandur	10.1016/0301-9268(92)90055-S	RB-SR AGES OF LATE ARCHAEAN METAVOLCANICS AND GRANITES, DHARWAR CRATON, SOUTH INDIA AND EVIDENCE FOR EARLY PROTEROZOIC THERMOTECTONIC EVENT(S)	PREC. RESEARCH	2700	0	15.1	76.55	VOLCANIC	MAFIC	ANDESITE	52.43	7.11	176			20		97	5	3.6	10.7		5.4
K99-2	India	Dharwar	Nellore	10.1016/j.jseaes.2009.07.008	PALAEOPROTEROZOIC (~1.9 GA) EXTENSION AND BREAKUP ALONG THE EASTERN MARGIN OF THE EASTERN DHARWAR CRATON, SE INDIA: NEW SM-ND ISOCHRON AGE CONSTRAINTS FROM ANOROGENIC MAFIC MAGMATISM IN THE NEOARCHEAN NELLORE GREENSTONE BELT	J. ASIAN EARTH SCI.	2700	0	14.2	79.68	VOLCANIC	MAFIC	BASALT	50	7.29	34.2	0.24		0.47		89.7	6.97	4.66	10.5	1.35	5.95
S53	India	Dharwar	Sandur	10.1016/j.lithos.2008.07.003	GEOCHEMICAL SYSTEMATICS OF KOMATIITE-THOLEIITE AND ADAKITIC-ARC BASALT ASSOCIATIONS: THE ROLE OF A MANTLE PLUME AND CONVERGENT MARGIN IN FORMATION OF THE SANDUR SUPERTERRANE, DHARWAR CRATON, INDIA	LITHOS	2700	0	15.1	76.76	VOLCANIC	MAFIC	BASALT	50.95	7.29	73	0.06	4	47	2.54	130	2.64	3.26	8.84	1.43	7.08
14	India	Dharwar	Sandur	10.1016/j.jvolgeores.2010.10.006	GEOCHEMISTRY OF ARCHEAN BIMODAL VOLCANIC ROCKS OF THE SANDUR SUPRACRUSTAL BELT, DHARWAR CRATON, SOUTHERN INDIA	J. GEOL. SOC. INDIA	2700	0	15	76.7	VOLCANIC	MAFIC	THOLEIITE	53.3	7.29	40	0.2		2		141	5
101	India	Dharwar	Sandur	10.1016/j.lithos.2016.08.001	GEOCHEMISTRY OF ARCHEAN BIMODAL VOLCANIC ROCKS OF THE SANDUR SUPRACRUSTAL BELT, DHARWAR CRATON, SOUTHERN INDIA	J. GEOL. SOC. INDIA	2700	0	15	76.7	VOLCANIC	MAFIC	THOLEIITE	52.2	7.3	13	0.13		6		110	6	6.41	16.85	2.21	10.37
GH-12	India	Dharwar	Hutti-Maski	10.1016/j.epsl.2010.09.035	GEOCHEMISTRY OF THE METAVOLCANICS OF THE HUTTI-MASKI SCHIST BELT, SOUTH INDIA: IMPLICATIONS TO GOLD METALLOGENY IN THE EASTERN DHARWAR CRATON	J. GEOL. SOC. INDIA	2700	0	15.67	76.58	VOLCANIC	MAFIC	BASALT	46.2	7.35	40					133	3		11.16		8.06
GH-8	India	Dharwar	Hutti-Maski	10.1007/BF00371891	GEOCHEMISTRY OF THE METAVOLCANICS OF THE HUTTI-MASKI SCHIST BELT, SOUTH INDIA: IMPLICATIONS TO GOLD METALLOGENY IN THE EASTERN DHARWAR CRATON	J. GEOL. SOC. INDIA	2700	0	15.67	76.58	VOLCANIC	MAFIC	BASALT	48.9	7.4	33					146
S51	India	Dharwar	Sandur	10.1016/j.lithos.2008.07.003	GEOCHEMICAL SYSTEMATICS OF KOMATIITE-THOLEIITE AND ADAKITIC-ARC BASALT ASSOCIATIONS: THE ROLE OF A MANTLE PLUME AND CONVERGENT MARGIN IN FORMATION OF THE SANDUR SUPERTERRANE, DHARWAR CRATON, INDIA	LITHOS	2700	0	15.1	76.76	VOLCANIC	MAFIC	BASALT	49.19	7.43	55	0.24	5	7	0.36	114	4.39	5.38	13.34	1.88	8.63
GH-5	India	Dharwar	Hutti-Maski	10.1093/petrology/egi058	GEOCHEMISTRY OF THE METAVOLCANICS OF THE HUTTI-MASKI SCHIST BELT, SOUTH INDIA: IMPLICATIONS TO GOLD METALLOGENY IN THE EASTERN DHARWAR CRATON	J. GEOL. SOC. INDIA	2700	0	15.67	76.58	VOLCANIC	MAFIC	BASALT	48.2	7.45	43					182	2		9.6		6.38
P28	India	Dharwar	Ramagiri-Hungund	10.1016/j.precamres.2004.05.010	GEOCHEMICAL SYSTEMATICS OF THOLEIITIC BASALTS FROM THE 2.7 GA RAMAGIRI-HUNGUND COMPOSITE GREENSTONE BELT, DHARWAR CRATON	PREC. RESEARCH	2700	0	14.75	77.25	VOLCANIC	MAFIC	BASALT	51.56	7.66	107	0.05	1.16	39.91	1.13	143	1.86	2.31	6.22	0.97	4.83
PNK6	India	Dharwar	Penakacherla	10.1139/e2012-005	CONTEMPORANEOUS ERUPTION OF NB-ENRICHED BASALTS - K-ADAKITES - NA-ADAKITES FROM THE 2.7 GA PENAKACHERLA TERRANE: IMPLICATIONS FOR SUBDUCTION ZONE PROCESSES AND CRUSTAL GROWTH IN THE EASTERN DHARWAR CRATON, INDIA	CAN. J. EARTH SCI.	2700	0	14.9013	77.3792	VOLCANIC	MAFIC	BASALT	51.05	7.68	105	0.36	55	6	0.26	328	7.8	12.19	29.61	3.5	20.59
K176	India	Dharwar	Nellore	10.1016/j.jseaes.2009.07.008	PALAEOPROTEROZOIC (~1.9 GA) EXTENSION AND BREAKUP ALONG THE EASTERN MARGIN OF THE EASTERN DHARWAR CRATON, SE INDIA: NEW SM-ND ISOCHRON AGE CONSTRAINTS FROM ANOROGENIC MAFIC MAGMATISM IN THE NEOARCHEAN NELLORE GREENSTONE BELT	J. ASIAN EARTH SCI.	2700	0	14.2	79.68	VOLCANIC	MAFIC	BASALT	50.3	7.84	65.6	0.17		1.08		97.1	6.31	5.65	18.8	1.98	9.41
P36	India	Dharwar	Ramagiri-Hungund	10.1016/j.precamres.2004.05.010	GEOCHEMICAL SYSTEMATICS OF THOLEIITIC BASALTS FROM THE 2.7 GA RAMAGIRI-HUNGUND COMPOSITE GREENSTONE BELT, DHARWAR CRATON	PREC. RESEARCH	2700	0	14.75	77.25	VOLCANIC	MAFIC	BASALT	49.86	7.88	32	0.05	1.3	10.39	0.37	110	1.92	2.31	6.44	1.01	5.09
P44	India	Dharwar	Ramagiri-Hungund	10.1016/j.precamres.2004.05.010	GEOCHEMICAL SYSTEMATICS OF THOLEIITIC BASALTS FROM THE 2.7 GA RAMAGIRI-HUNGUND COMPOSITE GREENSTONE BELT, DHARWAR CRATON	PREC. RESEARCH	2700	0	14.75	77.25	VOLCANIC	MAFIC	BASALT	50.68	7.88	52	0.05	1.48	17.8	0.82	182	1.9	2.21	6.14	0.99	4.87
GH-11	India	Dharwar	Hutti-Maski	10.1016/S0009-2541(97)00154-X	GEOCHEMISTRY OF THE METAVOLCANICS OF THE HUTTI-MASKI SCHIST BELT, SOUTH INDIA: IMPLICATIONS TO GOLD METALLOGENY IN THE EASTERN DHARWAR CRATON	J. GEOL. SOC. INDIA	2700	0	15.67	76.58	VOLCANIC	MAFIC	BASALT	45.5	7.9	48					135	3		11.76		8.74
M141	India	Dharwar	Sandur	10.1016/j.lithos.2008.07.003	GEOCHEMICAL SYSTEMATICS OF KOMATIITE-THOLEIITE AND ADAKITIC-ARC BASALT ASSOCIATIONS: THE ROLE OF A MANTLE PLUME AND CONVERGENT MARGIN IN FORMATION OF THE SANDUR SUPERTERRANE, DHARWAR CRATON, INDIA	LITHOS	2700	0	15.08	76.76	VOLCANIC	MAFIC	BASALT	53.96	7.98	42	0.11	16	29	0.86	108	2.79	2.47	7.12	0.91	5.79
M160	India	Dharwar	Sandur	10.1016/j.lithos.2008.07.003	GEOCHEMICAL SYSTEMATICS OF KOMATIITE-THOLEIITE AND ADAKITIC-ARC BASALT ASSOCIATIONS: THE ROLE OF A MANTLE PLUME AND CONVERGENT MARGIN IN FORMATION OF THE SANDUR SUPERTERRANE, DHARWAR CRATON, INDIA	LITHOS	2700	0	15.08	76.76	VOLCANIC	MAFIC	BASALT	53.72	7.99	92	0.1	18	81	2.08	156	3.01	2.79	7.53	0.99	6.33
P42	India	Dharwar	Ramagiri-Hungund	10.1016/j.precamres.2004.05.010	GEOCHEMICAL SYSTEMATICS OF THOLEIITIC BASALTS FROM THE 2.7 GA RAMAGIRI-HUNGUND COMPOSITE GREENSTONE BELT, DHARWAR CRATON	PREC. RESEARCH	2700	0	14.75	77.25	VOLCANIC	MAFIC	BASALT	50.99	8.05	15	0.03	9.33	3.15	0.63	236	1.32	1.63	4.66	0.78	3.85
K35F	India	Dharwar	Nellore	10.1016/j.jseaes.2009.07.008	PALAEOPROTEROZOIC (~1.9 GA) EXTENSION AND BREAKUP ALONG THE EASTERN MARGIN OF THE EASTERN DHARWAR CRATON, SE INDIA: NEW SM-ND ISOCHRON AGE CONSTRAINTS FROM ANOROGENIC MAFIC MAGMATISM IN THE NEOARCHEAN NELLORE GREENSTONE BELT	J. ASIAN EARTH SCI.	2700	0	14.2	79.68	VOLCANIC	MAFIC	BASALT	49.5	8.08	18	0.15		0.72		106	11	14	29	4	18.8
111	India	Dharwar	Sandur	10.2113/107.1-2.119	GEOCHEMISTRY OF ARCHEAN BIMODAL VOLCANIC ROCKS OF THE SANDUR SUPRACRUSTAL BELT, DHARWAR CRATON, SOUTHERN INDIA	J. GEOL. SOC. INDIA	2700	0	15	76.7	VOLCANIC	MAFIC	THOLEIITE	49.12	8.12	31	0.06		5		126	3	4.17	11.02	1.48	7.21
S48	India	Dharwar	Sandur	10.1016/j.lithos.2008.07.003	GEOCHEMICAL SYSTEMATICS OF KOMATIITE-THOLEIITE AND ADAKITIC-ARC BASALT ASSOCIATIONS: THE ROLE OF A MANTLE PLUME AND CONVERGENT MARGIN IN FORMATION OF THE SANDUR SUPERTERRANE, DHARWAR CRATON, INDIA	LITHOS	2700	0	15.1	76.76	VOLCANIC	MAFIC	BASALT	49.96	8.25	170	0.26	4	13	1.01	129	4.48	5.21	13.27	1.86	9.05
44	India	Dharwar	Sandur	10.1093/petrology/44.5.815	GEOCHEMISTRY OF ARCHEAN BIMODAL VOLCANIC ROCKS OF THE SANDUR SUPRACRUSTAL BELT, DHARWAR CRATON, SOUTHERN INDIA	J. GEOL. SOC. INDIA	2700	0	15	76.7	VOLCANIC	MAFIC	THOLEIITE	51.4	8.28	71	0.23		24		148	5	6.54	15.63	2.01	10.44
MAN169	India	Dharwar	Sandur	10.1016/j.lithos.2008.07.003	GEOCHEMICAL SYSTEMATICS OF KOMATIITE-THOLEIITE AND ADAKITIC-ARC BASALT ASSOCIATIONS: THE ROLE OF A MANTLE PLUME AND CONVERGENT MARGIN IN FORMATION OF THE SANDUR SUPERTERRANE, DHARWAR CRATON, INDIA	LITHOS	2700	0	15.08	76.76	VOLCANIC	MAFIC	BASALT	53.65	8.31	55	0.09	18	45	2.06	87	2.63	2.03	6.61	0.84	5.45
P41	India	Dharwar	Ramagiri-Hungund	10.1016/j.precamres.2004.05.010	GEOCHEMICAL SYSTEMATICS OF THOLEIITIC BASALTS FROM THE 2.7 GA RAMAGIRI-HUNGUND COMPOSITE GREENSTONE BELT, DHARWAR CRATON	PREC. RESEARCH	2700	0	14.75	77.25	VOLCANIC	MAFIC	BASALT	50.48	8.37	28	0.06	0.85	8.98	0.31	118	1.71	2.22	6.15	0.96	5.04
PNK8	India	Dharwar	Penakacherla	10.1139/e2012-005	CONTEMPORANEOUS ERUPTION OF NB-ENRICHED BASALTS - K-ADAKITES - NA-ADAKITES FROM THE 2.7 GA PENAKACHERLA TERRANE: IMPLICATIONS FOR SUBDUCTION ZONE PROCESSES AND CRUSTAL GROWTH IN THE EASTERN DHARWAR CRATON, INDIA	CAN. J. EARTH SCI.	2700	0	14.9013	77.3792	VOLCANIC	MAFIC	BASALT	48.55	8.44	142	0.36	74	8	0.76	284	7.5	9.7	25.28	3.21	19.38
RM166	India	Dharwar	Ramagiri-Hungund	10.1016/j.oregeorev.2003.06.001	GOLD MINERALISATION AND ALTERATION OF PENAKACHERLA SCHIST BELT, INDIA, CONSTRAINTS ON ARCHAEAN SUBDUCTION AND FLUID PROCESSES	ORE GEOL. REV.	2700	0	14.9	77.25	VOLCANIC	MAFIC	NOT-GIVEN	48.75	8.44			1.1
S40	India	Dharwar	Sandur	10.1016/j.lithos.2008.07.003	GEOCHEMICAL SYSTEMATICS OF KOMATIITE-THOLEIITE AND ADAKITIC-ARC BASALT ASSOCIATIONS: THE ROLE OF A MANTLE PLUME AND CONVERGENT MARGIN IN FORMATION OF THE SANDUR SUPERTERRANE, DHARWAR CRATON, INDIA	LITHOS	2700	0	15.1	76.76	VOLCANIC	MAFIC	BASALT	49.74	8.48	50	0.08	6	60	2.69	110	7.01	3.64	8.99	1.4	6.99
GH-16	India	Dharwar	Hutti-Maski	10.1016/0301-9268(94)90102-3	GEOCHEMISTRY OF THE METAVOLCANICS OF THE HUTTI-MASKI SCHIST BELT, SOUTH INDIA: IMPLICATIONS TO GOLD METALLOGENY IN THE EASTERN DHARWAR CRATON	J. GEOL. SOC. INDIA	2700	0	15.67	76.58	VOLCANIC	MAFIC	BASALT	45.3	8.53	22					38			5.89		3.92
M1	India	Dharwar	Sandur	10.1016/j.lithos.2008.07.003	GEOCHEMICAL SYSTEMATICS OF KOMATIITE-THOLEIITE AND ADAKITIC-ARC BASALT ASSOCIATIONS: THE ROLE OF A MANTLE PLUME AND CONVERGENT MARGIN IN FORMATION OF THE SANDUR SUPERTERRANE, DHARWAR CRATON, INDIA	LITHOS	2700	0	15.08	76.76	VOLCANIC	MAFIC	BASALT	53.96	8.57	108	0.13	19	94	2.4	124	2.31	2.46	6.82	0.87	5.45
M3	India	Dharwar	Sandur	10.1016/j.lithos.2008.07.003	GEOCHEMICAL SYSTEMATICS OF KOMATIITE-THOLEIITE AND ADAKITIC-ARC BASALT ASSOCIATIONS: THE ROLE OF A MANTLE PLUME AND CONVERGENT MARGIN IN FORMATION OF THE SANDUR SUPERTERRANE, DHARWAR CRATON, INDIA	LITHOS	2700	0	15.08	76.76	VOLCANIC	MAFIC	BASALT	53.84	8.62	43	0.15	14	45	1.61	101	2.5	2.69	7.34	0.87	5.5
P22	India	Dharwar	Ramagiri-Hungund	10.1016/j.precamres.2004.05.010	GEOCHEMICAL SYSTEMATICS OF THOLEIITIC BASALTS FROM THE 2.7 GA RAMAGIRI-HUNGUND COMPOSITE GREENSTONE BELT, DHARWAR CRATON	PREC. RESEARCH	2700	0	14.75	77.25	VOLCANIC	MAFIC	BASALT	48.61	8.68	24	0	1.35	8.9	0.33	141	1.75	2.23	6.32	0.99	5.32
P40	India	Dharwar	Ramagiri-Hungund	10.1016/j.precamres.2004.05.010	GEOCHEMICAL SYSTEMATICS OF THOLEIITIC BASALTS FROM THE 2.7 GA RAMAGIRI-HUNGUND COMPOSITE GREENSTONE BELT, DHARWAR CRATON	PREC. RESEARCH	2700	0	14.75	77.25	VOLCANIC	MAFIC	BASALT	49.23	8.68	28	0.04	1.05	10.18	0.4	145	1.98	2.17	6.3	1.02	5.19
P31	India	Dharwar	Ramagiri-Hungund	10.1016/j.precamres.2004.05.010	GEOCHEMICAL SYSTEMATICS OF THOLEIITIC BASALTS FROM THE 2.7 GA RAMAGIRI-HUNGUND COMPOSITE GREENSTONE BELT, DHARWAR CRATON	PREC. RESEARCH	2700	0	14.75	77.25	VOLCANIC	MAFIC	BASALT	50.54	8.71	28	0.11	1.13	9.97	0.37	139	1.68	1.63	4.62	0.75	3.95
S38	India	Dharwar	Sandur	10.1016/j.lithos.2008.07.003	GEOCHEMICAL SYSTEMATICS OF KOMATIITE-THOLEIITE AND ADAKITIC-ARC BASALT ASSOCIATIONS: THE ROLE OF A MANTLE PLUME AND CONVERGENT MARGIN IN FORMATION OF THE SANDUR SUPERTERRANE, DHARWAR CRATON, INDIA	LITHOS	2700	0	15.1	76.76	VOLCANIC	MAFIC	BASALT	53.08	8.74	30	0.12	1	39	0.7	159	2.51	2.88	7.81	1.18	5.6
K35E	India	Dharwar	Nellore	10.1016/j.jseaes.2009.07.008	PALAEOPROTEROZOIC (~1.9 GA) EXTENSION AND BREAKUP ALONG THE EASTERN MARGIN OF THE EASTERN DHARWAR CRATON, SE INDIA: NEW SM-ND ISOCHRON AGE CONSTRAINTS FROM ANOROGENIC MAFIC MAGMATISM IN THE NEOARCHEAN NELLORE GREENSTONE BELT	J. ASIAN EARTH SCI.	2700	0	14.2	79.68	VOLCANIC	MAFIC	BASALT	51	8.79											19.9
M2	India	Dharwar	Sandur	10.1016/j.lithos.2008.07.003	GEOCHEMICAL SYSTEMATICS OF KOMATIITE-THOLEIITE AND ADAKITIC-ARC BASALT ASSOCIATIONS: THE ROLE OF A MANTLE PLUME AND CONVERGENT MARGIN IN FORMATION OF THE SANDUR SUPERTERRANE, DHARWAR CRATON, INDIA	LITHOS	2700	0	15.08	76.76	VOLCANIC	MAFIC	BASALT	53.94	8.79	89	0.12	18	78	2.82	124	2.62	2.57	7.35	0.93	5.79
N43	India	Dharwar	Sandur	10.1029/95JB03704	GEOCHEMICAL AND ISOTOPIC CONSTRAINTS OF NEOARCHAEAN FOSSIL PLUME FOR EVOLUTION OF VOLCANIC ROCKS OF SANDUR GREENSTONE BELT, INDIA	J. GEOL. SOC. INDIA	2700	0	15	76.6	VOLCANIC	MAFIC	THOLEIITE	48.12	8.86	34	0.25	6	4.02	0.05	103	3.56	4.02	11.91	1.67	8.04
P33	India	Dharwar	Ramagiri-Hungund	10.1016/j.precamres.2004.05.010	GEOCHEMICAL SYSTEMATICS OF THOLEIITIC BASALTS FROM THE 2.7 GA RAMAGIRI-HUNGUND COMPOSITE GREENSTONE BELT, DHARWAR CRATON	PREC. RESEARCH	2700	0	14.75	77.25	VOLCANIC	MAFIC	BASALT	50.71	8.86	24	0	37.64	3.76	0.15	115	1.33	1.78	4.85	0.78	4.14
P21	India	Dharwar	Ramagiri-Hungund	10.1016/j.precamres.2004.05.010	GEOCHEMICAL SYSTEMATICS OF THOLEIITIC BASALTS FROM THE 2.7 GA RAMAGIRI-HUNGUND COMPOSITE GREENSTONE BELT, DHARWAR CRATON	PREC. RESEARCH	2700	0	14.75	77.25	VOLCANIC	MAFIC	BASALT	50.97	8.86	41	0	1.28	12.17	0.4	122	1.69	1.92	5.19	0.84	4.4
P27	India	Dharwar	Ramagiri-Hungund	10.1016/j.precamres.2004.05.010	GEOCHEMICAL SYSTEMATICS OF THOLEIITIC BASALTS FROM THE 2.7 GA RAMAGIRI-HUNGUND COMPOSITE GREENSTONE BELT, DHARWAR CRATON	PREC. RESEARCH	2700	0	14.75	77.25	VOLCANIC	MAFIC	BASALT	51.72	8.87	79	0.08	5.38	29.43	0.49	115	1.54	2.1	5.66	0.88	4.38
N26	India	Dharwar	Sandur	10.1016/0024-4937(94)00032-W	GEOCHEMICAL AND ISOTOPIC CONSTRAINTS OF NEOARCHAEAN FOSSIL PLUME FOR EVOLUTION OF VOLCANIC ROCKS OF SANDUR GREENSTONE BELT, INDIA	J. GEOL. SOC. INDIA	2700	0	15	76.6	VOLCANIC	MAFIC	THOLEIITE	47.44	8.98	34	0.08	4	1.4	0.15	112	4.24	3.78	10.01	1.71	8.46
K35D	India	Dharwar	Nellore	10.1016/j.jseaes.2009.07.008	PALAEOPROTEROZOIC (~1.9 GA) EXTENSION AND BREAKUP ALONG THE EASTERN MARGIN OF THE EASTERN DHARWAR CRATON, SE INDIA: NEW SM-ND ISOCHRON AGE CONSTRAINTS FROM ANOROGENIC MAFIC MAGMATISM IN THE NEOARCHEAN NELLORE GREENSTONE BELT	J. ASIAN EARTH SCI.	2700	0	14.2	79.68	VOLCANIC	MAFIC	BASALT	48.8	8.98											19.8
K35A	India	Dharwar	Nellore	10.1016/j.jseaes.2009.07.008	PALAEOPROTEROZOIC (~1.9 GA) EXTENSION AND BREAKUP ALONG THE EASTERN MARGIN OF THE EASTERN DHARWAR CRATON, SE INDIA: NEW SM-ND ISOCHRON AGE CONSTRAINTS FROM ANOROGENIC MAFIC MAGMATISM IN THE NEOARCHEAN NELLORE GREENSTONE BELT	J. ASIAN EARTH SCI.	2700	0	14.2	79.68	VOLCANIC	MAFIC	BASALT	48.2	9.12											20
N23	India	Dharwar	Sandur	10.1130/G24868A.1	GEOCHEMICAL AND ISOTOPIC CONSTRAINTS OF NEOARCHAEAN FOSSIL PLUME FOR EVOLUTION OF VOLCANIC ROCKS OF SANDUR GREENSTONE BELT, INDIA	J. GEOL. SOC. INDIA	2700	0	15	76.6	VOLCANIC	MAFIC	THOLEIITE	47.56	9.18	24	0.07	4	0.94	0.18	110	4.2	3.94	10.73	1.53	8.1
P25	India	Dharwar	Ramagiri-Hungund	10.1016/j.precamres.2004.05.010	GEOCHEMICAL SYSTEMATICS OF THOLEIITIC BASALTS FROM THE 2.7 GA RAMAGIRI-HUNGUND COMPOSITE GREENSTONE BELT, DHARWAR CRATON	PREC. RESEARCH	2700	0	14.75	77.25	VOLCANIC	MAFIC	BASALT	51.97	9.19	26	0.06	2.39	6.02	0.16	117	1.96	2.2	5.88	0.9	4.29
P32	India	Dharwar	Ramagiri-Hungund	10.1016/j.precamres.2004.05.010	GEOCHEMICAL SYSTEMATICS OF THOLEIITIC BASALTS FROM THE 2.7 GA RAMAGIRI-HUNGUND COMPOSITE GREENSTONE BELT, DHARWAR CRATON	PREC. RESEARCH	2700	0	14.75	77.25	VOLCANIC	MAFIC	BASALT	53.05	9.19	48	0.07	1.54	5.82	0.1	99	1.96	2.28	5.81	0.83	4.48
PNK5	India	Dharwar	Penakacherla	10.1139/e2012-005	CONTEMPORANEOUS ERUPTION OF NB-ENRICHED BASALTS - K-ADAKITES - NA-ADAKITES FROM THE 2.7 GA PENAKACHERLA TERRANE: IMPLICATIONS FOR SUBDUCTION ZONE PROCESSES AND CRUSTAL GROWTH IN THE EASTERN DHARWAR CRATON, INDIA	CAN. J. EARTH SCI.	2700	0	14.9013	77.3792	VOLCANIC	MAFIC	BASALT	50.98	9.32	101	0.36	56	9	1.01	191	9.2	12.89	33.42	4.21	25.35
GH-10	India	Dharwar	Hutti-Maski	10.1029/2004GC000883	GEOCHEMISTRY OF THE METAVOLCANICS OF THE HUTTI-MASKI SCHIST BELT, SOUTH INDIA: IMPLICATIONS TO GOLD METALLOGENY IN THE EASTERN DHARWAR CRATON	J. GEOL. SOC. INDIA	2700	0	15.67	76.58	VOLCANIC	MAFIC	BASALT	48.4	9.33	56					102	2		10.59		6.71
GH-7	India	Dharwar	Hutti-Maski	10.1093/petrology/egh063	GEOCHEMISTRY OF THE METAVOLCANICS OF THE HUTTI-MASKI SCHIST BELT, SOUTH INDIA: IMPLICATIONS TO GOLD METALLOGENY IN THE EASTERN DHARWAR CRATON	J. GEOL. SOC. INDIA	2700	0	15.67	76.58	VOLCANIC	MAFIC	BASALT	49.7	9.33	64					221	0		24.33		15.9
S65	India	Dharwar	Sandur	10.1016/j.lithos.2008.07.003	GEOCHEMICAL SYSTEMATICS OF KOMATIITE-THOLEIITE AND ADAKITIC-ARC BASALT ASSOCIATIONS: THE ROLE OF A MANTLE PLUME AND CONVERGENT MARGIN IN FORMATION OF THE SANDUR SUPERTERRANE, DHARWAR CRATON, INDIA	LITHOS	2700	0	15.1	76.76	VOLCANIC	MAFIC	BASALT	53.53	9.43	29	0.12	2	19	0.55	104	3.4	2.32	6.82	1.11	5.12
S60	India	Dharwar	Sandur	10.1016/j.lithos.2008.07.003	GEOCHEMICAL SYSTEMATICS OF KOMATIITE-THOLEIITE AND ADAKITIC-ARC BASALT ASSOCIATIONS: THE ROLE OF A MANTLE PLUME AND CONVERGENT MARGIN IN FORMATION OF THE SANDUR SUPERTERRANE, DHARWAR CRATON, INDIA	LITHOS	2700	0	15.1	76.76	VOLCANIC	MAFIC	BASALT	54.02	9.45	20	0.08	2	15	0.32	93	3.63	2.76	8.16	1.26	5.81
N35	India	Dharwar	Sandur	10.1016/j.chemgeo.2016.04.011	GEOCHEMICAL AND ISOTOPIC CONSTRAINTS OF NEOARCHAEAN FOSSIL PLUME FOR EVOLUTION OF VOLCANIC ROCKS OF SANDUR GREENSTONE BELT, INDIA	J. GEOL. SOC. INDIA	2700	0	15	76.6	VOLCANIC	MAFIC	THOLEIITE	46.65	9.49	8	0.14	3	23.62	0.69	23	1.39	2.2	6.91	0.99	5.66
N31	India	Dharwar	Sandur	10.1016/J.GCA.2013.08.025	GEOCHEMICAL AND ISOTOPIC CONSTRAINTS OF NEOARCHAEAN FOSSIL PLUME FOR EVOLUTION OF VOLCANIC ROCKS OF SANDUR GREENSTONE BELT, INDIA	J. GEOL. SOC. INDIA	2700	0	15	76.6	VOLCANIC	MAFIC	THOLEIITE	47.21	9.52	17	0.13	4	1.2	0.29	87	4.34	4.41	11.05	1.51	8.48
K35G	India	Dharwar	Nellore	10.1016/j.jseaes.2009.07.008	PALAEOPROTEROZOIC (~1.9 GA) EXTENSION AND BREAKUP ALONG THE EASTERN MARGIN OF THE EASTERN DHARWAR CRATON, SE INDIA: NEW SM-ND ISOCHRON AGE CONSTRAINTS FROM ANOROGENIC MAFIC MAGMATISM IN THE NEOARCHEAN NELLORE GREENSTONE BELT	J. ASIAN EARTH SCI.	2700	0	14.2	79.68	VOLCANIC	MAFIC	BASALT	48.9	9.58											21
P23	India	Dharwar	Ramagiri-Hungund	10.1016/j.precamres.2004.05.010	GEOCHEMICAL SYSTEMATICS OF THOLEIITIC BASALTS FROM THE 2.7 GA RAMAGIRI-HUNGUND COMPOSITE GREENSTONE BELT, DHARWAR CRATON	PREC. RESEARCH	2700	0	14.75	77.25	VOLCANIC	MAFIC	BASALT	50.02	9.73	50	0	1.33	4.47	0.19	97	1.89	1.87	5.01	0.83	4.1
N25	India	Dharwar	Sandur	10.1016/j.jvolgeores.2008.06.009	GEOCHEMICAL AND ISOTOPIC CONSTRAINTS OF NEOARCHAEAN FOSSIL PLUME FOR EVOLUTION OF VOLCANIC ROCKS OF SANDUR GREENSTONE BELT, INDIA	J. GEOL. SOC. INDIA	2700	0	15	76.6	VOLCANIC	MAFIC	THOLEIITE	46.66	9.81	36	0.11	4	3.11	0.69	133	4.9	4.39	11.36	1.62	7.36
N27	India	Dharwar	Sandur	10.1093/petroj/38.2.203	GEOCHEMICAL AND ISOTOPIC CONSTRAINTS OF NEOARCHAEAN FOSSIL PLUME FOR EVOLUTION OF VOLCANIC ROCKS OF SANDUR GREENSTONE BELT, INDIA	J. GEOL. SOC. INDIA	2700	0	15	76.6	VOLCANIC	MAFIC	THOLEIITE	47.61	9.9	29	0.11	4	5.93	1.12	125	4.21	4.1	10.66	1.42	7.81
S57	India	Dharwar	Sandur	10.1016/j.lithos.2008.07.003	GEOCHEMICAL SYSTEMATICS OF KOMATIITE-THOLEIITE AND ADAKITIC-ARC BASALT ASSOCIATIONS: THE ROLE OF A MANTLE PLUME AND CONVERGENT MARGIN IN FORMATION OF THE SANDUR SUPERTERRANE, DHARWAR CRATON, INDIA	LITHOS	2700	0	15.1	76.76	VOLCANIC	MAFIC	BASALT	52.73	10.05	72	0.1	2	47	1.49	93	2.09	2.53	6.94	1.1	5.17
P24	India	Dharwar	Ramagiri-Hungund	10.1016/j.precamres.2004.05.010	GEOCHEMICAL SYSTEMATICS OF THOLEIITIC BASALTS FROM THE 2.7 GA RAMAGIRI-HUNGUND COMPOSITE GREENSTONE BELT, DHARWAR CRATON	PREC. RESEARCH	2700	0	14.75	77.25	VOLCANIC	MAFIC	BASALT	49.9	10.08	55	0	1.16	4.26	0.05	87	1.57	1.84	4.95	0.84	4.25
82	India	Dharwar	Sandur	10.1016/S0012-821X(01)00611-2	GEOCHEMISTRY OF ARCHEAN BIMODAL VOLCANIC ROCKS OF THE SANDUR SUPRACRUSTAL BELT, DHARWAR CRATON, SOUTHERN INDIA	J. GEOL. SOC. INDIA	2700	0	15	76.7	VOLCANIC	MAFIC	THOLEIITE	48.85	10.18	85	0.1		21		130	1	1.86	5.38	0.9	3.44
N32	India	Dharwar	Sandur	10.1046/j.1440-0952.2003.00990.x	GEOCHEMICAL AND ISOTOPIC CONSTRAINTS OF NEOARCHAEAN FOSSIL PLUME FOR EVOLUTION OF VOLCANIC ROCKS OF SANDUR GREENSTONE BELT, INDIA	J. GEOL. SOC. INDIA	2700	0	15	76.6	VOLCANIC	MAFIC	THOLEIITE	45.51	10.21	23	0.12	4	1.38	0.23	136	4.63	4.25	10.6	1.53	8.73
P35	India	Dharwar	Ramagiri-Hungund	10.1016/j.precamres.2004.05.010	GEOCHEMICAL SYSTEMATICS OF THOLEIITIC BASALTS FROM THE 2.7 GA RAMAGIRI-HUNGUND COMPOSITE GREENSTONE BELT, DHARWAR CRATON	PREC. RESEARCH	2700	0	14.75	77.25	VOLCANIC	MAFIC	BASALT	46.65	10.22	61	0.04	0.99	31.91	0.5	115	1.71	1.81	5.34	0.88	4.78
N22	India	Dharwar	Sandur	10.1007/BF00310687	GEOCHEMICAL AND ISOTOPIC CONSTRAINTS OF NEOARCHAEAN FOSSIL PLUME FOR EVOLUTION OF VOLCANIC ROCKS OF SANDUR GREENSTONE BELT, INDIA	J. GEOL. SOC. INDIA	2700	0	15	76.6	VOLCANIC	MAFIC	THOLEIITE	46.76	10.4	46	0.36	8	0.98	0.14	135	4.18	4.1	11.31	1.58	8.31
S9	India	Dharwar	Sandur	10.1016/j.lithos.2008.07.003	GEOCHEMICAL SYSTEMATICS OF KOMATIITE-THOLEIITE AND ADAKITIC-ARC BASALT ASSOCIATIONS: THE ROLE OF A MANTLE PLUME AND CONVERGENT MARGIN IN FORMATION OF THE SANDUR SUPERTERRANE, DHARWAR CRATON, INDIA	LITHOS	2700	0	15.1	76.76	VOLCANIC	MAFIC	BASALT	53.88	10.47	67	0.06	4	57	2.01	88	2.17	2.03	5.87	0.94	4.5
GH-17	India	Dharwar	Hutti-Maski	10.1029/2004GC000756	GEOCHEMISTRY OF THE METAVOLCANICS OF THE HUTTI-MASKI SCHIST BELT, SOUTH INDIA: IMPLICATIONS TO GOLD METALLOGENY IN THE EASTERN DHARWAR CRATON	J. GEOL. SOC. INDIA	2700	0	15.67	76.58	VOLCANIC	MAFIC	BASALT	48.8	10.5	510					451	3		34.44		18.41
N30	India	Dharwar	Sandur	10.1016/j.gca.2012.05.043	GEOCHEMICAL AND ISOTOPIC CONSTRAINTS OF NEOARCHAEAN FOSSIL PLUME FOR EVOLUTION OF VOLCANIC ROCKS OF SANDUR GREENSTONE BELT, INDIA	J. GEOL. SOC. INDIA	2700	0	15	76.6	VOLCANIC	MAFIC	THOLEIITE	46.2	10.58	21	0.11	3	4.39	0.72	102	3.89	4.1	10.68	1.47	8.41
RM122	India	Dharwar	Ramagiri-Hungund	10.1016/j.oregeorev.2003.06.001	GOLD MINERALISATION AND ALTERATION OF PENAKACHERLA SCHIST BELT, INDIA, CONSTRAINTS ON ARCHAEAN SUBDUCTION AND FLUID PROCESSES	ORE GEOL. REV.	2700	0	14.9	77.25	VOLCANIC	MAFIC	NOT-GIVEN	46.05	10.93	48		1	9.8	1.6	103	5.4	15.7	32	3.71	18.9
K35C	India	Dharwar	Nellore	10.1016/j.jseaes.2009.07.008	PALAEOPROTEROZOIC (~1.9 GA) EXTENSION AND BREAKUP ALONG THE EASTERN MARGIN OF THE EASTERN DHARWAR CRATON, SE INDIA: NEW SM-ND ISOCHRON AGE CONSTRAINTS FROM ANOROGENIC MAFIC MAGMATISM IN THE NEOARCHEAN NELLORE GREENSTONE BELT	J. ASIAN EARTH SCI.	2700	0	14.2	79.68	VOLCANIC	MAFIC	BASALT	50.2	11.07											18.1
M127	India	Dharwar	Sandur	10.1016/j.lithos.2008.07.003	GEOCHEMICAL SYSTEMATICS OF KOMATIITE-THOLEIITE AND ADAKITIC-ARC BASALT ASSOCIATIONS: THE ROLE OF A MANTLE PLUME AND CONVERGENT MARGIN IN FORMATION OF THE SANDUR SUPERTERRANE, DHARWAR CRATON, INDIA	LITHOS	2700	0	15.08	76.76	VOLCANIC	MAFIC	BASALT	51.33	11.1	49	0.17	18	72	1.49	114	3	2.22	6.96	0.88	5.81
RM186A	India	Dharwar	Sandur	10.1016/j.lithos.2012.06.026	GEOCHEMICAL AND ISOTOPIC CONSTRAINTS OF NEOARCHAEAN FOSSIL PLUME FOR EVOLUTION OF VOLCANIC ROCKS OF SANDUR GREENSTONE BELT, INDIA	J. GEOL. SOC. INDIA	2700	0	15	76.6	VOLCANIC	MAFIC	BASALT	46.94	11.17	70.52			34.89	1.16	52.4	1.87	2.64	3.01	7.85	3.54
S63	India	Dharwar	Sandur	10.1016/j.lithos.2008.07.003	GEOCHEMICAL SYSTEMATICS OF KOMATIITE-THOLEIITE AND ADAKITIC-ARC BASALT ASSOCIATIONS: THE ROLE OF A MANTLE PLUME AND CONVERGENT MARGIN IN FORMATION OF THE SANDUR SUPERTERRANE, DHARWAR CRATON, INDIA	LITHOS	2700	0	15.1	76.76	VOLCANIC	MAFIC	BASALT	50.7	11.26	75	0.16	3	68	4.77	143	2.81	2.22	6.13	0.99	4.73
RM189B	India	Dharwar	Sandur	10.1007/s00410-009-0374-9	GEOCHEMICAL AND ISOTOPIC CONSTRAINTS OF NEOARCHAEAN FOSSIL PLUME FOR EVOLUTION OF VOLCANIC ROCKS OF SANDUR GREENSTONE BELT, INDIA	J. GEOL. SOC. INDIA	2700	0	15	76.6	VOLCANIC	MAFIC	BASALT	50.46	11.27	90.28			33.54	0.83	35.32	1.42	1.7	4.43	0.6	0.73
114	India	Dharwar	Sandur	10.1016/j.gca.2015.12.009	GEOCHEMISTRY OF ARCHEAN BIMODAL VOLCANIC ROCKS OF THE SANDUR SUPRACRUSTAL BELT, DHARWAR CRATON, SOUTHERN INDIA	J. GEOL. SOC. INDIA	2700	0	15	76.7	VOLCANIC	MAFIC	THOLEIITE	45.65	11.43	25	0.04		16		113	1	1.69	3.48	0.53	2.5
RM189	India	Dharwar	Sandur	10.1016/j.lithos.2008.05.005	GEOCHEMICAL AND ISOTOPIC CONSTRAINTS OF NEOARCHAEAN FOSSIL PLUME FOR EVOLUTION OF VOLCANIC ROCKS OF SANDUR GREENSTONE BELT, INDIA	J. GEOL. SOC. INDIA	2700	0	15	76.6	VOLCANIC	MAFIC	BASALT	46.73	11.65	65.64			31.99	0.77	44.52	1.03	1.63	4.53	0.59	3.19
M151	India	Dharwar	Sandur	10.1016/j.lithos.2008.07.003	GEOCHEMICAL SYSTEMATICS OF KOMATIITE-THOLEIITE AND ADAKITIC-ARC BASALT ASSOCIATIONS: THE ROLE OF A MANTLE PLUME AND CONVERGENT MARGIN IN FORMATION OF THE SANDUR SUPERTERRANE, DHARWAR CRATON, INDIA	LITHOS	2700	0	15.08	76.76	VOLCANIC	MAFIC	BASALT	51.81	11.85	70	0.1	17	50	2.23	91	2.31	1.98	6.07	0.77	5.01
MAN164	India	Dharwar	Sandur	10.1016/j.lithos.2008.07.003	GEOCHEMICAL SYSTEMATICS OF KOMATIITE-THOLEIITE AND ADAKITIC-ARC BASALT ASSOCIATIONS: THE ROLE OF A MANTLE PLUME AND CONVERGENT MARGIN IN FORMATION OF THE SANDUR SUPERTERRANE, DHARWAR CRATON, INDIA	LITHOS	2700	0	15.08	76.76	VOLCANIC	MAFIC	BASALT	51.7	11.96	41	0.12	17	15	0.69	77	2.89	2.25	6.59	0.87	5.78
RM#29	India	Dharwar	Ramagiri	10.1007/s004450050156	SIGNIFICANCE OF THE ARCHEAN BIMODAL VOLCANICS FROM THE RAMNAGIRI SCHIST BELT IN THE FORMATION OF EASTERN DHARWAR CRATON	J. GEOL. SOC. INDIA	2750	0	14.25	77.55	VOLCANIC	MAFIC	BASALT	52.12	3.5	159					292
Z23	India	Dharwar	Ramagiri	10.1007/s004100050325	PETROGENESIS AND SOURCE CHARACTERISTICS OF METATHOLEIITES FROM THE ARCHEAN RAMAGIRI SCHIST BELT, EASTERN PART OF DHARWAR CRATON, INDIA	CONTRIB. MINERAL. PETROL.	2750	0	14.25	77.55	VOLCANIC	MAFIC	THOLEIITE	50.74	4.29	756					369	17.9
RM#34	India	Dharwar	Ramagiri	10.1007/BF00371393	SIGNIFICANCE OF THE ARCHEAN BIMODAL VOLCANICS FROM THE RAMNAGIRI SCHIST BELT IN THE FORMATION OF EASTERN DHARWAR CRATON	J. GEOL. SOC. INDIA	2750	0	14.25	77.55	VOLCANIC	MAFIC	BASALT	49.15	4.62	36					278
C57	India	Dharwar	Ramagiri	10.1007/s004100050325	PETROGENESIS AND SOURCE CHARACTERISTICS OF METATHOLEIITES FROM THE ARCHEAN RAMAGIRI SCHIST BELT, EASTERN PART OF DHARWAR CRATON, INDIA	CONTRIB. MINERAL. PETROL.	2750	0	14.25	77.55	VOLCANIC	MAFIC	THOLEIITE	54.42	4.83	67					398	3.3		39.28		22.19
Z27	India	Dharwar	Ramagiri	10.1007/s004100050325	PETROGENESIS AND SOURCE CHARACTERISTICS OF METATHOLEIITES FROM THE ARCHEAN RAMAGIRI SCHIST BELT, EASTERN PART OF DHARWAR CRATON, INDIA	CONTRIB. MINERAL. PETROL.	2750	0	14.25	77.55	VOLCANIC	MAFIC	THOLEIITE	52.29	4.94	90					139	8.1
C7	India	Dharwar	Ramagiri	10.1007/s004100050325	PETROGENESIS AND SOURCE CHARACTERISTICS OF METATHOLEIITES FROM THE ARCHEAN RAMAGIRI SCHIST BELT, EASTERN PART OF DHARWAR CRATON, INDIA	CONTRIB. MINERAL. PETROL.	2750	0	14.25	77.55	VOLCANIC	MAFIC	THOLEIITE	53.47	5	48					389	5.1		31.04		17.73
RM#3	India	Dharwar	Ramagiri	10.1016/j.lithos.2004.09.028	SIGNIFICANCE OF THE ARCHEAN BIMODAL VOLCANICS FROM THE RAMNAGIRI SCHIST BELT IN THE FORMATION OF EASTERN DHARWAR CRATON	J. GEOL. SOC. INDIA	2750	0	14.25	77.55	VOLCANIC	MAFIC	BASALT	51.62	5.1	184					169			15.99		10.12
Z10	India	Dharwar	Ramagiri	10.1007/s004100050325	PETROGENESIS AND SOURCE CHARACTERISTICS OF METATHOLEIITES FROM THE ARCHEAN RAMAGIRI SCHIST BELT, EASTERN PART OF DHARWAR CRATON, INDIA	CONTRIB. MINERAL. PETROL.	2750	0	14.25	77.55	VOLCANIC	MAFIC	THOLEIITE	49.36	5.27	350					50	4.8
RM#57	India	Dharwar	Ramagiri	10.1017/S0016756808004536	SIGNIFICANCE OF THE ARCHEAN BIMODAL VOLCANICS FROM THE RAMNAGIRI SCHIST BELT IN THE FORMATION OF EASTERN DHARWAR CRATON	J. GEOL. SOC. INDIA	2750	0	14.25	77.55	VOLCANIC	MAFIC	BASALT	49.22	5.3	86					262			23.9		14.12
RM#55	India	Dharwar	Ramagiri	10.1093/petrology/egt063	SIGNIFICANCE OF THE ARCHEAN BIMODAL VOLCANICS FROM THE RAMNAGIRI SCHIST BELT IN THE FORMATION OF EASTERN DHARWAR CRATON	J. GEOL. SOC. INDIA	2750	0	14.25	77.55	VOLCANIC	MAFIC	BASALT	49.27	5.3	44					167			35.54		19.74
C5	India	Dharwar	Ramagiri	10.1007/s004100050325	PETROGENESIS AND SOURCE CHARACTERISTICS OF METATHOLEIITES FROM THE ARCHEAN RAMAGIRI SCHIST BELT, EASTERN PART OF DHARWAR CRATON, INDIA	CONTRIB. MINERAL. PETROL.	2750	0	14.25	77.55	VOLCANIC	MAFIC	THOLEIITE	53.51	5.69	82					393	4.4		30.88		17.26
Z47	India	Dharwar	Ramagiri	10.1007/s004100050325	PETROGENESIS AND SOURCE CHARACTERISTICS OF METATHOLEIITES FROM THE ARCHEAN RAMAGIRI SCHIST BELT, EASTERN PART OF DHARWAR CRATON, INDIA	CONTRIB. MINERAL. PETROL.	2750	0	14.25	77.55	VOLCANIC	MAFIC	THOLEIITE	46.2	5.95	54					204	4.7		7.81		6.04
13	India	Dharwar	Ramagiri	10.1007/s004100050325	PETROGENESIS AND SOURCE CHARACTERISTICS OF METATHOLEIITES FROM THE ARCHEAN RAMAGIRI SCHIST BELT, EASTERN PART OF DHARWAR CRATON, INDIA	CONTRIB. MINERAL. PETROL.	2750	0	14.25	77.5	VOLCANIC	MAFIC	THOLEIITE	51.98	5.95	19					463	5.3		9.23		7.18
Z26	India	Dharwar	Ramagiri	10.1007/s004100050325	PETROGENESIS AND SOURCE CHARACTERISTICS OF METATHOLEIITES FROM THE ARCHEAN RAMAGIRI SCHIST BELT, EASTERN PART OF DHARWAR CRATON, INDIA	CONTRIB. MINERAL. PETROL.	2750	0	14.25	77.55	VOLCANIC	MAFIC	THOLEIITE	52.27	6.08	144					160	6.2
Z21	India	Dharwar	Ramagiri	10.1007/s004100050325	PETROGENESIS AND SOURCE CHARACTERISTICS OF METATHOLEIITES FROM THE ARCHEAN RAMAGIRI SCHIST BELT, EASTERN PART OF DHARWAR CRATON, INDIA	CONTRIB. MINERAL. PETROL.	2750	0	14.25	77.55	VOLCANIC	MAFIC	THOLEIITE	54.27	6.08	16					169	4.9
W52	India	Dharwar	Ramagiri	10.1007/s004100050325	PETROGENESIS AND SOURCE CHARACTERISTICS OF METATHOLEIITES FROM THE ARCHEAN RAMAGIRI SCHIST BELT, EASTERN PART OF DHARWAR CRATON, INDIA	CONTRIB. MINERAL. PETROL.	2750	0	14.25	77.5	VOLCANIC	MAFIC	THOLEIITE	49.33	6.26	36					145	4.4		8.07		6.48
11	India	Dharwar	Ramagiri	10.1007/s004100050325	PETROGENESIS AND SOURCE CHARACTERISTICS OF METATHOLEIITES FROM THE ARCHEAN RAMAGIRI SCHIST BELT, EASTERN PART OF DHARWAR CRATON, INDIA	CONTRIB. MINERAL. PETROL.	2750	0	14.25	77.5	VOLCANIC	MAFIC	THOLEIITE	50.72	6.42	41					165	3.6		6.8		5.55
W47	India	Dharwar	Ramagiri	10.1007/s004100050325	PETROGENESIS AND SOURCE CHARACTERISTICS OF METATHOLEIITES FROM THE ARCHEAN RAMAGIRI SCHIST BELT, EASTERN PART OF DHARWAR CRATON, INDIA	CONTRIB. MINERAL. PETROL.	2750	0	14.25	77.5	VOLCANIC	MAFIC	THOLEIITE	49.9	6.43	54					204	4.7		7.81		6.04
E36	India	Dharwar	Ramagiri	10.1007/s004100050325	PETROGENESIS AND SOURCE CHARACTERISTICS OF METATHOLEIITES FROM THE ARCHEAN RAMAGIRI SCHIST BELT, EASTERN PART OF DHARWAR CRATON, INDIA	CONTRIB. MINERAL. PETROL.	2750	0	14.25	77.55	VOLCANIC	MAFIC	THOLEIITE	50.61	6.47	64					153	3.7		10.75		8.07
Z39	India	Dharwar	Ramagiri	10.1007/s004100050325	PETROGENESIS AND SOURCE CHARACTERISTICS OF METATHOLEIITES FROM THE ARCHEAN RAMAGIRI SCHIST BELT, EASTERN PART OF DHARWAR CRATON, INDIA	CONTRIB. MINERAL. PETROL.	2750	0	14.25	77.55	VOLCANIC	MAFIC	THOLEIITE	53.27	6.56	139					156	4.8
RM#72	India	Dharwar	Ramagiri	10.2138/am-2015-5274	SIGNIFICANCE OF THE ARCHEAN BIMODAL VOLCANICS FROM THE RAMNAGIRI SCHIST BELT IN THE FORMATION OF EASTERN DHARWAR CRATON	J. GEOL. SOC. INDIA	2750	0	14.25	77.55	VOLCANIC	MAFIC	BASALT	47.4	6.64	55					284			45.44		23.24
32	India	Dharwar	Ramagiri	10.1007/s004100050325	PETROGENESIS AND SOURCE CHARACTERISTICS OF METATHOLEIITES FROM THE ARCHEAN RAMAGIRI SCHIST BELT, EASTERN PART OF DHARWAR CRATON, INDIA	CONTRIB. MINERAL. PETROL.	2750	0	14.25	77.5	VOLCANIC	MAFIC	THOLEIITE	50.04	7.05	45					145	5.6		8.29		6.74
E44	India	Dharwar	Ramagiri	10.1007/s004100050325	PETROGENESIS AND SOURCE CHARACTERISTICS OF METATHOLEIITES FROM THE ARCHEAN RAMAGIRI SCHIST BELT, EASTERN PART OF DHARWAR CRATON, INDIA	CONTRIB. MINERAL. PETROL.	2750	0	14.25	77.55	VOLCANIC	MAFIC	THOLEIITE	54.19	7.22	35					107	4.2		7.32		5.9
W1	India	Dharwar	Ramagiri	10.1007/s004100050325	PETROGENESIS AND SOURCE CHARACTERISTICS OF METATHOLEIITES FROM THE ARCHEAN RAMAGIRI SCHIST BELT, EASTERN PART OF DHARWAR CRATON, INDIA	CONTRIB. MINERAL. PETROL.	2750	0	14.25	77.5	VOLCANIC	MAFIC	THOLEIITE	49.7	7.31	36					116	4.7		10.6		7.73
24	India	Dharwar	Ramagiri	10.1007/s004100050325	PETROGENESIS AND SOURCE CHARACTERISTICS OF METATHOLEIITES FROM THE ARCHEAN RAMAGIRI SCHIST BELT, EASTERN PART OF DHARWAR CRATON, INDIA	CONTRIB. MINERAL. PETROL.	2750	0	14.25	77.55	VOLCANIC	MAFIC	THOLEIITE	49.7	7.34	41					187	4.2		8.13		6.33
W17-3	India	Dharwar	Ramagiri	10.1007/s004100050325	PETROGENESIS AND SOURCE CHARACTERISTICS OF METATHOLEIITES FROM THE ARCHEAN RAMAGIRI SCHIST BELT, EASTERN PART OF DHARWAR CRATON, INDIA	CONTRIB. MINERAL. PETROL.	2750	0	14.25	77.5	VOLCANIC	MAFIC	THOLEIITE	52.64	7.35
W25	India	Dharwar	Ramagiri	10.1007/s004100050325	PETROGENESIS AND SOURCE CHARACTERISTICS OF METATHOLEIITES FROM THE ARCHEAN RAMAGIRI SCHIST BELT, EASTERN PART OF DHARWAR CRATON, INDIA	CONTRIB. MINERAL. PETROL.	2750	0	14.25	77.5	VOLCANIC	MAFIC	THOLEIITE	51.97	7.47	26					156	5		8.08		6.34
17-1	India	Dharwar	Ramagiri	10.1007/s004100050325	PETROGENESIS AND SOURCE CHARACTERISTICS OF METATHOLEIITES FROM THE ARCHEAN RAMAGIRI SCHIST BELT, EASTERN PART OF DHARWAR CRATON, INDIA	CONTRIB. MINERAL. PETROL.	2750	0	14.25	77.5	VOLCANIC	MAFIC	THOLEIITE	50.63	7.6	31					133	4.3		6.61		5.35
W51	India	Dharwar	Ramagiri	10.1007/s004100050325	PETROGENESIS AND SOURCE CHARACTERISTICS OF METATHOLEIITES FROM THE ARCHEAN RAMAGIRI SCHIST BELT, EASTERN PART OF DHARWAR CRATON, INDIA	CONTRIB. MINERAL. PETROL.	2750	0	14.25	77.5	VOLCANIC	MAFIC	THOLEIITE	50.88	7.8	35					138	4		8.31		6.49
W22	India	Dharwar	Ramagiri	10.1007/s004100050325	PETROGENESIS AND SOURCE CHARACTERISTICS OF METATHOLEIITES FROM THE ARCHEAN RAMAGIRI SCHIST BELT, EASTERN PART OF DHARWAR CRATON, INDIA	CONTRIB. MINERAL. PETROL.	2750	0	14.25	77.5	VOLCANIC	MAFIC	THOLEIITE	49.95	7.81	14					201	4.2		6.9		5.67
W17-4	India	Dharwar	Ramagiri	10.1007/s004100050325	PETROGENESIS AND SOURCE CHARACTERISTICS OF METATHOLEIITES FROM THE ARCHEAN RAMAGIRI SCHIST BELT, EASTERN PART OF DHARWAR CRATON, INDIA	CONTRIB. MINERAL. PETROL.	2750	0	14.25	77.5	VOLCANIC	MAFIC	THOLEIITE	51.07	7.82
W17-2	India	Dharwar	Ramagiri	10.1007/s004100050325	PETROGENESIS AND SOURCE CHARACTERISTICS OF METATHOLEIITES FROM THE ARCHEAN RAMAGIRI SCHIST BELT, EASTERN PART OF DHARWAR CRATON, INDIA	CONTRIB. MINERAL. PETROL.	2750	0	14.25	77.5	VOLCANIC	MAFIC	THOLEIITE	51.44	8.01	39					108	3.3
C29	India	Dharwar	Ramagiri	10.1007/s004100050325	PETROGENESIS AND SOURCE CHARACTERISTICS OF METATHOLEIITES FROM THE ARCHEAN RAMAGIRI SCHIST BELT, EASTERN PART OF DHARWAR CRATON, INDIA	CONTRIB. MINERAL. PETROL.	2750	0	14.25	77.55	VOLCANIC	MAFIC	THOLEIITE	53.68	8.01	45					264	4.8		26.48		15.32
Z37	India	Dharwar	Ramagiri	10.1007/s004100050325	PETROGENESIS AND SOURCE CHARACTERISTICS OF METATHOLEIITES FROM THE ARCHEAN RAMAGIRI SCHIST BELT, EASTERN PART OF DHARWAR CRATON, INDIA	CONTRIB. MINERAL. PETROL.	2750	0	14.25	77.55	VOLCANIC	MAFIC	THOLEIITE	51.05	8.06	41					81	4.5
E40	India	Dharwar	Ramagiri	10.1007/s004100050325	PETROGENESIS AND SOURCE CHARACTERISTICS OF METATHOLEIITES FROM THE ARCHEAN RAMAGIRI SCHIST BELT, EASTERN PART OF DHARWAR CRATON, INDIA	CONTRIB. MINERAL. PETROL.	2750	0	14.25	77.55	VOLCANIC	MAFIC	THOLEIITE	52.46	8.06	39					122	4.2		5.51		4.68
42	India	Dharwar	Ramagiri	10.1007/s004100050325	PETROGENESIS AND SOURCE CHARACTERISTICS OF METATHOLEIITES FROM THE ARCHEAN RAMAGIRI SCHIST BELT, EASTERN PART OF DHARWAR CRATON, INDIA	CONTRIB. MINERAL. PETROL.	2750	0	14.25	77.55	VOLCANIC	MAFIC	THOLEIITE	53.13	8.2	37					108	3.6		4.37		3.95
W17-6	India	Dharwar	Ramagiri	10.1007/s004100050325	PETROGENESIS AND SOURCE CHARACTERISTICS OF METATHOLEIITES FROM THE ARCHEAN RAMAGIRI SCHIST BELT, EASTERN PART OF DHARWAR CRATON, INDIA	CONTRIB. MINERAL. PETROL.	2750	0	14.25	77.5	VOLCANIC	MAFIC	THOLEIITE	49.75	8.31
43	India	Dharwar	Ramagiri	10.1007/s004100050325	PETROGENESIS AND SOURCE CHARACTERISTICS OF METATHOLEIITES FROM THE ARCHEAN RAMAGIRI SCHIST BELT, EASTERN PART OF DHARWAR CRATON, INDIA	CONTRIB. MINERAL. PETROL.	2750	0	14.25	77.55	VOLCANIC	MAFIC	THOLEIITE	52.61	8.35	26					107	4		4.7		4.18
8	India	Dharwar	Ramagiri	10.1007/s004100050325	PETROGENESIS AND SOURCE CHARACTERISTICS OF METATHOLEIITES FROM THE ARCHEAN RAMAGIRI SCHIST BELT, EASTERN PART OF DHARWAR CRATON, INDIA	CONTRIB. MINERAL. PETROL.	2750	0	14.25	77.55	VOLCANIC	MAFIC	THOLEIITE	49.62	8.36	39					103	4.4		7.68		5.84
Z50	India	Dharwar	Ramagiri	10.1007/s004100050325	PETROGENESIS AND SOURCE CHARACTERISTICS OF METATHOLEIITES FROM THE ARCHEAN RAMAGIRI SCHIST BELT, EASTERN PART OF DHARWAR CRATON, INDIA	CONTRIB. MINERAL. PETROL.	2750	0	14.25	77.55	VOLCANIC	MAFIC	THOLEIITE	47.2	8.38	66					161	3.8		7.1		5.11
W17-5	India	Dharwar	Ramagiri	10.1007/s004100050325	PETROGENESIS AND SOURCE CHARACTERISTICS OF METATHOLEIITES FROM THE ARCHEAN RAMAGIRI SCHIST BELT, EASTERN PART OF DHARWAR CRATON, INDIA	CONTRIB. MINERAL. PETROL.	2750	0	14.25	77.5	VOLCANIC	MAFIC	THOLEIITE	50.14	8.59	41					101	4.8		7.17		5.72
16	India	Dharwar	Ramagiri	10.1007/s004100050325	PETROGENESIS AND SOURCE CHARACTERISTICS OF METATHOLEIITES FROM THE ARCHEAN RAMAGIRI SCHIST BELT, EASTERN PART OF DHARWAR CRATON, INDIA	CONTRIB. MINERAL. PETROL.	2750	0	14.25	77.5	VOLCANIC	MAFIC	THOLEIITE	49.6	8.63	35					136	4.7		8.5		6.36
C41	India	Dharwar	Ramagiri	10.1007/s004100050325	PETROGENESIS AND SOURCE CHARACTERISTICS OF METATHOLEIITES FROM THE ARCHEAN RAMAGIRI SCHIST BELT, EASTERN PART OF DHARWAR CRATON, INDIA	CONTRIB. MINERAL. PETROL.	2750	0	14.25	77.55	VOLCANIC	MAFIC	THOLEIITE	54.09	8.64	16					93	7		24.15		13.26
C6	India	Dharwar	Ramagiri	10.1007/s004100050325	PETROGENESIS AND SOURCE CHARACTERISTICS OF METATHOLEIITES FROM THE ARCHEAN RAMAGIRI SCHIST BELT, EASTERN PART OF DHARWAR CRATON, INDIA	CONTRIB. MINERAL. PETROL.	2750	0	14.25	77.55	VOLCANIC	MAFIC	THOLEIITE	51.5	8.89	130					411	4		30.18		15.99
50	India	Dharwar	Ramagiri	10.1007/s004100050325	PETROGENESIS AND SOURCE CHARACTERISTICS OF METATHOLEIITES FROM THE ARCHEAN RAMAGIRI SCHIST BELT, EASTERN PART OF DHARWAR CRATON, INDIA	CONTRIB. MINERAL. PETROL.	2750	0	14.25	77.5	VOLCANIC	MAFIC	THOLEIITE	50.25	8.92	66					161	2.4		7.1		5.11
W15	India	Dharwar	Ramagiri	10.1007/s004100050325	PETROGENESIS AND SOURCE CHARACTERISTICS OF METATHOLEIITES FROM THE ARCHEAN RAMAGIRI SCHIST BELT, EASTERN PART OF DHARWAR CRATON, INDIA	CONTRIB. MINERAL. PETROL.	2750	0	14.25	77.5	VOLCANIC	MAFIC	THOLEIITE	49.17	10.12	38					32	5.6		11.47		8.97
DHR-10-88	India	Dharwar	Nuggihalli	10.1016/j.chemgeo.2014.08.007	PLATINUM-GROUP ELEMENT GEOCHEMISTRY OF KOMATIITE-DERIVED 3.1 GA ULTRAMAFIC-MAFIC ROCKS AND CHROMITITES FROM THE NUGGIHALLI GREENSTONE BELT, WESTERN DHARWAR CRATON (INDIA)	CHEM. GEOL.	3100	0	13.0552	76.451	VOLCANIC	MAFIC	BASALT	51.55	6.62	227.09	0.29	15.35	0.93	0.06	49.23	1.38	12	27.6	4.48	22.77
DHR-10-91	India	Dharwar	Nuggihalli	10.1016/j.chemgeo.2014.08.007	PLATINUM-GROUP ELEMENT GEOCHEMISTRY OF KOMATIITE-DERIVED 3.1 GA ULTRAMAFIC-MAFIC ROCKS AND CHROMITITES FROM THE NUGGIHALLI GREENSTONE BELT, WESTERN DHARWAR CRATON (INDIA)	CHEM. GEOL.	3100	0	13.0551	76.4498	VOLCANIC	MAFIC	BASALT	53.15	6.9	13.28	0.27	14.46	4.12	0.05	60.92	2.15	17.77	39.11	6.2	31.18
DHR-10-85	India	Dharwar	Nuggihalli	10.1016/j.chemgeo.2014.08.007	PLATINUM-GROUP ELEMENT GEOCHEMISTRY OF KOMATIITE-DERIVED 3.1 GA ULTRAMAFIC-MAFIC ROCKS AND CHROMITITES FROM THE NUGGIHALLI GREENSTONE BELT, WESTERN DHARWAR CRATON (INDIA)	CHEM. GEOL.	3100	0	13.0551	76.4516	VOLCANIC	MAFIC	BASALT	50.97	9.91	10.75	0.25	13.04	4.44	0.53	169.1	6.28	8.49	18.75	2.6	12.32
JAG20	India	Dharwar	Singhbhum	10.1016/j.precamres.2015.09.028	BONINITIC METAVOLCANIC ROCKS AND ISLAND ARC THOLEIITES FROM THE OLDER METAMORPHIC GROUP (OMG) OF SINGHBHUM CRATON, EASTERN INDIA: GEOCHEMICAL EVIDENCE FOR ARCHEAN SUBDUCTION PROCESSES	PREC. RESEARCH	3105	15	22.2	85.6	VOLCANIC	MAFIC	BONINITE	50.75	3.93	111	0.03	21.13	76.8	1.83	102.1	0.57	2.88	5.19	0.93	4.6
27	India	Dharwar	Singhbhum	10.1007/BF02843457	GEOCHEMISTRY OF ARCHEAN VOLCANIC ROCKS FROM IRON ORE SUPERGROUP, SINGHBHUM, EASTERN INDIA	PROC. INDIAN ACAD. SCI. (EARTH PLANET. SCI.)	3105	15	21	85	VOLCANIC	MAFIC	BASALT	47.83	4.18	445			83		191	19	36.7	83.6
16	India	Dharwar	Singhbhum	10.1007/BF02843457	GEOCHEMISTRY OF ARCHEAN VOLCANIC ROCKS FROM IRON ORE SUPERGROUP, SINGHBHUM, EASTERN INDIA	PROC. INDIAN ACAD. SCI. (EARTH PLANET. SCI.)	3105	15	21	85	VOLCANIC	MAFIC	BASALT	54.47	4.77	2487			23		195	8	17.1	37.6
56	India	Dharwar	Singhbhum	10.1007/BF02843457	GEOCHEMISTRY OF ARCHEAN VOLCANIC ROCKS FROM IRON ORE SUPERGROUP, SINGHBHUM, EASTERN INDIA	PROC. INDIAN ACAD. SCI. (EARTH PLANET. SCI.)	3105	15	21	86	VOLCANIC	MAFIC	BASALT	50.9	4.89
34	India	Dharwar	Singhbhum	10.1007/BF02843457	GEOCHEMISTRY OF ARCHEAN VOLCANIC ROCKS FROM IRON ORE SUPERGROUP, SINGHBHUM, EASTERN INDIA	PROC. INDIAN ACAD. SCI. (EARTH PLANET. SCI.)	3105	15	21	85	VOLCANIC	MAFIC	BASALT	53.94	5.1	260			26		420	4	37.5	77.5
32	India	Dharwar	Singhbhum	10.1007/BF02843457	GEOCHEMISTRY OF ARCHEAN VOLCANIC ROCKS FROM IRON ORE SUPERGROUP, SINGHBHUM, EASTERN INDIA	PROC. INDIAN ACAD. SCI. (EARTH PLANET. SCI.)	3105	15	21	85	VOLCANIC	MAFIC	BASALT	49.18	5.73	0			15		147	5	6.5	16.2
47	India	Dharwar	Singhbhum	10.1007/BF02843457	GEOCHEMISTRY OF ARCHEAN VOLCANIC ROCKS FROM IRON ORE SUPERGROUP, SINGHBHUM, EASTERN INDIA	PROC. INDIAN ACAD. SCI. (EARTH PLANET. SCI.)	3105	15	21	86	VOLCANIC	MAFIC	BASALT	49.59	5.75	174			42		120	10	18.6	41.3
57	India	Dharwar	Singhbhum	10.1007/BF02843457	GEOCHEMISTRY OF ARCHEAN VOLCANIC ROCKS FROM IRON ORE SUPERGROUP, SINGHBHUM, EASTERN INDIA	PROC. INDIAN ACAD. SCI. (EARTH PLANET. SCI.)	3105	15	21	86	VOLCANIC	MAFIC	BASALT	49.67	5.84
25	India	Dharwar	Singhbhum	10.1007/BF02843457	GEOCHEMISTRY OF ARCHEAN VOLCANIC ROCKS FROM IRON ORE SUPERGROUP, SINGHBHUM, EASTERN INDIA	PROC. INDIAN ACAD. SCI. (EARTH PLANET. SCI.)	3105	15	21	85	VOLCANIC	MAFIC	BASALT	51.85	6.05	236			37		159	3	8.48	19.8
31	India	Dharwar	Singhbhum	10.1007/BF02843457	GEOCHEMISTRY OF ARCHEAN VOLCANIC ROCKS FROM IRON ORE SUPERGROUP, SINGHBHUM, EASTERN INDIA	PROC. INDIAN ACAD. SCI. (EARTH PLANET. SCI.)	3105	15	21	85	VOLCANIC	MAFIC	BASALT	53.33	6.16	0			12		169	5	3.68	9.14
14	India	Dharwar	Singhbhum	10.1007/BF02843457	GEOCHEMISTRY OF ARCHEAN VOLCANIC ROCKS FROM IRON ORE SUPERGROUP, SINGHBHUM, EASTERN INDIA	PROC. INDIAN ACAD. SCI. (EARTH PLANET. SCI.)	3105	15	21	85	VOLCANIC	MAFIC	BASALT	51.13	6.17	0			7		164	4	3.19	8.75
46	India	Dharwar	Singhbhum	10.1007/BF02843457	GEOCHEMISTRY OF ARCHEAN VOLCANIC ROCKS FROM IRON ORE SUPERGROUP, SINGHBHUM, EASTERN INDIA	PROC. INDIAN ACAD. SCI. (EARTH PLANET. SCI.)	3105	15	21	86	VOLCANIC	MAFIC	BASALT	52.86	6.24	0			39		67	8	5.89	12.6
54	India	Dharwar	Singhbhum	10.1007/BF02843457	GEOCHEMISTRY OF ARCHEAN VOLCANIC ROCKS FROM IRON ORE SUPERGROUP, SINGHBHUM, EASTERN INDIA	PROC. INDIAN ACAD. SCI. (EARTH PLANET. SCI.)	3105	15	21	86	VOLCANIC	MAFIC	BASALT	50.33	6.28
17	India	Dharwar	Singhbhum	10.1007/BF02843457	GEOCHEMISTRY OF ARCHEAN VOLCANIC ROCKS FROM IRON ORE SUPERGROUP, SINGHBHUM, EASTERN INDIA	PROC. INDIAN ACAD. SCI. (EARTH PLANET. SCI.)	3105	15	21	85	VOLCANIC	MAFIC	BASALT	52.93	6.38	183			14		224	7	12	25.2
40	India	Dharwar	Singhbhum	10.1007/BF02843457	GEOCHEMISTRY OF ARCHEAN VOLCANIC ROCKS FROM IRON ORE SUPERGROUP, SINGHBHUM, EASTERN INDIA	PROC. INDIAN ACAD. SCI. (EARTH PLANET. SCI.)	3105	15	21	86	VOLCANIC	MAFIC	BASALT	49.89	6.54				21				4.59	12.7
18	India	Dharwar	Singhbhum	10.1007/BF02843457	GEOCHEMISTRY OF ARCHEAN VOLCANIC ROCKS FROM IRON ORE SUPERGROUP, SINGHBHUM, EASTERN INDIA	PROC. INDIAN ACAD. SCI. (EARTH PLANET. SCI.)	3105	15	21	85	VOLCANIC	MAFIC	BASALT	54.49	6.55	169			17		243	5	10.9	21
22	India	Dharwar	Singhbhum	10.1007/BF02843457	GEOCHEMISTRY OF ARCHEAN VOLCANIC ROCKS FROM IRON ORE SUPERGROUP, SINGHBHUM, EASTERN INDIA	PROC. INDIAN ACAD. SCI. (EARTH PLANET. SCI.)	3105	15	21	85	VOLCANIC	MAFIC	BASALT	54.53	6.56
55	India	Dharwar	Singhbhum	10.1007/BF02843457	GEOCHEMISTRY OF ARCHEAN VOLCANIC ROCKS FROM IRON ORE SUPERGROUP, SINGHBHUM, EASTERN INDIA	PROC. INDIAN ACAD. SCI. (EARTH PLANET. SCI.)	3105	15	21	86	VOLCANIC	MAFIC	BASALT	49.78	6.58
50	India	Dharwar	Singhbhum	10.1007/BF02843457	GEOCHEMISTRY OF ARCHEAN VOLCANIC ROCKS FROM IRON ORE SUPERGROUP, SINGHBHUM, EASTERN INDIA	PROC. INDIAN ACAD. SCI. (EARTH PLANET. SCI.)	3105	15	21	86	VOLCANIC	MAFIC	BASALT	54.78	6.6
JAG19	India	Dharwar	Singhbhum	10.1016/j.precamres.2015.09.028	BONINITIC METAVOLCANIC ROCKS AND ISLAND ARC THOLEIITES FROM THE OLDER METAMORPHIC GROUP (OMG) OF SINGHBHUM CRATON, EASTERN INDIA: GEOCHEMICAL EVIDENCE FOR ARCHEAN SUBDUCTION PROCESSES	PREC. RESEARCH	3105	15	22.2	85.6	VOLCANIC	MAFIC	BONINITE	49.89	6.65	122	0.03	21.02	80.5	2.07	98.7	0.52	2.98	5.02	0.94	4.57
41	India	Dharwar	Singhbhum	10.1007/BF02843457	GEOCHEMISTRY OF ARCHEAN VOLCANIC ROCKS FROM IRON ORE SUPERGROUP, SINGHBHUM, EASTERN INDIA	PROC. INDIAN ACAD. SCI. (EARTH PLANET. SCI.)	3105	15	21	86	VOLCANIC	MAFIC	BASALT	52.43	6.66
21	India	Dharwar	Singhbhum	10.1007/BF02843457	GEOCHEMISTRY OF ARCHEAN VOLCANIC ROCKS FROM IRON ORE SUPERGROUP, SINGHBHUM, EASTERN INDIA	PROC. INDIAN ACAD. SCI. (EARTH PLANET. SCI.)	3105	15	21	85	VOLCANIC	MAFIC	BASALT	48.69	6.94
15	India	Dharwar	Singhbhum	10.1007/BF02843457	GEOCHEMISTRY OF ARCHEAN VOLCANIC ROCKS FROM IRON ORE SUPERGROUP, SINGHBHUM, EASTERN INDIA	PROC. INDIAN ACAD. SCI. (EARTH PLANET. SCI.)	3105	15	21	85	VOLCANIC	MAFIC	BASALT	53.9	7.03	208			22		137	15	28.2	60.7
51	India	Dharwar	Singhbhum	10.1007/BF02843457	GEOCHEMISTRY OF ARCHEAN VOLCANIC ROCKS FROM IRON ORE SUPERGROUP, SINGHBHUM, EASTERN INDIA	PROC. INDIAN ACAD. SCI. (EARTH PLANET. SCI.)	3105	15	21	86	VOLCANIC	MAFIC	BASALT	48.95	7.32
JAG18	India	Dharwar	Singhbhum	10.1016/j.precamres.2015.09.028	BONINITIC METAVOLCANIC ROCKS AND ISLAND ARC THOLEIITES FROM THE OLDER METAMORPHIC GROUP (OMG) OF SINGHBHUM CRATON, EASTERN INDIA: GEOCHEMICAL EVIDENCE FOR ARCHEAN SUBDUCTION PROCESSES	PREC. RESEARCH	3105	15	22.2	85.6	VOLCANIC	MAFIC	BONINITE	49.95	7.36	98	0.02	14.69	74.8	1.51	119.35	0.32	1.81	3.09	0.36	2.01
48	India	Dharwar	Singhbhum	10.1007/BF02843457	GEOCHEMISTRY OF ARCHEAN VOLCANIC ROCKS FROM IRON ORE SUPERGROUP, SINGHBHUM, EASTERN INDIA	PROC. INDIAN ACAD. SCI. (EARTH PLANET. SCI.)	3105	15	21	86	VOLCANIC	MAFIC	BASALT	51.33	8.14	63			9		159	3	6.07	16
42	India	Dharwar	Singhbhum	10.1007/BF02843457	GEOCHEMISTRY OF ARCHEAN VOLCANIC ROCKS FROM IRON ORE SUPERGROUP, SINGHBHUM, EASTERN INDIA	PROC. INDIAN ACAD. SCI. (EARTH PLANET. SCI.)	3105	15	21	86	VOLCANIC	MAFIC	BASALT	51.5	8.19	77			39		150	3	2.66	9.63
RN6	India	Dharwar	Singhbhum	10.1016/0301-9268(92)90101-S	SM-ND AGE AND PETROGENESIS OF RAMPUR METAVOLCANIC ROCKS, NW HIMALAYAS: LATE ARCHAEAN RELICS IN THE HIMALAYAN BELT	PREC. RESEARCH	3105	15	31	77	VOLCANIC	MAFIC	THOLEIITE	51.16	8.26				28		201	10	5.16	14.34		9.9
45	India	Dharwar	Singhbhum	10.1007/BF02843457	GEOCHEMISTRY OF ARCHEAN VOLCANIC ROCKS FROM IRON ORE SUPERGROUP, SINGHBHUM, EASTERN INDIA	PROC. INDIAN ACAD. SCI. (EARTH PLANET. SCI.)	3105	15	21	86	VOLCANIC	MAFIC	BASALT	53.32	8.34	0			14		79	0	1.23	0
20	India	Dharwar	Singhbhum	10.1007/BF02843457	GEOCHEMISTRY OF ARCHEAN VOLCANIC ROCKS FROM IRON ORE SUPERGROUP, SINGHBHUM, EASTERN INDIA	PROC. INDIAN ACAD. SCI. (EARTH PLANET. SCI.)	3105	15	21	85	VOLCANIC	MAFIC	BASALT	53.96	8.61
52	India	Dharwar	Singhbhum	10.1007/BF02843457	GEOCHEMISTRY OF ARCHEAN VOLCANIC ROCKS FROM IRON ORE SUPERGROUP, SINGHBHUM, EASTERN INDIA	PROC. INDIAN ACAD. SCI. (EARTH PLANET. SCI.)	3105	15	21	86	VOLCANIC	MAFIC	BASALT	47.64	8.7
43	India	Dharwar	Singhbhum	10.1007/BF02843457	GEOCHEMISTRY OF ARCHEAN VOLCANIC ROCKS FROM IRON ORE SUPERGROUP, SINGHBHUM, EASTERN INDIA	PROC. INDIAN ACAD. SCI. (EARTH PLANET. SCI.)	3105	15	21	86	VOLCANIC	MAFIC	BASALT	54.14	8.8	0			18		113	6	13	26.2
44	India	Dharwar	Singhbhum	10.1007/BF02843457	GEOCHEMISTRY OF ARCHEAN VOLCANIC ROCKS FROM IRON ORE SUPERGROUP, SINGHBHUM, EASTERN INDIA	PROC. INDIAN ACAD. SCI. (EARTH PLANET. SCI.)	3105	15	21	86	VOLCANIC	MAFIC	BASALT	48.35	9.02	0			37		150	4	2.57	6.31
26	India	Dharwar	Singhbhum	10.1007/BF02843457	GEOCHEMISTRY OF ARCHEAN VOLCANIC ROCKS FROM IRON ORE SUPERGROUP, SINGHBHUM, EASTERN INDIA	PROC. INDIAN ACAD. SCI. (EARTH PLANET. SCI.)	3105	15	21	85	VOLCANIC	MAFIC	BASALT	52.56	9.05	149			62		80	4	8.26	15.3
4	India	Dharwar	Singhbhum	10.1007/BF02843457	GEOCHEMISTRY OF ARCHEAN VOLCANIC ROCKS FROM IRON ORE SUPERGROUP, SINGHBHUM, EASTERN INDIA	PROC. INDIAN ACAD. SCI. (EARTH PLANET. SCI.)	3105	15	21	85	VOLCANIC	MAFIC	BASALT	53.96	9.61	89			14		189	4	12.8	26.1
7	India	Dharwar	Singhbhum	10.1007/BF02843457	GEOCHEMISTRY OF ARCHEAN VOLCANIC ROCKS FROM IRON ORE SUPERGROUP, SINGHBHUM, EASTERN INDIA	PROC. INDIAN ACAD. SCI. (EARTH PLANET. SCI.)	3105	15	21	85	VOLCANIC	MAFIC	BASALT	54.03	10.22
JAG21	India	Dharwar	Singhbhum	10.1016/j.precamres.2015.09.028	BONINITIC METAVOLCANIC ROCKS AND ISLAND ARC THOLEIITES FROM THE OLDER METAMORPHIC GROUP (OMG) OF SINGHBHUM CRATON, EASTERN INDIA: GEOCHEMICAL EVIDENCE FOR ARCHEAN SUBDUCTION PROCESSES	PREC. RESEARCH	3105	15	22.2	85.6	VOLCANIC	MAFIC	BONINITE	45.41	10.25	124	0.06	21.21	70.5	1.91	98.35	0.59	3.06	9.29	0.99	4.77
K-19	India	Dharwar	Banasandra	10.1093/petrology/26.1.92	GEOCHEMISTRY AND PETROGENESIS OF AMPHIBOLITES, KOLAR SCHIST BELT, SOUTH INDIA: EVIDENCE FOR KOMATIITE MAGMA DERIVED BY LOW PERCENTAGES OF MELTING OF THE MANTLE	J. PETROL.	3150	0	13.13	78.13	VOLCANIC	MAFIC	THOLEIITE	52.01	5.47	98			11		78	0
22-22	India	Dharwar	Banasandra	10.1093/petrology/26.1.92	GEOCHEMISTRY AND PETROGENESIS OF AMPHIBOLITES, KOLAR SCHIST BELT, SOUTH INDIA: EVIDENCE FOR KOMATIITE MAGMA DERIVED BY LOW PERCENTAGES OF MELTING OF THE MANTLE	J. PETROL.	3150	0	13.13	78.13	VOLCANIC	MAFIC	THOLEIITE	53.84	5.51	56			4		116	7		21.78		13.37
KGF9D	India	Dharwar	Banasandra	10.1016/j.lithos.2010.07.007	GEOCHEMISTRY AND PETROGENESIS OF DOLERITE DYKES IN AND AROUND KOLAR SCHIST BELT, SOUTH INDIA	J. GEOL. SOC. INDIA	3150	0	13.13	78.13	VOLCANIC	MAFIC	THOLEIITE	50.8	5.55	354					235
22-22	India	Dharwar	Banasandra	10.1093/petrology/26.1.92	PETROGENESIS OF AMPHIBOLITES IN THE KOLAR SCHIST BELT, INDIA - A PRELIMINARY REPORT	J. GEOL. SOC. INDIA	3150	0	13.13	78.13	VOLCANIC	MAFIC	THOLEIITE	53.84	5.64
KGF9B	India	Dharwar	Banasandra	10.1016/j.lithos.2014.12.002	GEOCHEMISTRY AND PETROGENESIS OF DOLERITE DYKES IN AND AROUND KOLAR SCHIST BELT, SOUTH INDIA	J. GEOL. SOC. INDIA	3150	0	13.13	78.13	VOLCANIC	MAFIC	THOLEIITE	50.7	5.8	473					227
KGF9C	India	Dharwar	Banasandra	10.1016/j.margeo.2005.05.005	GEOCHEMISTRY AND PETROGENESIS OF DOLERITE DYKES IN AND AROUND KOLAR SCHIST BELT, SOUTH INDIA	J. GEOL. SOC. INDIA	3150	0	13.13	78.13	VOLCANIC	MAFIC	THOLEIITE	48.75	6.21	354					222
KGF9A	India	Dharwar	Banasandra	10.1007/BF00399360	GEOCHEMISTRY AND PETROGENESIS OF DOLERITE DYKES IN AND AROUND KOLAR SCHIST BELT, SOUTH INDIA	J. GEOL. SOC. INDIA	3150	0	13.13	78.13	VOLCANIC	MAFIC	THOLEIITE	49.1	6.21	509					215			55		29.1
20-8	India	Dharwar	Banasandra	10.1093/petrology/26.1.92	GEOCHEMISTRY AND PETROGENESIS OF AMPHIBOLITES, KOLAR SCHIST BELT, SOUTH INDIA: EVIDENCE FOR KOMATIITE MAGMA DERIVED BY LOW PERCENTAGES OF MELTING OF THE MANTLE	J. PETROL.	3150	0	13.13	78.13	VOLCANIC	MAFIC	THOLEIITE	53.83	6.24	641			11		179	2.2		9.27		7.41
23-11	India	Dharwar	Banasandra	10.1093/petrology/26.1.92	GEOCHEMISTRY AND PETROGENESIS OF AMPHIBOLITES, KOLAR SCHIST BELT, SOUTH INDIA: EVIDENCE FOR KOMATIITE MAGMA DERIVED BY LOW PERCENTAGES OF MELTING OF THE MANTLE	J. PETROL.	3150	0	13.13	78.13	VOLCANIC	MAFIC	THOLEIITE	53.53	6.56	139			1		138	0		8.29		6.34
23-11	India	Dharwar	Banasandra	10.1093/petrology/26.1.92	PETROGENESIS OF AMPHIBOLITES IN THE KOLAR SCHIST BELT, INDIA - A PRELIMINARY REPORT	J. GEOL. SOC. INDIA	3150	0	13.13	78.13	VOLCANIC	MAFIC	THOLEIITE	53.53	6.56
2	India	Dharwar	Banasandra	10.1016/j.chemgeo.2011.11.022	RARE EARTH ELEMENT GEOCHEMISTRY OF METABASALTS FROM KOLAR AND HUTTI GOLD-BEARING VOLCANIC BELTS, KARNATAKA CRATON, INDIA	J. GEOL. SOC. INDIA	3150	0	13.13	78.13	VOLCANIC	MAFIC	BASALT	51.02	6.7	71			3		81		7.18	34.9
KGF3A	India	Dharwar	Banasandra	10.2113/gsecongeo.70.3.515	GEOCHEMISTRY AND PETROGENESIS OF DOLERITE DYKES IN AND AROUND KOLAR SCHIST BELT, SOUTH INDIA	J. GEOL. SOC. INDIA	3150	0	13.13	78.13	VOLCANIC	MAFIC	THOLEIITE	51.8	6.71	220					220
20-1	India	Dharwar	Banasandra	10.1093/petrology/26.1.92	GEOCHEMISTRY AND PETROGENESIS OF AMPHIBOLITES, KOLAR SCHIST BELT, SOUTH INDIA: EVIDENCE FOR KOMATIITE MAGMA DERIVED BY LOW PERCENTAGES OF MELTING OF THE MANTLE	J. PETROL.	3150	0	13.13	78.13	VOLCANIC	MAFIC	THOLEIITE	53.25	6.74	111			9		69	0
16-8	India	Dharwar	Banasandra	10.1093/petrology/26.1.92	GEOCHEMISTRY AND PETROGENESIS OF AMPHIBOLITES, KOLAR SCHIST BELT, SOUTH INDIA: EVIDENCE FOR KOMATIITE MAGMA DERIVED BY LOW PERCENTAGES OF MELTING OF THE MANTLE	J. PETROL.	3150	0	13.13	78.13	VOLCANIC	MAFIC	THOLEIITE	51.27	6.83	461			3		101	1.4		5.5		4.68
16-8	India	Dharwar	Banasandra	10.1093/petrology/26.1.92	PETROGENESIS OF AMPHIBOLITES IN THE KOLAR SCHIST BELT, INDIA - A PRELIMINARY REPORT	J. GEOL. SOC. INDIA	3150	0	13.13	78.13	VOLCANIC	MAFIC	THOLEIITE	51.27	6.83								1.86	5.43		4.72
KGF3B	India	Dharwar	Banasandra	10.1093/petrology/egr033	GEOCHEMISTRY AND PETROGENESIS OF DOLERITE DYKES IN AND AROUND KOLAR SCHIST BELT, SOUTH INDIA	J. GEOL. SOC. INDIA	3150	0	13.13	78.13	VOLCANIC	MAFIC	THOLEIITE	51.24	6.88	384					205			30.1		17.4
13-5C	India	Dharwar	Banasandra	10.1093/petrology/26.1.92	GEOCHEMISTRY AND PETROGENESIS OF AMPHIBOLITES, KOLAR SCHIST BELT, SOUTH INDIA: EVIDENCE FOR KOMATIITE MAGMA DERIVED BY LOW PERCENTAGES OF MELTING OF THE MANTLE	J. PETROL.	3150	0	13.13	78.13	VOLCANIC	MAFIC	THOLEIITE	51.27	6.88	221			13		160	4.5		10.48		8.65
13-5C	India	Dharwar	Banasandra	10.1093/petrology/26.1.92	PETROGENESIS OF AMPHIBOLITES IN THE KOLAR SCHIST BELT, INDIA - A PRELIMINARY REPORT	J. GEOL. SOC. INDIA	3150	0	13.13	78.13	VOLCANIC	MAFIC	THOLEIITE	51.27	6.88
13-5/79	India	Dharwar	Banasandra	10.1093/petrology/26.1.92	GEOCHEMISTRY AND PETROGENESIS OF AMPHIBOLITES, KOLAR SCHIST BELT, SOUTH INDIA: EVIDENCE FOR KOMATIITE MAGMA DERIVED BY LOW PERCENTAGES OF MELTING OF THE MANTLE	J. PETROL.	3150	0	13.13	78.13	VOLCANIC	MAFIC	THOLEIITE	52.32	6.98	201			2		90	4		5.43		4.71
16-6	India	Dharwar	Banasandra	10.1093/petrology/26.1.92	GEOCHEMISTRY AND PETROGENESIS OF AMPHIBOLITES, KOLAR SCHIST BELT, SOUTH INDIA: EVIDENCE FOR KOMATIITE MAGMA DERIVED BY LOW PERCENTAGES OF MELTING OF THE MANTLE	J. PETROL.	3150	0	13.13	78.13	VOLCANIC	MAFIC	THOLEIITE	50.55	7	16			4		87	6		6.16		4.86
19-14	India	Dharwar	Banasandra	10.1093/petrology/26.1.92	GEOCHEMISTRY AND PETROGENESIS OF AMPHIBOLITES, KOLAR SCHIST BELT, SOUTH INDIA: EVIDENCE FOR KOMATIITE MAGMA DERIVED BY LOW PERCENTAGES OF MELTING OF THE MANTLE	J. PETROL.	3150	0	13.13	78.13	VOLCANIC	MAFIC	THOLEIITE	51.13	7.16	150			3		121	4
18-14	India	Dharwar	Banasandra	10.1093/petrology/26.1.92	PETROGENESIS OF AMPHIBOLITES IN THE KOLAR SCHIST BELT, INDIA - A PRELIMINARY REPORT	J. GEOL. SOC. INDIA	3150	0	13.13	78.13	VOLCANIC	MAFIC	THOLEIITE	50.74	7.17								3.1	9.04		8.04
19-7	India	Dharwar	Banasandra	10.1093/petrology/26.1.92	GEOCHEMISTRY AND PETROGENESIS OF AMPHIBOLITES, KOLAR SCHIST BELT, SOUTH INDIA: EVIDENCE FOR KOMATIITE MAGMA DERIVED BY LOW PERCENTAGES OF MELTING OF THE MANTLE	J. PETROL.	3150	0	13.13	78.13	VOLCANIC	MAFIC	THOLEIITE	52.41	7.18	56			3		102	2		9.16		6.44
13-3	India	Dharwar	Banasandra	10.1093/petrology/26.1.92	GEOCHEMISTRY AND PETROGENESIS OF AMPHIBOLITES, KOLAR SCHIST BELT, SOUTH INDIA: EVIDENCE FOR KOMATIITE MAGMA DERIVED BY LOW PERCENTAGES OF MELTING OF THE MANTLE	J. PETROL.	3150	0	13.13	78.13	VOLCANIC	MAFIC	THOLEIITE	54.44	7.19	101			3		13	5
KGF6	India	Dharwar	Banasandra	10.1016/j.tecto.2009.11.013	GEOCHEMISTRY AND PETROGENESIS OF DOLERITE DYKES IN AND AROUND KOLAR SCHIST BELT, SOUTH INDIA	J. GEOL. SOC. INDIA	3150	0	13.13	78.13	VOLCANIC	MAFIC	THOLEIITE	49.7	7.2	387					292
18-14	India	Dharwar	Banasandra	10.1093/petrology/26.1.92	GEOCHEMISTRY AND PETROGENESIS OF AMPHIBOLITES, KOLAR SCHIST BELT, SOUTH INDIA: EVIDENCE FOR KOMATIITE MAGMA DERIVED BY LOW PERCENTAGES OF MELTING OF THE MANTLE	J. PETROL.	3150	0	13.13	78.13	VOLCANIC	MAFIC	THOLEIITE	50.59	7.2	99			3		81	2		9.66		7.9
KGF4	India	Dharwar	Banasandra	10.1016/0301-9268(90)90050-Z	GEOCHEMISTRY AND PETROGENESIS OF DOLERITE DYKES IN AND AROUND KOLAR SCHIST BELT, SOUTH INDIA	J. GEOL. SOC. INDIA	3150	0	13.13	78.13	VOLCANIC	MAFIC	THOLEIITE	48.91	7.21	334					312
22-4	India	Dharwar	Banasandra	10.1093/petrology/26.1.92	GEOCHEMISTRY AND PETROGENESIS OF AMPHIBOLITES, KOLAR SCHIST BELT, SOUTH INDIA: EVIDENCE FOR KOMATIITE MAGMA DERIVED BY LOW PERCENTAGES OF MELTING OF THE MANTLE	J. PETROL.	3150	0	13.13	78.13	VOLCANIC	MAFIC	THOLEIITE	52.98	7.21	22			4		91	0
K-2	India	Dharwar	Banasandra	10.1093/petrology/26.1.92	GEOCHEMISTRY AND PETROGENESIS OF AMPHIBOLITES, KOLAR SCHIST BELT, SOUTH INDIA: EVIDENCE FOR KOMATIITE MAGMA DERIVED BY LOW PERCENTAGES OF MELTING OF THE MANTLE	J. PETROL.	3150	0	13.13	78.13	VOLCANIC	MAFIC	THOLEIITE	50.32	7.3	260			9		175	4
K-14	India	Dharwar	Banasandra	10.1093/petrology/26.1.92	GEOCHEMISTRY AND PETROGENESIS OF AMPHIBOLITES, KOLAR SCHIST BELT, SOUTH INDIA: EVIDENCE FOR KOMATIITE MAGMA DERIVED BY LOW PERCENTAGES OF MELTING OF THE MANTLE	J. PETROL.	3150	0	13.13	78.13	VOLCANIC	MAFIC	THOLEIITE	52.61	7.3	310			7		86	0
K-16	India	Dharwar	Banasandra	10.1093/petrology/26.1.92	GEOCHEMISTRY AND PETROGENESIS OF AMPHIBOLITES, KOLAR SCHIST BELT, SOUTH INDIA: EVIDENCE FOR KOMATIITE MAGMA DERIVED BY LOW PERCENTAGES OF MELTING OF THE MANTLE	J. PETROL.	3150	0	13.13	78.13	VOLCANIC	MAFIC	THOLEIITE	52.7	7.3	150			4		78	0
KGF8	India	Dharwar	Banasandra	10.1046/j.1440-0952.2002.00923.x	GEOCHEMISTRY AND PETROGENESIS OF DOLERITE DYKES IN AND AROUND KOLAR SCHIST BELT, SOUTH INDIA	J. GEOL. SOC. INDIA	3150	0	13.13	78.13	VOLCANIC	MAFIC	THOLEIITE	47.71	7.46	309					312
19-3	India	Dharwar	Banasandra	10.1093/petrology/26.1.92	GEOCHEMISTRY AND PETROGENESIS OF AMPHIBOLITES, KOLAR SCHIST BELT, SOUTH INDIA: EVIDENCE FOR KOMATIITE MAGMA DERIVED BY LOW PERCENTAGES OF MELTING OF THE MANTLE	J. PETROL.	3150	0	13.13	78.13	VOLCANIC	MAFIC	THOLEIITE	52.33	7.61	555			4		92	4
KGF7	India	Dharwar	Banasandra	10.1016/j.tecto.2009.11.013	GEOCHEMISTRY AND PETROGENESIS OF DOLERITE DYKES IN AND AROUND KOLAR SCHIST BELT, SOUTH INDIA	J. GEOL. SOC. INDIA	3150	0	13.13	78.13	VOLCANIC	MAFIC	THOLEIITE	48.72	7.62	429					315			25.6		16.2
KGF1	India	Dharwar	Banasandra	10.1093/petrology/20.3.355	GEOCHEMISTRY AND PETROGENESIS OF DOLERITE DYKES IN AND AROUND KOLAR SCHIST BELT, SOUTH INDIA	J. GEOL. SOC. INDIA	3150	0	13.13	78.13	VOLCANIC	MAFIC	THOLEIITE	50.3	7.62	218					195			22.5		12.9
23-5	India	Dharwar	Banasandra	10.1093/petrology/26.1.92	GEOCHEMISTRY AND PETROGENESIS OF AMPHIBOLITES, KOLAR SCHIST BELT, SOUTH INDIA: EVIDENCE FOR KOMATIITE MAGMA DERIVED BY LOW PERCENTAGES OF MELTING OF THE MANTLE	J. PETROL.	3150	0	13.13	78.13	VOLCANIC	MAFIC	THOLEIITE	50.05	7.66	80			2		92	5
22-5	India	Dharwar	Banasandra	10.1093/petrology/26.1.92	GEOCHEMISTRY AND PETROGENESIS OF AMPHIBOLITES, KOLAR SCHIST BELT, SOUTH INDIA: EVIDENCE FOR KOMATIITE MAGMA DERIVED BY LOW PERCENTAGES OF MELTING OF THE MANTLE	J. PETROL.	3150	0	13.13	78.13	VOLCANIC	MAFIC	THOLEIITE	51.04	7.76	26			3		125	7		14.29		9.34
22-5	India	Dharwar	Banasandra	10.1093/petrology/26.1.92	PETROGENESIS OF AMPHIBOLITES IN THE KOLAR SCHIST BELT, INDIA - A PRELIMINARY REPORT	J. GEOL. SOC. INDIA	3150	0	13.13	78.13	VOLCANIC	MAFIC	THOLEIITE	50.81	7.92
KGF2	India	Dharwar	Banasandra	10.1016/j.rgg.2007.02.011	GEOCHEMISTRY AND PETROGENESIS OF DOLERITE DYKES IN AND AROUND KOLAR SCHIST BELT, SOUTH INDIA	J. GEOL. SOC. INDIA	3150	0	13.13	78.13	VOLCANIC	MAFIC	THOLEIITE	50.41	8.21	193					198
16-8	India	Dharwar	Banasandra	10.1093/petrology/26.1.92	PETROGENESIS OF AMPHIBOLITES IN THE KOLAR SCHIST BELT, INDIA - A PRELIMINARY REPORT	J. GEOL. SOC. INDIA	3150	0	13.13	78.13	VOLCANIC	MAFIC	THOLEIITE	50.51	8.24
23-10	India	Dharwar	Banasandra	10.1093/petrology/26.1.92	GEOCHEMISTRY AND PETROGENESIS OF AMPHIBOLITES, KOLAR SCHIST BELT, SOUTH INDIA: EVIDENCE FOR KOMATIITE MAGMA DERIVED BY LOW PERCENTAGES OF MELTING OF THE MANTLE	J. PETROL.	3150	0	13.13	78.13	VOLCANIC	MAFIC	THOLEIITE	50.27	8.46	18			6		75	3
13-5B	India	Dharwar	Banasandra	10.1093/petrology/26.1.92	GEOCHEMISTRY AND PETROGENESIS OF AMPHIBOLITES, KOLAR SCHIST BELT, SOUTH INDIA: EVIDENCE FOR KOMATIITE MAGMA DERIVED BY LOW PERCENTAGES OF MELTING OF THE MANTLE	J. PETROL.	3150	0	13.13	78.13	VOLCANIC	MAFIC	THOLEIITE	51.55	8.47	5121			4		151	4
301	India	Dharwar	Banasandra	10.1093/petrology/26.1.92	GEOCHEMISTRY AND PETROGENESIS OF AMPHIBOLITES, KOLAR SCHIST BELT, SOUTH INDIA: EVIDENCE FOR KOMATIITE MAGMA DERIVED BY LOW PERCENTAGES OF MELTING OF THE MANTLE	J. PETROL.	3150	0	13.13	78.13	VOLCANIC	MAFIC	THOLEIITE	51.31	8.78	56			0		2080	14
3	India	Dharwar	Banasandra	10.2973/dsdp.proc.59.137.1981	RARE EARTH ELEMENT GEOCHEMISTRY OF METABASALTS FROM KOLAR AND HUTTI GOLD-BEARING VOLCANIC BELTS, KARNATAKA CRATON, INDIA	J. GEOL. SOC. INDIA	3150	0	13.13	78.13	VOLCANIC	MAFIC	BASALT	49.35	8.95	82			5		146		1.51	4.3
23-11	India	Dharwar	Banasandra	10.1093/petrology/26.1.92	PETROGENESIS OF AMPHIBOLITES IN THE KOLAR SCHIST BELT, INDIA - A PRELIMINARY REPORT	J. GEOL. SOC. INDIA	3150	0	13.13	78.13	VOLCANIC	MAFIC	THOLEIITE	51.76	9
13-5C	India	Dharwar	Banasandra	10.1093/petrology/26.1.92	PETROGENESIS OF AMPHIBOLITES IN THE KOLAR SCHIST BELT, INDIA - A PRELIMINARY REPORT	J. GEOL. SOC. INDIA	3150	0	13.13	78.13	VOLCANIC	MAFIC	THOLEIITE	49.92	9.1
302	India	Dharwar	Banasandra	10.1093/petrology/26.1.92	GEOCHEMISTRY AND PETROGENESIS OF AMPHIBOLITES, KOLAR SCHIST BELT, SOUTH INDIA: EVIDENCE FOR KOMATIITE MAGMA DERIVED BY LOW PERCENTAGES OF MELTING OF THE MANTLE	J. PETROL.	3150	0	13.13	78.13	VOLCANIC	MAFIC	THOLEIITE	50.22	9.45				0		175	7
K-20	India	Dharwar	Banasandra	10.1093/petrology/26.1.92	GEOCHEMISTRY AND PETROGENESIS OF AMPHIBOLITES, KOLAR SCHIST BELT, SOUTH INDIA: EVIDENCE FOR KOMATIITE MAGMA DERIVED BY LOW PERCENTAGES OF MELTING OF THE MANTLE	J. PETROL.	3150	0	13.13	78.13	VOLCANIC	MAFIC	THOLEIITE	51.11	9.45	165			10		92	0
KGF5	India	Dharwar	Banasandra	10.1007/BF02597713	GEOCHEMISTRY AND PETROGENESIS OF DOLERITE DYKES IN AND AROUND KOLAR SCHIST BELT, SOUTH INDIA	J. GEOL. SOC. INDIA	3150	0	13.13	78.13	VOLCANIC	MAFIC	THOLEIITE	48.19	9.7	139					160
1	India	Dharwar	Banasandra	10.1007/s00445-004-0377-3	RARE EARTH ELEMENT GEOCHEMISTRY OF METABASALTS FROM KOLAR AND HUTTI GOLD-BEARING VOLCANIC BELTS, KARNATAKA CRATON, INDIA	J. GEOL. SOC. INDIA	3150	0	13.13	78.13	VOLCANIC	MAFIC	BASALT	51.69	9.93	31			3		172		2.32	5.3
22-7	India	Dharwar	Banasandra	10.1093/petrology/26.1.92	GEOCHEMISTRY AND PETROGENESIS OF AMPHIBOLITES, KOLAR SCHIST BELT, SOUTH INDIA: EVIDENCE FOR KOMATIITE MAGMA DERIVED BY LOW PERCENTAGES OF MELTING OF THE MANTLE	J. PETROL.	3150	0	13.13	78.13	VOLCANIC	MAFIC	THOLEIITE	48.22	10.26	110			2		110	2.9		8.06		5.97
I563	India	Dharwar	Karnataka	10.1016/0301-9268(82)90055-9	GEOCHEMISTRY OF ARCHEAN METAVOLCANIC ROCKS FROM THE HOLENARSIPUR AND SHIGEGUDDA VOLCANO-SEDIMENTARY BELTS OF KARNATAKA, INDIA, SOUTH INDIA	PREC. RESEARCH	3400	0	12.77	76.23	VOLCANIC	MAFIC	BASALT	50.1	5	32			5		296	6	16	30		19.2
I591	India	Dharwar	Karnataka	10.1016/0301-9268(82)90055-9	GEOCHEMISTRY OF ARCHEAN METAVOLCANIC ROCKS FROM THE HOLENARSIPUR AND SHIGEGUDDA VOLCANO-SEDIMENTARY BELTS OF KARNATAKA, INDIA, SOUTH INDIA	PREC. RESEARCH	3400	0	12.77	76.23	VOLCANIC	MAFIC	BASALT	49.9	6.3	21			5		252	5	1	21
S264	India	Dharwar	Karnataka	10.1016/0301-9268(82)90055-9	GEOCHEMISTRY OF ARCHEAN METAVOLCANIC ROCKS FROM THE HOLENARSIPUR AND SHIGEGUDDA VOLCANO-SEDIMENTARY BELTS OF KARNATAKA, INDIA, SOUTH INDIA	PREC. RESEARCH	3400	0	13.11	76.04	VOLCANIC	MAFIC	NOT-GIVEN	52.2	6.4	59			3		120	13	1.7	21		4.3
I526	India	Dharwar	Karnataka	10.1016/0301-9268(82)90055-9	GEOCHEMISTRY OF ARCHEAN METAVOLCANIC ROCKS FROM THE HOLENARSIPUR AND SHIGEGUDDA VOLCANO-SEDIMENTARY BELTS OF KARNATAKA, INDIA, SOUTH INDIA	PREC. RESEARCH	3400	0	12.77	76.23	VOLCANIC	MAFIC	NOT-GIVEN	48.2	6.9	12			3		136	4		7
69	India	Dharwar	Karnataka	10.1016/S0743-9547(96)00052-9	AN ARCHAEAN TECTONIC MODEL OF THE DHARWAR CRATON, SOUTHERN INDIA: THE ORIGIN OF THE HOLENARASIPUR GREENSTONE BELT (HUSSAN DISTRICT, KARNATAKA) AND REINTERPRETATION OF THE SARGUR-DHARWAR RELATIONSHIP	J. SOUTHEAST ASIAN EARTH SCIENCES	3400	0	12.77	76.23	VOLCANIC	MAFIC	BASALT	50.5	6.93	27			3.4		213	3.4
I531	India	Dharwar	Karnataka	10.1016/0301-9268(82)90055-9	GEOCHEMISTRY OF ARCHEAN METAVOLCANIC ROCKS FROM THE HOLENARSIPUR AND SHIGEGUDDA VOLCANO-SEDIMENTARY BELTS OF KARNATAKA, INDIA, SOUTH INDIA	PREC. RESEARCH	3400	0	12.77	76.23	VOLCANIC	MAFIC	BASALT	50	7.3	27			4		129	6	2	11
I590	India	Dharwar	Karnataka	10.1016/0301-9268(82)90055-9	GEOCHEMISTRY OF ARCHEAN METAVOLCANIC ROCKS FROM THE HOLENARSIPUR AND SHIGEGUDDA VOLCANO-SEDIMENTARY BELTS OF KARNATAKA, INDIA, SOUTH INDIA	PREC. RESEARCH	3400	0	12.77	76.23	VOLCANIC	MAFIC	NOT-GIVEN	51.4	7.6	39			6		139	4	4	14
I581	India	Dharwar	Karnataka	10.1016/0301-9268(82)90055-9	GEOCHEMISTRY OF ARCHEAN METAVOLCANIC ROCKS FROM THE HOLENARSIPUR AND SHIGEGUDDA VOLCANO-SEDIMENTARY BELTS OF KARNATAKA, INDIA, SOUTH INDIA	PREC. RESEARCH	3400	0	12.77	76.23	VOLCANIC	MAFIC	NOT-GIVEN	51.7	7.6	50			9		176	5	6	9
I538	India	Dharwar	Karnataka	10.1016/0301-9268(82)90055-9	GEOCHEMISTRY OF ARCHEAN METAVOLCANIC ROCKS FROM THE HOLENARSIPUR AND SHIGEGUDDA VOLCANO-SEDIMENTARY BELTS OF KARNATAKA, INDIA, SOUTH INDIA	PREC. RESEARCH	3400	0	12.77	76.23	VOLCANIC	MAFIC	BASALT	50.5	7.8	59			11		94	5	11	32
S260	India	Dharwar	Karnataka	10.1016/0301-9268(82)90055-9	GEOCHEMISTRY OF ARCHEAN METAVOLCANIC ROCKS FROM THE HOLENARSIPUR AND SHIGEGUDDA VOLCANO-SEDIMENTARY BELTS OF KARNATAKA, INDIA, SOUTH INDIA	PREC. RESEARCH	3400	0	13.11	76.04	VOLCANIC	MAFIC	BASALT	53.3	8	66			4		131	4		17
I275	India	Dharwar	Karnataka	10.1016/0301-9268(82)90055-9	GEOCHEMISTRY OF ARCHEAN METAVOLCANIC ROCKS FROM THE HOLENARSIPUR AND SHIGEGUDDA VOLCANO-SEDIMENTARY BELTS OF KARNATAKA, INDIA, SOUTH INDIA	PREC. RESEARCH	3400	0	12.77	76.23	VOLCANIC	MAFIC	NOT-GIVEN	46.5	8.1				24		115	6	12	23
I527	India	Dharwar	Karnataka	10.1016/0301-9268(82)90055-9	GEOCHEMISTRY OF ARCHEAN METAVOLCANIC ROCKS FROM THE HOLENARSIPUR AND SHIGEGUDDA VOLCANO-SEDIMENTARY BELTS OF KARNATAKA, INDIA, SOUTH INDIA	PREC. RESEARCH	3400	0	12.77	76.23	VOLCANIC	MAFIC	BASALT	50	8.1	14			4		117	3	1	13		4.7
I542	India	Dharwar	Karnataka	10.1016/0301-9268(82)90055-9	GEOCHEMISTRY OF ARCHEAN METAVOLCANIC ROCKS FROM THE HOLENARSIPUR AND SHIGEGUDDA VOLCANO-SEDIMENTARY BELTS OF KARNATAKA, INDIA, SOUTH INDIA	PREC. RESEARCH	3400	0	12.77	76.23	VOLCANIC	MAFIC	NOT-GIVEN	51.8	8.3	25			5		100	6	27	41
I539	India	Dharwar	Karnataka	10.1016/0301-9268(82)90055-9	GEOCHEMISTRY OF ARCHEAN METAVOLCANIC ROCKS FROM THE HOLENARSIPUR AND SHIGEGUDDA VOLCANO-SEDIMENTARY BELTS OF KARNATAKA, INDIA, SOUTH INDIA	PREC. RESEARCH	3400	0	12.77	76.23	VOLCANIC	MAFIC	BASALT	53.1	8.3	42			4		124	7	10	12
S414	India	Dharwar	Karnataka	10.1016/0301-9268(82)90055-9	GEOCHEMISTRY OF ARCHEAN METAVOLCANIC ROCKS FROM THE HOLENARSIPUR AND SHIGEGUDDA VOLCANO-SEDIMENTARY BELTS OF KARNATAKA, INDIA, SOUTH INDIA	PREC. RESEARCH	3400	0	12.77	76.23	VOLCANIC	MAFIC	NOT-GIVEN	48.6	8.8	28					96	6	3	8		3.1
S261A	India	Dharwar	Karnataka	10.1016/0301-9268(82)90055-9	GEOCHEMISTRY OF ARCHEAN METAVOLCANIC ROCKS FROM THE HOLENARSIPUR AND SHIGEGUDDA VOLCANO-SEDIMENTARY BELTS OF KARNATAKA, INDIA, SOUTH INDIA	PREC. RESEARCH	3400	0	13.11	76.04	VOLCANIC	MAFIC	BASALT	49.6	10.2				3		79	5
S265	India	Dharwar	Karnataka	10.1016/0301-9268(82)90055-9	GEOCHEMISTRY OF ARCHEAN METAVOLCANIC ROCKS FROM THE HOLENARSIPUR AND SHIGEGUDDA VOLCANO-SEDIMENTARY BELTS OF KARNATAKA, INDIA, SOUTH INDIA	PREC. RESEARCH	3400	0	13.11	76.04	VOLCANIC	MAFIC	BASALT	50.6	10.5				27		205	6	9	14		11.9
493120	Greenland	Greenland	Storø	10.1016/j.precamres.2010.10.003	FIELD AND GEOCHEMICAL CHARACTERISTICS OF MESOARCHEAN TO NEOARCHEAN VOLCANIC ROCKS IN THE STOROE GREENSTONE BELT, SW GREENLAND: EVIDENCE FOR ACCRETION OF INTRA-OCEANIC VOLCANIC ARCS	PREC. RESEARCH	2930	130	64.4246	-51.015	VOLCANIC	MAFIC	BASALT	53.76	4.74	16.86	0.39	4.07	1.18	0.06	100.38	5.87	11.38	27.33	3.87	17.8
485494	Greenland	Greenland	Storø	10.1016/j.precamres.2010.10.003	FIELD AND GEOCHEMICAL CHARACTERISTICS OF MESOARCHEAN TO NEOARCHEAN VOLCANIC ROCKS IN THE STOROE GREENSTONE BELT, SW GREENLAND: EVIDENCE FOR ACCRETION OF INTRA-OCEANIC VOLCANIC ARCS	PREC. RESEARCH	2930	130	64.4089	-51.0943	VOLCANIC	MAFIC	BASALT	49.06	5.58	174.49	1.8	3.65	4.54	0.39	120.71	6.22	10.61	28.88	4.09	19.44
493110	Greenland	Greenland	Storø	10.1016/j.precamres.2010.10.003	FIELD AND GEOCHEMICAL CHARACTERISTICS OF MESOARCHEAN TO NEOARCHEAN VOLCANIC ROCKS IN THE STOROE GREENSTONE BELT, SW GREENLAND: EVIDENCE FOR ACCRETION OF INTRA-OCEANIC VOLCANIC ARCS	PREC. RESEARCH	2930	130	64.4083	-51.0939	VOLCANIC	MAFIC	BASALT	52.48	5.61	25.02	0.4	4.57	2.06	0	90.87	4.58	7.91	21.58	2.87	13.85
493114	Greenland	Greenland	Storø	10.1016/j.precamres.2010.10.003	FIELD AND GEOCHEMICAL CHARACTERISTICS OF MESOARCHEAN TO NEOARCHEAN VOLCANIC ROCKS IN THE STOROE GREENSTONE BELT, SW GREENLAND: EVIDENCE FOR ACCRETION OF INTRA-OCEANIC VOLCANIC ARCS	PREC. RESEARCH	2930	130	64.4041	-51.0933	VOLCANIC	MAFIC	BASALT	52.97	5.81	20.25	0.47	4.32	4.47	0	71.49	3.99	7.18	23.43	3.6	18.97
493108	Greenland	Greenland	Storø	10.1016/j.precamres.2010.10.003	FIELD AND GEOCHEMICAL CHARACTERISTICS OF MESOARCHEAN TO NEOARCHEAN VOLCANIC ROCKS IN THE STOROE GREENSTONE BELT, SW GREENLAND: EVIDENCE FOR ACCRETION OF INTRA-OCEANIC VOLCANIC ARCS	PREC. RESEARCH	2930	130	64.4081	-51.094	VOLCANIC	MAFIC	BASALT	47.61	5.85	21.12	1.48	23.38	2.55	0	116.67	4.59	6.65	18.65	2.78	13.72
493109	Greenland	Greenland	Storø	10.1016/j.precamres.2010.10.003	FIELD AND GEOCHEMICAL CHARACTERISTICS OF MESOARCHEAN TO NEOARCHEAN VOLCANIC ROCKS IN THE STOROE GREENSTONE BELT, SW GREENLAND: EVIDENCE FOR ACCRETION OF INTRA-OCEANIC VOLCANIC ARCS	PREC. RESEARCH	2930	130	64.4081	-51.0943	VOLCANIC	MAFIC	BASALT	48.75	6.67	31.75	0.37	6.75	2.21	0	187.35	4.18	3.67	11.88	2.05	10.96
485489	Greenland	Greenland	Storø	10.1016/j.precamres.2010.10.003	FIELD AND GEOCHEMICAL CHARACTERISTICS OF MESOARCHEAN TO NEOARCHEAN VOLCANIC ROCKS IN THE STOROE GREENSTONE BELT, SW GREENLAND: EVIDENCE FOR ACCRETION OF INTRA-OCEANIC VOLCANIC ARCS	PREC. RESEARCH	2930	130	64.4082	-51.094	VOLCANIC	MAFIC	BASALT	50.86	6.77	5517.42	0.22	2.7	1.18	0.07	56.96	3.94	5.44	14.76	2.26	11.66
493111	Greenland	Greenland	Storø	10.1016/j.precamres.2010.10.003	FIELD AND GEOCHEMICAL CHARACTERISTICS OF MESOARCHEAN TO NEOARCHEAN VOLCANIC ROCKS IN THE STOROE GREENSTONE BELT, SW GREENLAND: EVIDENCE FOR ACCRETION OF INTRA-OCEANIC VOLCANIC ARCS	PREC. RESEARCH	2930	130	64.4037	-51.0938	VOLCANIC	MAFIC	BASALT	51.47	6.84	39.42	0.48	5.44	2.68	0.07	108.82	2.3	5.7	13.93	2.13	10.4
485490	Greenland	Greenland	Storø	10.1016/j.precamres.2010.10.003	FIELD AND GEOCHEMICAL CHARACTERISTICS OF MESOARCHEAN TO NEOARCHEAN VOLCANIC ROCKS IN THE STOROE GREENSTONE BELT, SW GREENLAND: EVIDENCE FOR ACCRETION OF INTRA-OCEANIC VOLCANIC ARCS	PREC. RESEARCH	2930	130	64.4086	-51.0936	VOLCANIC	MAFIC	BASALT	49.83	7.74	98.47	0.54	4.96	9.36	1.48	102.23	4.21	8.14	22.44	3.1	14.51
485493	Greenland	Greenland	Storø	10.1016/j.precamres.2010.10.003	FIELD AND GEOCHEMICAL CHARACTERISTICS OF MESOARCHEAN TO NEOARCHEAN VOLCANIC ROCKS IN THE STOROE GREENSTONE BELT, SW GREENLAND: EVIDENCE FOR ACCRETION OF INTRA-OCEANIC VOLCANIC ARCS	PREC. RESEARCH	2930	130	64.4087	-51.0937	VOLCANIC	MAFIC	BASALT	43.12	7.75	49.29	0.94	3.75	17.32	2.7	68.87	5.52	10.41	26.38	3.83	19.02
485491	Greenland	Greenland	Storø	10.1016/j.precamres.2010.10.003	FIELD AND GEOCHEMICAL CHARACTERISTICS OF MESOARCHEAN TO NEOARCHEAN VOLCANIC ROCKS IN THE STOROE GREENSTONE BELT, SW GREENLAND: EVIDENCE FOR ACCRETION OF INTRA-OCEANIC VOLCANIC ARCS	PREC. RESEARCH	2930	130	64.4088	-51.0937	VOLCANIC	MAFIC	BASALT	49.15	7.93	3.87	0.09	2.11	1.35	0.21	112.68	1.15	2.49	6.29	0.97	4.97
493126	Greenland	Greenland	Storø	10.1016/j.precamres.2010.10.003	FIELD AND GEOCHEMICAL CHARACTERISTICS OF MESOARCHEAN TO NEOARCHEAN VOLCANIC ROCKS IN THE STOROE GREENSTONE BELT, SW GREENLAND: EVIDENCE FOR ACCRETION OF INTRA-OCEANIC VOLCANIC ARCS	PREC. RESEARCH	2930	130	64.4309	-51.0223	VOLCANIC	MAFIC	BASALT	52.22	8.45	20.04	0.12	1.51	2.64	0.05	77.69	0.52	0.93	2.84	0.47	2.79
485497	Greenland	Greenland	Storø	10.1016/j.precamres.2010.10.003	FIELD AND GEOCHEMICAL CHARACTERISTICS OF MESOARCHEAN TO NEOARCHEAN VOLCANIC ROCKS IN THE STOROE GREENSTONE BELT, SW GREENLAND: EVIDENCE FOR ACCRETION OF INTRA-OCEANIC VOLCANIC ARCS	PREC. RESEARCH	2930	130	64.4047	-51.0918	VOLCANIC	MAFIC	BASALT	46.59	9.94	124.39	0.3	3.62	14.2	0.64	60.23	0.98	2.47	6.69	1.02	5.23
497101	Greenland	Greenland	Fiskenæsset	10.1016/j.precamres.2009.09.002	TRACE ELEMENT SYSTEMATICS OF THE NEOARCHEAN FISKENÆSSET ANORTHOSITE COMPLEX AND ASSOCIATED META-VOLCANIC ROCKS, SW GREENLAND: EVIDENCE FOR A MAGMATIC ARC ORIGIN	PREC. RESEARCH	2970	0	63.0216	-49.4649	VOLCANIC	MAFIC	BASALT	51.5	4.3	59	0.23	318.8	5.4		105	0.73	1.74	5.88	0.68	3.82
497102	Greenland	Greenland	Fiskenæsset	10.1016/j.precamres.2009.09.002	TRACE ELEMENT SYSTEMATICS OF THE NEOARCHEAN FISKENÆSSET ANORTHOSITE COMPLEX AND ASSOCIATED META-VOLCANIC ROCKS, SW GREENLAND: EVIDENCE FOR A MAGMATIC ARC ORIGIN	PREC. RESEARCH	2970	0	63.2164	-49.4649	VOLCANIC	MAFIC	BASALT	52.4	4.6	129	0.22	10.6	4.9		119	1.23	2.6	6.31	0.97	5.09
497123	Greenland	Greenland	Fiskenæsset	10.1016/j.precamres.2009.09.002	TRACE ELEMENT SYSTEMATICS OF THE NEOARCHEAN FISKENÆSSET ANORTHOSITE COMPLEX AND ASSOCIATED META-VOLCANIC ROCKS, SW GREENLAND: EVIDENCE FOR A MAGMATIC ARC ORIGIN	PREC. RESEARCH	2970	0	63.0195	-49.4662	VOLCANIC	MAFIC	BASALT	50.6	4.9	19	0.2	4.9	2.2		156	1.52	2.7	7.27	1.08	5.42
497125	Greenland	Greenland	Fiskenæsset	10.1016/j.precamres.2009.09.002	TRACE ELEMENT SYSTEMATICS OF THE NEOARCHEAN FISKENÆSSET ANORTHOSITE COMPLEX AND ASSOCIATED META-VOLCANIC ROCKS, SW GREENLAND: EVIDENCE FOR A MAGMATIC ARC ORIGIN	PREC. RESEARCH	2970	0	63.0194	-49.4664	VOLCANIC	MAFIC	BASALT	47	5.1	20	0.08	3.9	4		165	1.2	2.05	5.49	0.86	4.54
497120	Greenland	Greenland	Fiskenæsset	10.1016/j.precamres.2009.09.002	TRACE ELEMENT SYSTEMATICS OF THE NEOARCHEAN FISKENÆSSET ANORTHOSITE COMPLEX AND ASSOCIATED META-VOLCANIC ROCKS, SW GREENLAND: EVIDENCE FOR A MAGMATIC ARC ORIGIN	PREC. RESEARCH	2970	0	63.0186	-49.4675	VOLCANIC	MAFIC	BASALT	50.8	5.1	17	0.2	12.6	4.5		153	1.43	2.4	6.19	0.92	4.66
508077	Greenland	Greenland	Fiskenæsset	10.1016/j.gr.2011.01.007	AN OVERVIEW OF THE GEOCHEMISTRY OF EOARCHEAN TO MESOARCHEAN ULTRAMAFIC TO MAFIC VOLCANIC ROCKS, SW GREENLAND: IMPLICATIONS FOR MANTLE DEPLETION AND PETROGENETIC PROCESSES AT SUBDUCTION ZONES IN THE EARLY EARTH	GONDWANA RES.	2970	0	63	-49.5	VOLCANIC	MAFIC	BASALT	52.9	5.4	27	0.03	0.4	0.9	0.02	50	1.46	2.13	5.94	0.92	4.9
497122	Greenland	Greenland	Fiskenæsset	10.1016/j.precamres.2009.09.002	TRACE ELEMENT SYSTEMATICS OF THE NEOARCHEAN FISKENÆSSET ANORTHOSITE COMPLEX AND ASSOCIATED META-VOLCANIC ROCKS, SW GREENLAND: EVIDENCE FOR A MAGMATIC ARC ORIGIN	PREC. RESEARCH	2970	0	63.0199	-49.4667	VOLCANIC	MAFIC	BASALT	48.3	5.7	16	0.15	28.5	3.4		151	2.52	4.95	12.77	1.82	9.14
478812	Greenland	Greenland	Fiskenæsset	10.1016/j.precamres.2009.09.002	TRACE ELEMENT SYSTEMATICS OF THE NEOARCHEAN FISKENÆSSET ANORTHOSITE COMPLEX AND ASSOCIATED META-VOLCANIC ROCKS, SW GREENLAND: EVIDENCE FOR A MAGMATIC ARC ORIGIN	PREC. RESEARCH	2970	0	63.1358	-50.6175	VOLCANIC	MAFIC	BASALT	51.6	6.1	83	0.2	3.4	5		113	1.93	4.9	11.09	1.57	7.56
508075	Greenland	Greenland	Fiskenæsset	10.1016/j.gr.2011.01.007	AN OVERVIEW OF THE GEOCHEMISTRY OF EOARCHEAN TO MESOARCHEAN ULTRAMAFIC TO MAFIC VOLCANIC ROCKS, SW GREENLAND: IMPLICATIONS FOR MANTLE DEPLETION AND PETROGENETIC PROCESSES AT SUBDUCTION ZONES IN THE EARLY EARTH	GONDWANA RES.	2970	0	63	-49.5	VOLCANIC	MAFIC	BASALT	46.5	6.2	23	0.02	0.7	0.6	0.01	50	1.97	2.56	7.9	1.33	7.32
508946	Greenland	Greenland	Fiskenæsset	10.1016/j.gr.2011.01.007	AN OVERVIEW OF THE GEOCHEMISTRY OF EOARCHEAN TO MESOARCHEAN ULTRAMAFIC TO MAFIC VOLCANIC ROCKS, SW GREENLAND: IMPLICATIONS FOR MANTLE DEPLETION AND PETROGENETIC PROCESSES AT SUBDUCTION ZONES IN THE EARLY EARTH	GONDWANA RES.	2970	0	63	-49.5	VOLCANIC	MAFIC	BASALT	48	6.3	52	0.31	3.99	5.5	0.01	111	2.23	3.51	8.62	1.34	6.79
497107	Greenland	Greenland	Fiskenæsset	10.1016/j.precamres.2009.09.002	TRACE ELEMENT SYSTEMATICS OF THE NEOARCHEAN FISKENÆSSET ANORTHOSITE COMPLEX AND ASSOCIATED META-VOLCANIC ROCKS, SW GREENLAND: EVIDENCE FOR A MAGMATIC ARC ORIGIN	PREC. RESEARCH	2970	0	63.0051	-49.4751	VOLCANIC	MAFIC	BASALT	48.9	6.5	17	0.31	6.6	7.8		102	2.01	3.48	9.26	1.42	7.34
508064	Greenland	Greenland	Fiskenæsset	10.1016/j.gr.2011.01.007	AN OVERVIEW OF THE GEOCHEMISTRY OF EOARCHEAN TO MESOARCHEAN ULTRAMAFIC TO MAFIC VOLCANIC ROCKS, SW GREENLAND: IMPLICATIONS FOR MANTLE DEPLETION AND PETROGENETIC PROCESSES AT SUBDUCTION ZONES IN THE EARLY EARTH	GONDWANA RES.	2970	0	63	-49.5	VOLCANIC	MAFIC	BASALT	52.1	6.6	123	0.12	3.4	3.3	0.01	66	1.87	6.59	15.64	1.82	7.36
478811	Greenland	Greenland	Fiskenæsset	10.1016/j.precamres.2009.09.002	TRACE ELEMENT SYSTEMATICS OF THE NEOARCHEAN FISKENÆSSET ANORTHOSITE COMPLEX AND ASSOCIATED META-VOLCANIC ROCKS, SW GREENLAND: EVIDENCE FOR A MAGMATIC ARC ORIGIN	PREC. RESEARCH	2970	0	63.1367	-50.6175	VOLCANIC	MAFIC	BASALT	47.3	6.7	20	0.04	3.9	3		117	1.74	2.61	7.53	1.19	6.12
478810	Greenland	Greenland	Fiskenæsset	10.1016/j.precamres.2009.09.002	TRACE ELEMENT SYSTEMATICS OF THE NEOARCHEAN FISKENÆSSET ANORTHOSITE COMPLEX AND ASSOCIATED META-VOLCANIC ROCKS, SW GREENLAND: EVIDENCE FOR A MAGMATIC ARC ORIGIN	PREC. RESEARCH	2970	0	63.1361	-50.6192	VOLCANIC	MAFIC	BASALT	47.7	6.7	39	0.26	7.9	5		99	2.03	3.67	9.51	1.43	7.19
497124	Greenland	Greenland	Fiskenæsset	10.1016/j.precamres.2009.09.002	TRACE ELEMENT SYSTEMATICS OF THE NEOARCHEAN FISKENÆSSET ANORTHOSITE COMPLEX AND ASSOCIATED META-VOLCANIC ROCKS, SW GREENLAND: EVIDENCE FOR A MAGMATIC ARC ORIGIN	PREC. RESEARCH	2970	0	63.0195	-49.4662	VOLCANIC	MAFIC	BASALT	47	6.8	97	0.18	6.7	12.7		130	1.16	2.13	5.54	0.87	4.56
508954	Greenland	Greenland	Fiskenæsset	10.1016/j.gr.2011.01.007	AN OVERVIEW OF THE GEOCHEMISTRY OF EOARCHEAN TO MESOARCHEAN ULTRAMAFIC TO MAFIC VOLCANIC ROCKS, SW GREENLAND: IMPLICATIONS FOR MANTLE DEPLETION AND PETROGENETIC PROCESSES AT SUBDUCTION ZONES IN THE EARLY EARTH	GONDWANA RES.	2970	0	63	-49.5	VOLCANIC	MAFIC	BASALT	48.5	6.8	32	0.12	2.37	4.1	0.02	95	1.88	3.4	7.46	1.22	6.23
478813	Greenland	Greenland	Fiskenæsset	10.1016/j.precamres.2009.09.002	TRACE ELEMENT SYSTEMATICS OF THE NEOARCHEAN FISKENÆSSET ANORTHOSITE COMPLEX AND ASSOCIATED META-VOLCANIC ROCKS, SW GREENLAND: EVIDENCE FOR A MAGMATIC ARC ORIGIN	PREC. RESEARCH	2970	0	63.1283	-50.6133	VOLCANIC	MAFIC	BASALT	47.4	7	15	0.07	0.8	4		96	1.38	2.48	6	0.91	4.71
508947	Greenland	Greenland	Fiskenæsset	10.1016/j.gr.2011.01.007	AN OVERVIEW OF THE GEOCHEMISTRY OF EOARCHEAN TO MESOARCHEAN ULTRAMAFIC TO MAFIC VOLCANIC ROCKS, SW GREENLAND: IMPLICATIONS FOR MANTLE DEPLETION AND PETROGENETIC PROCESSES AT SUBDUCTION ZONES IN THE EARLY EARTH	GONDWANA RES.	2970	0	63	-49.5	VOLCANIC	MAFIC	BASALT	48.9	7	24	0.25	1.83	4.6	0.03	80	1.85	2.79	7.37	1.14	5.99
508959	Greenland	Greenland	Fiskenæsset	10.1016/j.gr.2011.01.007	AN OVERVIEW OF THE GEOCHEMISTRY OF EOARCHEAN TO MESOARCHEAN ULTRAMAFIC TO MAFIC VOLCANIC ROCKS, SW GREENLAND: IMPLICATIONS FOR MANTLE DEPLETION AND PETROGENETIC PROCESSES AT SUBDUCTION ZONES IN THE EARLY EARTH	GONDWANA RES.	2970	0	63	-49.5	VOLCANIC	MAFIC	BASALT	48.7	7.1	62	0.21	4.38	4.6	0.01	117	1.81	3.41	8.25	1.22	6.16
478858	Greenland	Greenland	Fiskenæsset	10.1016/j.precamres.2009.09.002	TRACE ELEMENT SYSTEMATICS OF THE NEOARCHEAN FISKENÆSSET ANORTHOSITE COMPLEX AND ASSOCIATED META-VOLCANIC ROCKS, SW GREENLAND: EVIDENCE FOR A MAGMATIC ARC ORIGIN	PREC. RESEARCH	2970	0	63.1256	-50.2961	VOLCANIC	MAFIC	BASALT	49.9	7.1	18	0.27	1.7	4		64	2.12	3.55	9.47	1.46	7.57
508079	Greenland	Greenland	Fiskenæsset	10.1016/j.gr.2011.01.007	AN OVERVIEW OF THE GEOCHEMISTRY OF EOARCHEAN TO MESOARCHEAN ULTRAMAFIC TO MAFIC VOLCANIC ROCKS, SW GREENLAND: IMPLICATIONS FOR MANTLE DEPLETION AND PETROGENETIC PROCESSES AT SUBDUCTION ZONES IN THE EARLY EARTH	GONDWANA RES.	2970	0	63	-49.5	VOLCANIC	MAFIC	BASALT	46.2	7.3	29	0.13	1.2	1.6	0.02	48	1.48	2.45	7.1	1.14	6.13
508958	Greenland	Greenland	Fiskenæsset	10.1016/j.gr.2011.01.007	AN OVERVIEW OF THE GEOCHEMISTRY OF EOARCHEAN TO MESOARCHEAN ULTRAMAFIC TO MAFIC VOLCANIC ROCKS, SW GREENLAND: IMPLICATIONS FOR MANTLE DEPLETION AND PETROGENETIC PROCESSES AT SUBDUCTION ZONES IN THE EARLY EARTH	GONDWANA RES.	2970	0	63	-49.5	VOLCANIC	MAFIC	BASALT	49.4	7.5	21	0.07	5.96	6.3	0.02	101	1.82	2.75	7.36	1.15	5.96
497142	Greenland	Greenland	Fiskenæsset	10.1016/j.precamres.2009.09.002	TRACE ELEMENT SYSTEMATICS OF THE NEOARCHEAN FISKENÆSSET ANORTHOSITE COMPLEX AND ASSOCIATED META-VOLCANIC ROCKS, SW GREENLAND: EVIDENCE FOR A MAGMATIC ARC ORIGIN	PREC. RESEARCH	2970	0	63.1235	-49.8218	VOLCANIC	MAFIC	BASALT	48.7	7.6	29	0.48	17.6	11.2		106	1.37	4.15	6.17	1.27	6.01
508078	Greenland	Greenland	Fiskenæsset	10.1016/j.gr.2011.01.007	AN OVERVIEW OF THE GEOCHEMISTRY OF EOARCHEAN TO MESOARCHEAN ULTRAMAFIC TO MAFIC VOLCANIC ROCKS, SW GREENLAND: IMPLICATIONS FOR MANTLE DEPLETION AND PETROGENETIC PROCESSES AT SUBDUCTION ZONES IN THE EARLY EARTH	GONDWANA RES.	2970	0	63	-49.5	VOLCANIC	MAFIC	BASALT	48.9	7.6	19	0.05	3.3	2.9	0.02	48	2.09	3.63	9.88	1.51	7.84
497141	Greenland	Greenland	Fiskenæsset	10.1016/j.precamres.2009.09.002	TRACE ELEMENT SYSTEMATICS OF THE NEOARCHEAN FISKENÆSSET ANORTHOSITE COMPLEX AND ASSOCIATED META-VOLCANIC ROCKS, SW GREENLAND: EVIDENCE FOR A MAGMATIC ARC ORIGIN	PREC. RESEARCH	2970	0	63.1235	-49.8218	VOLCANIC	MAFIC	BASALT	47.9	7.7	30	0.58	15	14.6		103	1.35	2.27	5.61	0.91	4.76
478861	Greenland	Greenland	Fiskenæsset	10.1016/j.precamres.2009.09.002	TRACE ELEMENT SYSTEMATICS OF THE NEOARCHEAN FISKENÆSSET ANORTHOSITE COMPLEX AND ASSOCIATED META-VOLCANIC ROCKS, SW GREENLAND: EVIDENCE FOR A MAGMATIC ARC ORIGIN	PREC. RESEARCH	2970	0	63.1286	-50.2911	VOLCANIC	MAFIC	BASALT	47.8	7.8	32	0.07	2	2		60	1.65	2.35	6.6	1.06	5.64
497109	Greenland	Greenland	Fiskenæsset	10.1016/j.precamres.2009.09.002	TRACE ELEMENT SYSTEMATICS OF THE NEOARCHEAN FISKENÆSSET ANORTHOSITE COMPLEX AND ASSOCIATED META-VOLCANIC ROCKS, SW GREENLAND: EVIDENCE FOR A MAGMATIC ARC ORIGIN	PREC. RESEARCH	2970	0	63.0234	-49.4691	VOLCANIC	MAFIC	BASALT	48.4	7.8	540	0.08	21.2	3.4		131	0.96	1.74	4.79	0.73	3.87
508951	Greenland	Greenland	Fiskenæsset	10.1016/j.gr.2011.01.007	AN OVERVIEW OF THE GEOCHEMISTRY OF EOARCHEAN TO MESOARCHEAN ULTRAMAFIC TO MAFIC VOLCANIC ROCKS, SW GREENLAND: IMPLICATIONS FOR MANTLE DEPLETION AND PETROGENETIC PROCESSES AT SUBDUCTION ZONES IN THE EARLY EARTH	GONDWANA RES.	2970	0	63	-49.5	VOLCANIC	MAFIC	BASALT	49	7.8	32	0.09	1.34	4.9	0.03	100	1.64	3.05	6.88	1.12	5.7
478864	Greenland	Greenland	Fiskenæsset	10.1016/j.precamres.2009.09.002	TRACE ELEMENT SYSTEMATICS OF THE NEOARCHEAN FISKENÆSSET ANORTHOSITE COMPLEX AND ASSOCIATED META-VOLCANIC ROCKS, SW GREENLAND: EVIDENCE FOR A MAGMATIC ARC ORIGIN	PREC. RESEARCH	2970	0	63.1264	-50.3014	VOLCANIC	MAFIC	BASALT	49.6	7.8	104	0.09	3.2	5		264	1.97	3.5	8.77	1.31	6.76
478859	Greenland	Greenland	Fiskenæsset	10.1016/j.precamres.2009.09.002	TRACE ELEMENT SYSTEMATICS OF THE NEOARCHEAN FISKENÆSSET ANORTHOSITE COMPLEX AND ASSOCIATED META-VOLCANIC ROCKS, SW GREENLAND: EVIDENCE FOR A MAGMATIC ARC ORIGIN	PREC. RESEARCH	2970	0	63.1256	-50.2919	VOLCANIC	MAFIC	BASALT	49.8	7.9	15	0.08	1.5	2		45	1.69	2.97	8.09	1.24	6.47
497131	Greenland	Greenland	Fiskenæsset	10.1016/j.precamres.2009.09.002	TRACE ELEMENT SYSTEMATICS OF THE NEOARCHEAN FISKENÆSSET ANORTHOSITE COMPLEX AND ASSOCIATED META-VOLCANIC ROCKS, SW GREENLAND: EVIDENCE FOR A MAGMATIC ARC ORIGIN	PREC. RESEARCH	2970	0	63.201	-49.2789	VOLCANIC	MAFIC	BASALT	46.9	8	36	0.12	6.8	3.8		151	1.75	3.4	9.19	1.4	7.21
497147	Greenland	Greenland	Fiskenæsset	10.1016/j.precamres.2009.09.002	TRACE ELEMENT SYSTEMATICS OF THE NEOARCHEAN FISKENÆSSET ANORTHOSITE COMPLEX AND ASSOCIATED META-VOLCANIC ROCKS, SW GREENLAND: EVIDENCE FOR A MAGMATIC ARC ORIGIN	PREC. RESEARCH	2970	0	63.1146	-49.8223	VOLCANIC	MAFIC	BASALT	50.1	8.1	66	0.84	30	11.7		93	2.39	5.17	10.65	1.35	5.98
478857	Greenland	Greenland	Fiskenæsset	10.1016/j.precamres.2009.09.002	TRACE ELEMENT SYSTEMATICS OF THE NEOARCHEAN FISKENÆSSET ANORTHOSITE COMPLEX AND ASSOCIATED META-VOLCANIC ROCKS, SW GREENLAND: EVIDENCE FOR A MAGMATIC ARC ORIGIN	PREC. RESEARCH	2970	0	63.1258	-50.2969	VOLCANIC	MAFIC	BASALT	48.8	8.2	36	0.1	1.4	4		59	1.52	2.53	6.99	1.09	5.72
478862	Greenland	Greenland	Fiskenæsset	10.1016/j.precamres.2009.09.002	TRACE ELEMENT SYSTEMATICS OF THE NEOARCHEAN FISKENÆSSET ANORTHOSITE COMPLEX AND ASSOCIATED META-VOLCANIC ROCKS, SW GREENLAND: EVIDENCE FOR A MAGMATIC ARC ORIGIN	PREC. RESEARCH	2970	0	63.1261	-50.3003	VOLCANIC	MAFIC	BASALT	48.7	8.3	34	0.09	1.3	7		47	1.64	2.75	7.45	1.16	6.03
508066	Greenland	Greenland	Fiskenæsset	10.1016/j.gr.2011.01.007	AN OVERVIEW OF THE GEOCHEMISTRY OF EOARCHEAN TO MESOARCHEAN ULTRAMAFIC TO MAFIC VOLCANIC ROCKS, SW GREENLAND: IMPLICATIONS FOR MANTLE DEPLETION AND PETROGENETIC PROCESSES AT SUBDUCTION ZONES IN THE EARLY EARTH	GONDWANA RES.	2970	0	63	-49.5	VOLCANIC	MAFIC	BASALT	47.2	8.4	41	0.06	1	2.4	0.03	41	1.49	2.47	6.78	1.05	5.42
497133	Greenland	Greenland	Fiskenæsset	10.1016/j.precamres.2009.09.002	TRACE ELEMENT SYSTEMATICS OF THE NEOARCHEAN FISKENÆSSET ANORTHOSITE COMPLEX AND ASSOCIATED META-VOLCANIC ROCKS, SW GREENLAND: EVIDENCE FOR A MAGMATIC ARC ORIGIN	PREC. RESEARCH	2970	0	63.1986	-49.2845	VOLCANIC	MAFIC	BASALT	47.6	8.4	5536	0.11	9	7		122	0.72	1.39	3.58	0.56	2.99
508069	Greenland	Greenland	Fiskenæsset	10.1016/j.gr.2011.01.007	AN OVERVIEW OF THE GEOCHEMISTRY OF EOARCHEAN TO MESOARCHEAN ULTRAMAFIC TO MAFIC VOLCANIC ROCKS, SW GREENLAND: IMPLICATIONS FOR MANTLE DEPLETION AND PETROGENETIC PROCESSES AT SUBDUCTION ZONES IN THE EARLY EARTH	GONDWANA RES.	2970	0	63	-49.5	VOLCANIC	MAFIC	BASALT	47.6	8.5	39	0.02	0.3	1.6	0.02	45	1.54	2.3	6.22	1.02	5.45
508073	Greenland	Greenland	Fiskenæsset	10.1016/j.gr.2011.01.007	AN OVERVIEW OF THE GEOCHEMISTRY OF EOARCHEAN TO MESOARCHEAN ULTRAMAFIC TO MAFIC VOLCANIC ROCKS, SW GREENLAND: IMPLICATIONS FOR MANTLE DEPLETION AND PETROGENETIC PROCESSES AT SUBDUCTION ZONES IN THE EARLY EARTH	GONDWANA RES.	2970	0	63	-49.5	VOLCANIC	MAFIC	BASALT	47.5	8.6	67	0.06	1.3	3.2	0.01	88	1.56	3.94	9.73	1.28	5.84
508074	Greenland	Greenland	Fiskenæsset	10.1016/j.gr.2011.01.007	AN OVERVIEW OF THE GEOCHEMISTRY OF EOARCHEAN TO MESOARCHEAN ULTRAMAFIC TO MAFIC VOLCANIC ROCKS, SW GREENLAND: IMPLICATIONS FOR MANTLE DEPLETION AND PETROGENETIC PROCESSES AT SUBDUCTION ZONES IN THE EARLY EARTH	GONDWANA RES.	2970	0	63	-49.5	VOLCANIC	MAFIC	BASALT	47.6	9	133	0.06	1.8	3.9	0.03	94	1.34	2.09	5.55	0.86	4.48
497134	Greenland	Greenland	Fiskenæsset	10.1016/j.precamres.2009.09.002	TRACE ELEMENT SYSTEMATICS OF THE NEOARCHEAN FISKENÆSSET ANORTHOSITE COMPLEX AND ASSOCIATED META-VOLCANIC ROCKS, SW GREENLAND: EVIDENCE FOR A MAGMATIC ARC ORIGIN	PREC. RESEARCH	2970	0	63.197	-49.2828	VOLCANIC	MAFIC	BASALT	47.8	9.1	31	2.19	11.8	2.9		134	1.19	2.48	5.88	0.88	4.54
497132	Greenland	Greenland	Fiskenæsset	10.1016/j.precamres.2009.09.002	TRACE ELEMENT SYSTEMATICS OF THE NEOARCHEAN FISKENÆSSET ANORTHOSITE COMPLEX AND ASSOCIATED META-VOLCANIC ROCKS, SW GREENLAND: EVIDENCE FOR A MAGMATIC ARC ORIGIN	PREC. RESEARCH	2970	0	63.2025	-49.2805	VOLCANIC	MAFIC	BASALT	47	9.6	39	0.17	9.7	7.3		108	0.77	1.35	3.7	0.58	3.06
508071	Greenland	Greenland	Fiskenæsset	10.1016/j.gr.2011.01.007	AN OVERVIEW OF THE GEOCHEMISTRY OF EOARCHEAN TO MESOARCHEAN ULTRAMAFIC TO MAFIC VOLCANIC ROCKS, SW GREENLAND: IMPLICATIONS FOR MANTLE DEPLETION AND PETROGENETIC PROCESSES AT SUBDUCTION ZONES IN THE EARLY EARTH	GONDWANA RES.	2970	0	63	-49.5	VOLCANIC	MAFIC	BASALT	45.8	9.8	55	0.02	0.4	4.5	0.01	88	1.25	1.76	5.21	0.85	4.53
508948	Greenland	Greenland	Fiskenæsset	10.1016/j.gr.2011.01.007	AN OVERVIEW OF THE GEOCHEMISTRY OF EOARCHEAN TO MESOARCHEAN ULTRAMAFIC TO MAFIC VOLCANIC ROCKS, SW GREENLAND: IMPLICATIONS FOR MANTLE DEPLETION AND PETROGENETIC PROCESSES AT SUBDUCTION ZONES IN THE EARLY EARTH	GONDWANA RES.	2970	0	63	-49.5	VOLCANIC	MAFIC	BASALT	47	10.2	16	0.14	1.96	4	0.02	67	1.36	1.83	5.1	0.8	4.23
508949	Greenland	Greenland	Fiskenæsset	10.1016/j.gr.2011.01.007	AN OVERVIEW OF THE GEOCHEMISTRY OF EOARCHEAN TO MESOARCHEAN ULTRAMAFIC TO MAFIC VOLCANIC ROCKS, SW GREENLAND: IMPLICATIONS FOR MANTLE DEPLETION AND PETROGENETIC PROCESSES AT SUBDUCTION ZONES IN THE EARLY EARTH	GONDWANA RES.	2970	0	63	-49.5	VOLCANIC	MAFIC	BASALT	47.9	10.2	515	0.16	2.13	3.7	0.05	76	1.8	2.15	6.21	0.98	5.18
497112	Greenland	Greenland	Fiskenæsset	10.1016/j.precamres.2009.09.002	TRACE ELEMENT SYSTEMATICS OF THE NEOARCHEAN FISKENÆSSET ANORTHOSITE COMPLEX AND ASSOCIATED META-VOLCANIC ROCKS, SW GREENLAND: EVIDENCE FOR A MAGMATIC ARC ORIGIN	PREC. RESEARCH	2970	0	63.021	-49.4672	VOLCANIC	MAFIC	BASALT	49.2	10.6	72	0.28	9	52.7		57	2.43	3.47	8.77	1.31	6.85
485411	Greenland	Greenland	Ivisaartoq	10.1016/j.precamres.2007.09.004	EVIDENCE FOR HFSE AND REE MOBILITY DURING CALC-SILICATE METASOMATISM, MESOARCHEAN (~3075 MA) IVISAARTOQ GREENSTONE BELT, SOUTHERN WEST GREENLAND	PREC. RESEARCH	3075	0	64.7282	-49.9262	VOLCANIC	MAFIC	BASALT	54.37	2.37	18	0.02	3.71	6.3	11.63	113.6	0.17	0.65	3	0.71	4.44
496111	Greenland	Greenland	Ivisaartoq	10.1016/j.precamres.2007.09.004	EVIDENCE FOR HFSE AND REE MOBILITY DURING CALC-SILICATE METASOMATISM, MESOARCHEAN (~3075 MA) IVISAARTOQ GREENSTONE BELT, SOUTHERN WEST GREENLAND	PREC. RESEARCH	3075	0	64.741	-49.8739	VOLCANIC	MAFIC	BASALT	54.37	2.37	38.1	0.16	24.96	0.2	0.08	204.4	2.11	4.58	11.77	1.66	7.97
485448	Greenland	Greenland	Ivisaartoq	10.1016/j.gr.2006.02.004	FIELD AND GEOCHEMICAL CHARACTERISTICS OF THE MESOARCHEAN (~3075 MA) IVISAARTOQ GREENSTONE BELT, SOUTHERN WEST GREENLAND: EVIDENCE FOR SEAFLOOR HYDROTHERMAL ALTERATION IN SUPRA-SUBDUCTION OCEANIC CRUST	GONDWANA RES.	3075	0	64.7484	-49.8638	VOLCANIC	MAFIC	BASALT	51.97	4.25	9.5	0.16	7.25	1.4	0.5	117.5	1.19	2.4	5.77	0.81	3.82
485415	Greenland	Greenland	Ivisaartoq	10.1016/j.precamres.2007.09.004	EVIDENCE FOR HFSE AND REE MOBILITY DURING CALC-SILICATE METASOMATISM, MESOARCHEAN (~3075 MA) IVISAARTOQ GREENSTONE BELT, SOUTHERN WEST GREENLAND	PREC. RESEARCH	3075	0	64.7344	-49.9383	VOLCANIC	MAFIC	BASALT	52.31	4.37	42.7	0.11	2.14	2.6	0.12	74.4	2.31	2.81	7.65	1.19	5.81
120527	Greenland	Greenland	Ivisaartoq	10.1093/petrology/26.2.253	GEOCHEMICAL EVOLUTION AND UNUSUAL PYROXENE CHEMISTRY OF THE MD THOLEIITE DYKE SWARM FROM THE ARCHAEAN CRATON OF SOUTHERN WEST GREENLAND	J. PETROL.	3075	0	64.74	-49.8	VOLCANIC	MAFIC	DOLERITE	52.08	4.38	833			8		425	12	39	90		46
120526	Greenland	Greenland	Ivisaartoq	10.1093/petrology/26.2.253	GEOCHEMICAL EVOLUTION AND UNUSUAL PYROXENE CHEMISTRY OF THE MD THOLEIITE DYKE SWARM FROM THE ARCHAEAN CRATON OF SOUTHERN WEST GREENLAND	J. PETROL.	3075	0	64.74	-49.8	VOLCANIC	MAFIC	DOLERITE	52.05	4.43	809			16		442	13	33	82		46
485443	Greenland	Greenland	Ivisaartoq	10.1016/j.gr.2006.02.004	FIELD AND GEOCHEMICAL CHARACTERISTICS OF THE MESOARCHEAN (~3075 MA) IVISAARTOQ GREENSTONE BELT, SOUTHERN WEST GREENLAND: EVIDENCE FOR SEAFLOOR HYDROTHERMAL ALTERATION IN SUPRA-SUBDUCTION OCEANIC CRUST	GONDWANA RES.	3075	0	64.7484	-49.8638	VOLCANIC	MAFIC	BASALT	53.53	4.51	215.2	0.09	6.22	2.5	0	71.6	0.83	3.4	6.85	0.79	4.03
485416	Greenland	Greenland	Ivisaartoq	10.1016/j.precamres.2007.09.004	EVIDENCE FOR HFSE AND REE MOBILITY DURING CALC-SILICATE METASOMATISM, MESOARCHEAN (~3075 MA) IVISAARTOQ GREENSTONE BELT, SOUTHERN WEST GREENLAND	PREC. RESEARCH	3075	0	64.7345	-49.9385	VOLCANIC	MAFIC	BASALT	52.45	4.59	24.3	0.16	1.57	2.4	0.27	115.1	1.76	2.82	7.64	1.18	6.17
155686	Greenland	Greenland	Ivisaartoq	10.1093/petrology/26.2.253	GEOCHEMICAL EVOLUTION AND UNUSUAL PYROXENE CHEMISTRY OF THE MD THOLEIITE DYKE SWARM FROM THE ARCHAEAN CRATON OF SOUTHERN WEST GREENLAND	J. PETROL.	3075	0	64.74	-49.8	VOLCANIC	MAFIC	DOLERITE	48.19	4.73	356			15		268	7	18	43		26
499702OC	Greenland	Greenland	Ivisaartoq	10.1016/j.chemgeo.2009.09.004	THE ORIGIN OF GEOCHEMICAL TRENDS AND EOARCHEAN (CA. 3700 MA) ZIRCONS IN MESOARCHEAN (CA. 3075 MA) OCELLI-HOSTING PILLOW BASALTS, IVISAARTOQ GREENSTONE BELT, SW GREENLAND: EVIDENCE FOR CRUSTAL CONTAMINATION VERSUS CRUSTAL RECYCLING	CHEM. GEOL.	3075	0	64.7463	-49.8599	VOLCANIC	MAFIC	BASALT	52.7	5.5	26	0.38	22.4	2.8	0.13	106	4.72	3.76	8.44	1.17	5.121
498244	Greenland	Greenland	Ivisaartoq	10.1016/j.lithos.2008.11.005	GEOCHEMISTRY AND GEODYNAMIC ORIGIN OF THE MESOARCHEAN UJARASSUIT AND IVISAARTOQ GREENSTONE BELTS, SW GREENLAND	LITHOS	3075	0	64.8786	-50.2202	VOLCANIC	MAFIC	THOLEIITE	50.1	5.55	13.9	0.48	12.73	1	0.1	94	0.69	1.45	3.91	0.61	3.22
496114	Greenland	Greenland	Ivisaartoq	10.1016/j.precamres.2007.09.004	EVIDENCE FOR HFSE AND REE MOBILITY DURING CALC-SILICATE METASOMATISM, MESOARCHEAN (~3075 MA) IVISAARTOQ GREENSTONE BELT, SOUTHERN WEST GREENLAND	PREC. RESEARCH	3075	0	64.7276	-49.946	VOLCANIC	MAFIC	BASALT	49.38	5.67	53.4	0.11	4.5	24	3.33	21.6	2.21	4.57	11.83	1.82	9.14
485409	Greenland	Greenland	Ivisaartoq	10.1016/j.precamres.2007.09.004	EVIDENCE FOR HFSE AND REE MOBILITY DURING CALC-SILICATE METASOMATISM, MESOARCHEAN (~3075 MA) IVISAARTOQ GREENSTONE BELT, SOUTHERN WEST GREENLAND	PREC. RESEARCH	3075	0	64.7272	-49.93	VOLCANIC	MAFIC	BASALT	50.62	5.67	47.4	0.17	6.59	6.4	0.38	119.6	2.48	5.86	15.56	2.3	11.47
485444	Greenland	Greenland	Ivisaartoq	10.1016/j.gr.2006.02.004	FIELD AND GEOCHEMICAL CHARACTERISTICS OF THE MESOARCHEAN (~3075 MA) IVISAARTOQ GREENSTONE BELT, SOUTHERN WEST GREENLAND: EVIDENCE FOR SEAFLOOR HYDROTHERMAL ALTERATION IN SUPRA-SUBDUCTION OCEANIC CRUST	GONDWANA RES.	3075	0	64.7484	-49.8638	VOLCANIC	MAFIC	BASALT	49.16	5.89	27.9	0.15	16.03	0.9	0.1	100.9	1.21	3.07	7.24	0.99	4.8
499710A	Greenland	Greenland	Ivisaartoq	10.1016/j.chemgeo.2009.09.004	THE ORIGIN OF GEOCHEMICAL TRENDS AND EOARCHEAN (CA. 3700 MA) ZIRCONS IN MESOARCHEAN (CA. 3075 MA) OCELLI-HOSTING PILLOW BASALTS, IVISAARTOQ GREENSTONE BELT, SW GREENLAND: EVIDENCE FOR CRUSTAL CONTAMINATION VERSUS CRUSTAL RECYCLING	CHEM. GEOL.	3075	0	64.7487	-49.8627	VOLCANIC	MAFIC	BASALT	51.1	5.9	36	0.19	3.8	2.2	0.04	105	1.16	3.09	7.06	0.97	4.698
499705OC	Greenland	Greenland	Ivisaartoq	10.1016/j.chemgeo.2009.09.004	THE ORIGIN OF GEOCHEMICAL TRENDS AND EOARCHEAN (CA. 3700 MA) ZIRCONS IN MESOARCHEAN (CA. 3075 MA) OCELLI-HOSTING PILLOW BASALTS, IVISAARTOQ GREENSTONE BELT, SW GREENLAND: EVIDENCE FOR CRUSTAL CONTAMINATION VERSUS CRUSTAL RECYCLING	CHEM. GEOL.	3075	0	64.7467	-49.8589	VOLCANIC	MAFIC	BASALT	54	5.9	429	0.19	2.8	1.5	0.19	104	1.65	3.77	7.99	1.08	4.825
289112	Greenland	Greenland	Ivisaartoq	10.1016/j.tecto.2011.12.007	ACCRETION AND EVOLUTION OF AN ARCHEAN HIGH-GRADE GREY GNEISS-AMPHIBOLITE COMPLEX: THE FISKEFJORD AREA, SOUTHERN WEST GREENLAND	BULL. GEOL. GREENLAND SURV.	3075	0	64.7963	-51.5462	VOLCANIC	MAFIC	NOT-GIVEN	50.97	6.09	252		4	12		227	5.6	12	18		13
485410	Greenland	Greenland	Ivisaartoq	10.1016/j.precamres.2007.09.004	EVIDENCE FOR HFSE AND REE MOBILITY DURING CALC-SILICATE METASOMATISM, MESOARCHEAN (~3075 MA) IVISAARTOQ GREENSTONE BELT, SOUTHERN WEST GREENLAND	PREC. RESEARCH	3075	0	64.7271	-49.9324	VOLCANIC	MAFIC	BASALT	52.9	6.23	190.8	0.5	12.62	3.7	0.08	154.4	2.66	11.79	24.67	3.34	14.85
498235	Greenland	Greenland	Ivisaartoq	10.1016/j.lithos.2008.11.005	GEOCHEMISTRY AND GEODYNAMIC ORIGIN OF THE MESOARCHEAN UJARASSUIT AND IVISAARTOQ GREENSTONE BELTS, SW GREENLAND	LITHOS	3075	0	64.8619	-50.1987	VOLCANIC	MAFIC	THOLEIITE	51.2	6.26	17.95	0.07	6.57	12	0.75	50	1.39	1.72	4.58	0.74	4.02
496112	Greenland	Greenland	Ivisaartoq	10.1016/j.precamres.2007.09.004	EVIDENCE FOR HFSE AND REE MOBILITY DURING CALC-SILICATE METASOMATISM, MESOARCHEAN (~3075 MA) IVISAARTOQ GREENSTONE BELT, SOUTHERN WEST GREENLAND	PREC. RESEARCH	3075	0	64.74	-49.8883	VOLCANIC	MAFIC	BASALT	46.54	6.32	16.4	0.16	2.3	12	5.5	112.2	1.41	2.73	7.17	1.1	5.53
498261	Greenland	Greenland	Ivisaartoq	10.1016/j.lithos.2008.11.005	GEOCHEMISTRY AND GEODYNAMIC ORIGIN OF THE MESOARCHEAN UJARASSUIT AND IVISAARTOQ GREENSTONE BELTS, SW GREENLAND	LITHOS	3075	0	64.8969	-50.2609	VOLCANIC	MAFIC	THOLEIITE	50.5	6.33	173.98	0.11	16.2	6	0.18	104	2.54	3.37	9.57	1.53	7.75
498211	Greenland	Greenland	Ivisaartoq	10.1016/j.lithos.2008.11.005	GEOCHEMISTRY AND GEODYNAMIC ORIGIN OF THE MESOARCHEAN UJARASSUIT AND IVISAARTOQ GREENSTONE BELTS, SW GREENLAND	LITHOS	3075	0	64.8481	-50.2065	VOLCANIC	MAFIC	THOLEIITE	47.2	6.34	31.73	0.08	3.27	4	0.16	94	1.21	2.46	6.7	1.02	5.55
496123	Greenland	Greenland	Ivisaartoq	10.1016/j.precamres.2007.09.004	EVIDENCE FOR HFSE AND REE MOBILITY DURING CALC-SILICATE METASOMATISM, MESOARCHEAN (~3075 MA) IVISAARTOQ GREENSTONE BELT, SOUTHERN WEST GREENLAND	PREC. RESEARCH	3075	0	64.7326	-49.9433	VOLCANIC	MAFIC	BASALT	52.18	6.46	33.5	0.09	5.62	1.3	0.05	104.5	1.15	2.46	6.53	1.05	5.61
499714MA	Greenland	Greenland	Ivisaartoq	10.1016/j.chemgeo.2009.09.004	THE ORIGIN OF GEOCHEMICAL TRENDS AND EOARCHEAN (CA. 3700 MA) ZIRCONS IN MESOARCHEAN (CA. 3075 MA) OCELLI-HOSTING PILLOW BASALTS, IVISAARTOQ GREENSTONE BELT, SW GREENLAND: EVIDENCE FOR CRUSTAL CONTAMINATION VERSUS CRUSTAL RECYCLING	CHEM. GEOL.	3075	0	64.7464	-49.8525	VOLCANIC	MAFIC	BASALT	54.7	6.5	31	0.19	24.2	1.5	0.19	69	1.34	3.12	6.59	0.93	4.38
498227	Greenland	Greenland	Ivisaartoq	10.1016/j.lithos.2008.11.005	GEOCHEMISTRY AND GEODYNAMIC ORIGIN OF THE MESOARCHEAN UJARASSUIT AND IVISAARTOQ GREENSTONE BELTS, SW GREENLAND	LITHOS	3075	0	64.8565	-50.1919	VOLCANIC	MAFIC	THOLEIITE	54	6.61	33.84	0.18	11.54	6	0.22	47	0.78	1.57	4.32	0.66	3.3
485404	Greenland	Greenland	Ivisaartoq	10.1016/j.precamres.2007.09.004	EVIDENCE FOR HFSE AND REE MOBILITY DURING CALC-SILICATE METASOMATISM, MESOARCHEAN (~3075 MA) IVISAARTOQ GREENSTONE BELT, SOUTHERN WEST GREENLAND	PREC. RESEARCH	3075	0	64.7302	-49.9269	VOLCANIC	MAFIC	BASALT	50.04	6.62	112.5	0.19	3.7	8.4	2.35	93.4	3.68	3.93	11.79	1.92	9.94
499740	Greenland	Greenland	Ivisaartoq	10.1016/j.precamres.2007.09.004	EVIDENCE FOR HFSE AND REE MOBILITY DURING CALC-SILICATE METASOMATISM, MESOARCHEAN (~3075 MA) IVISAARTOQ GREENSTONE BELT, SOUTHERN WEST GREENLAND	PREC. RESEARCH	3075	0	64.748	-49.896	VOLCANIC	MAFIC	BASALT	45.6	6.7	12.9	0.16	35.85	0.6	0.28	1991.8	3.21	1.77	3.45	0.47	2.34
485407	Greenland	Greenland	Ivisaartoq	10.1016/j.precamres.2007.09.004	EVIDENCE FOR HFSE AND REE MOBILITY DURING CALC-SILICATE METASOMATISM, MESOARCHEAN (~3075 MA) IVISAARTOQ GREENSTONE BELT, SOUTHERN WEST GREENLAND	PREC. RESEARCH	3075	0	64.7313	-49.9288	VOLCANIC	MAFIC	BASALT	48.09	6.77	19.7	0.21	4.33	2.9	0.67	127.7	1.08	2.25	6.87	1.3	8.03
496116	Greenland	Greenland	Ivisaartoq	10.1016/j.precamres.2007.09.004	EVIDENCE FOR HFSE AND REE MOBILITY DURING CALC-SILICATE METASOMATISM, MESOARCHEAN (~3075 MA) IVISAARTOQ GREENSTONE BELT, SOUTHERN WEST GREENLAND	PREC. RESEARCH	3075	0	64.7307	-49.9445	VOLCANIC	MAFIC	BASALT	48.09	6.79	2564.4	0.11	3.86	42.3	10.16	92.1	1.7	1.78	4.83	0.85	5.01
149247	Greenland	Greenland	Ivisaartoq	10.1093/petrology/26.2.253	GEOCHEMICAL EVOLUTION AND UNUSUAL PYROXENE CHEMISTRY OF THE MD THOLEIITE DYKE SWARM FROM THE ARCHAEAN CRATON OF SOUTHERN WEST GREENLAND	J. PETROL.	3075	0	64.74	-49.8	VOLCANIC	MAFIC	DOLERITE	49.06	6.83	586			21		132	3	3	17		11
498259	Greenland	Greenland	Ivisaartoq	10.1016/j.lithos.2008.11.005	GEOCHEMISTRY AND GEODYNAMIC ORIGIN OF THE MESOARCHEAN UJARASSUIT AND IVISAARTOQ GREENSTONE BELTS, SW GREENLAND	LITHOS	3075	0	64.918	-50.2053	VOLCANIC	MAFIC	THOLEIITE	52.5	6.84	28.83	0.13	12.64	6	0.17	88	2.08	3.5	9.19	1.35	6.87
149215	Greenland	Greenland	Ivisaartoq	10.1093/petrology/26.2.253	GEOCHEMICAL EVOLUTION AND UNUSUAL PYROXENE CHEMISTRY OF THE MD THOLEIITE DYKE SWARM FROM THE ARCHAEAN CRATON OF SOUTHERN WEST GREENLAND	J. PETROL.	3075	0	64.74	-49.8	VOLCANIC	MAFIC	DOLERITE	49.09	6.9	27			8		129	3	6	13		7
498273	Greenland	Greenland	Ivisaartoq	10.1016/j.lithos.2008.11.005	GEOCHEMISTRY AND GEODYNAMIC ORIGIN OF THE MESOARCHEAN UJARASSUIT AND IVISAARTOQ GREENSTONE BELTS, SW GREENLAND	LITHOS	3075	0	64.8834	-49.9471	VOLCANIC	MAFIC	THOLEIITE	52.5	7	35.85	0.12	15.45	4	0.12	111	1.15	1.91	5.29	0.81	4.18
498281	Greenland	Greenland	Ivisaartoq	10.1016/j.lithos.2008.11.005	GEOCHEMISTRY AND GEODYNAMIC ORIGIN OF THE MESOARCHEAN UJARASSUIT AND IVISAARTOQ GREENSTONE BELTS, SW GREENLAND	LITHOS	3075	0	64.849	-49.9867	VOLCANIC	MAFIC	THOLEIITE	49.2	7.13	43.51	0.99	5.87	5	0.29	128	2	3.21	8.82	1.31	7.02
498206	Greenland	Greenland	Ivisaartoq	10.1016/j.lithos.2008.11.005	GEOCHEMISTRY AND GEODYNAMIC ORIGIN OF THE MESOARCHEAN UJARASSUIT AND IVISAARTOQ GREENSTONE BELTS, SW GREENLAND	LITHOS	3075	0	64.8494	-50.2108	VOLCANIC	MAFIC	THOLEIITE	50.1	7.13	91.84	0.19	6.09	56	1.3	101	0.47	1.21	3.04	0.54	2.78
328147	Greenland	Greenland	Ivisaartoq	10.1016/j.lithos.2004.03.046	ACCRETION AND EVOLUTION OF AN ARCHEAN HIGH-GRADE GREY GNEISS-AMPHIBOLITE COMPLEX: THE FISKEFJORD AREA, SOUTHERN WEST GREENLAND	BULL. GEOL. GREENLAND SURV.	3075	0	64.8296	-51.6657	VOLCANIC	MAFIC	NOT-GIVEN	49.62	7.32
498241	Greenland	Greenland	Ivisaartoq	10.1016/j.lithos.2008.11.005	GEOCHEMISTRY AND GEODYNAMIC ORIGIN OF THE MESOARCHEAN UJARASSUIT AND IVISAARTOQ GREENSTONE BELTS, SW GREENLAND	LITHOS	3075	0	64.8819	-50.2181	VOLCANIC	MAFIC	THOLEIITE	54.8	7.36	11.62	0.2	2.05	1	0.07	36	0.68	1.5	4.3	0.7	3.15
498278	Greenland	Greenland	Ivisaartoq	10.1016/j.lithos.2008.11.005	GEOCHEMISTRY AND GEODYNAMIC ORIGIN OF THE MESOARCHEAN UJARASSUIT AND IVISAARTOQ GREENSTONE BELTS, SW GREENLAND	LITHOS	3075	0	64.89	-50.0291	VOLCANIC	MAFIC	THOLEIITE	51.6	7.42	21.09	0.14	13.76	3	0.33	72	1.96	3.39	8.68	1.3	6.68
496120	Greenland	Greenland	Ivisaartoq	10.1016/j.precamres.2007.09.004	EVIDENCE FOR HFSE AND REE MOBILITY DURING CALC-SILICATE METASOMATISM, MESOARCHEAN (~3075 MA) IVISAARTOQ GREENSTONE BELT, SOUTHERN WEST GREENLAND	PREC. RESEARCH	3075	0	64.7343	-49.9459	VOLCANIC	MAFIC	BASALT	50.84	7.57	25	0.07	2.18	0.5	0	118	1.49	2.75	7.61	1.12	5.81
499708C	Greenland	Greenland	Ivisaartoq	10.1016/j.chemgeo.2009.09.004	THE ORIGIN OF GEOCHEMICAL TRENDS AND EOARCHEAN (CA. 3700 MA) ZIRCONS IN MESOARCHEAN (CA. 3075 MA) OCELLI-HOSTING PILLOW BASALTS, IVISAARTOQ GREENSTONE BELT, SW GREENLAND: EVIDENCE FOR CRUSTAL CONTAMINATION VERSUS CRUSTAL RECYCLING	CHEM. GEOL.	3075	0	64.7485	-49.6838	VOLCANIC	MAFIC	BASALT	54.9	7.6	58	0.2	15.9	2.4	0.24	76	1.08	2.71	6.33	0.86	4.272
485414	Greenland	Greenland	Ivisaartoq	10.1016/j.precamres.2007.09.004	EVIDENCE FOR HFSE AND REE MOBILITY DURING CALC-SILICATE METASOMATISM, MESOARCHEAN (~3075 MA) IVISAARTOQ GREENSTONE BELT, SOUTHERN WEST GREENLAND	PREC. RESEARCH	3075	0	64.7343	-49.9381	VOLCANIC	MAFIC	BASALT	50.65	7.62	17.5	0.06	1.88	1.1	0.14	126.1	1.61	2.57	6.98	1.11	5.54
120432	Greenland	Greenland	Ivisaartoq	10.1093/petrology/26.2.253	GEOCHEMICAL EVOLUTION AND UNUSUAL PYROXENE CHEMISTRY OF THE MD THOLEIITE DYKE SWARM FROM THE ARCHAEAN CRATON OF SOUTHERN WEST GREENLAND	J. PETROL.	3075	0	64.74	-49.8	VOLCANIC	MAFIC	DOLERITE	50.45	7.65	186			9		325	1	7	22		11
499713A	Greenland	Greenland	Ivisaartoq	10.1016/j.chemgeo.2009.09.004	THE ORIGIN OF GEOCHEMICAL TRENDS AND EOARCHEAN (CA. 3700 MA) ZIRCONS IN MESOARCHEAN (CA. 3075 MA) OCELLI-HOSTING PILLOW BASALTS, IVISAARTOQ GREENSTONE BELT, SW GREENLAND: EVIDENCE FOR CRUSTAL CONTAMINATION VERSUS CRUSTAL RECYCLING	CHEM. GEOL.	3075	0	64.749	-49.8595	VOLCANIC	MAFIC	BASALT	51.5	7.7	28	0.2	13.3	1.6	0.14	70	1.18	2.6	6.29	0.88	4.375
499710MA	Greenland	Greenland	Ivisaartoq	10.1016/j.chemgeo.2009.09.004	THE ORIGIN OF GEOCHEMICAL TRENDS AND EOARCHEAN (CA. 3700 MA) ZIRCONS IN MESOARCHEAN (CA. 3075 MA) OCELLI-HOSTING PILLOW BASALTS, IVISAARTOQ GREENSTONE BELT, SW GREENLAND: EVIDENCE FOR CRUSTAL CONTAMINATION VERSUS CRUSTAL RECYCLING	CHEM. GEOL.	3075	0	64.7487	-49.8627	VOLCANIC	MAFIC	BASALT	52.8	7.8	103	0.17	5.2	2.6	0.3	126	1.48	2.57	6.14	0.89	3.981
485451	Greenland	Greenland	Ivisaartoq	10.1016/j.gr.2006.02.004	FIELD AND GEOCHEMICAL CHARACTERISTICS OF THE MESOARCHEAN (~3075 MA) IVISAARTOQ GREENSTONE BELT, SOUTHERN WEST GREENLAND: EVIDENCE FOR SEAFLOOR HYDROTHERMAL ALTERATION IN SUPRA-SUBDUCTION OCEANIC CRUST	GONDWANA RES.	3075	0	64.7484	-49.8638	VOLCANIC	MAFIC	BASALT	51.33	7.86	39	0.25	6.64	2.2	0	137.9	1.29	3.21	7.4	1.03	4.74
498224	Greenland	Greenland	Ivisaartoq	10.1016/j.lithos.2008.11.005	GEOCHEMISTRY AND GEODYNAMIC ORIGIN OF THE MESOARCHEAN UJARASSUIT AND IVISAARTOQ GREENSTONE BELTS, SW GREENLAND	LITHOS	3075	0	64.8243	-50.2283	VOLCANIC	MAFIC	THOLEIITE	48.6	7.88	36.29	0.11	15.29	18	0.46	87	0.59	1.89	4.74	0.62	3.58
498237	Greenland	Greenland	Ivisaartoq	10.1016/j.lithos.2008.11.005	GEOCHEMISTRY AND GEODYNAMIC ORIGIN OF THE MESOARCHEAN UJARASSUIT AND IVISAARTOQ GREENSTONE BELTS, SW GREENLAND	LITHOS	3075	0	64.8928	-50.2145	VOLCANIC	MAFIC	THOLEIITE	49.3	7.99	25.38	0.25	1.9	2	0.2	78	1.7	2.68	7.42	1.21	6.11
498274	Greenland	Greenland	Ivisaartoq	10.1016/j.lithos.2008.11.005	GEOCHEMISTRY AND GEODYNAMIC ORIGIN OF THE MESOARCHEAN UJARASSUIT AND IVISAARTOQ GREENSTONE BELTS, SW GREENLAND	LITHOS	3075	0	64.8809	-49.9539	VOLCANIC	MAFIC	THOLEIITE	50.5	7.99	46.44	0.07	6.84	4	0.22	160	1.33	2.58	7.06	1.04	5.53
485405	Greenland	Greenland	Ivisaartoq	10.1016/j.precamres.2007.09.004	EVIDENCE FOR HFSE AND REE MOBILITY DURING CALC-SILICATE METASOMATISM, MESOARCHEAN (~3075 MA) IVISAARTOQ GREENSTONE BELT, SOUTHERN WEST GREENLAND	PREC. RESEARCH	3075	0	64.7306	-49.927	VOLCANIC	MAFIC	BASALT	51.25	8.14	17.4	0.13	2.01	1	0.05	129.7	2.45	4.09	12.03	1.9	9.82
485464	Greenland	Greenland	Ivisaartoq	10.1016/j.gr.2006.02.004	FIELD AND GEOCHEMICAL CHARACTERISTICS OF THE MESOARCHEAN (~3075 MA) IVISAARTOQ GREENSTONE BELT, SOUTHERN WEST GREENLAND: EVIDENCE FOR SEAFLOOR HYDROTHERMAL ALTERATION IN SUPRA-SUBDUCTION OCEANIC CRUST	GONDWANA RES.	3075	0	64.7484	-49.8638	VOLCANIC	MAFIC	BASALT	51.12	8.21	73.3	0.15	4.24	1.5	0	99.2	1.22	2.03	5.63	0.84	4.12
485453	Greenland	Greenland	Ivisaartoq	10.1016/j.gr.2006.02.004	FIELD AND GEOCHEMICAL CHARACTERISTICS OF THE MESOARCHEAN (~3075 MA) IVISAARTOQ GREENSTONE BELT, SOUTHERN WEST GREENLAND: EVIDENCE FOR SEAFLOOR HYDROTHERMAL ALTERATION IN SUPRA-SUBDUCTION OCEANIC CRUST	GONDWANA RES.	3075	0	64.7484	-49.8638	VOLCANIC	MAFIC	BASALT	51.39	8.24	48.7	0.26	3.26	1.8	0	74	1.22	2.64	6.72	0.98	4.6
496119	Greenland	Greenland	Ivisaartoq	10.1016/j.precamres.2007.09.004	EVIDENCE FOR HFSE AND REE MOBILITY DURING CALC-SILICATE METASOMATISM, MESOARCHEAN (~3075 MA) IVISAARTOQ GREENSTONE BELT, SOUTHERN WEST GREENLAND	PREC. RESEARCH	3075	0	64.7321	-49.937	VOLCANIC	MAFIC	BASALT	48.22	8.27	14.2	0.06	3.63	1.5	0.06	84.4	1.37	2.06	6.05	0.9	4.71
498260	Greenland	Greenland	Ivisaartoq	10.1016/j.lithos.2008.11.005	GEOCHEMISTRY AND GEODYNAMIC ORIGIN OF THE MESOARCHEAN UJARASSUIT AND IVISAARTOQ GREENSTONE BELTS, SW GREENLAND	LITHOS	3075	0	64.9024	-50.2333	VOLCANIC	MAFIC	THOLEIITE	49	8.29	41.61	0.08	12.68	1	0.11	136	1.77	2.55	7.31	1.15	6.17
498229	Greenland	Greenland	Ivisaartoq	10.1016/j.lithos.2008.11.005	GEOCHEMISTRY AND GEODYNAMIC ORIGIN OF THE MESOARCHEAN UJARASSUIT AND IVISAARTOQ GREENSTONE BELTS, SW GREENLAND	LITHOS	3075	0	64.8581	-50.1908	VOLCANIC	MAFIC	THOLEIITE	48.1	8.39	2232.57	0.23	7.4	5	0.21	69	1.35	2.14	6.15	1	4.85
498219	Greenland	Greenland	Ivisaartoq	10.1016/j.lithos.2008.11.005	GEOCHEMISTRY AND GEODYNAMIC ORIGIN OF THE MESOARCHEAN UJARASSUIT AND IVISAARTOQ GREENSTONE BELTS, SW GREENLAND	LITHOS	3075	0	64.85	-50.1971	VOLCANIC	MAFIC	THOLEIITE	49.3	8.44	55.65	0.24	6.22	11	0.48	83	0.77	2.2	5.2	0.74	3.66
496118	Greenland	Greenland	Ivisaartoq	10.1016/j.precamres.2007.09.004	EVIDENCE FOR HFSE AND REE MOBILITY DURING CALC-SILICATE METASOMATISM, MESOARCHEAN (~3075 MA) IVISAARTOQ GREENSTONE BELT, SOUTHERN WEST GREENLAND	PREC. RESEARCH	3075	0	64.7317	-49.9421	VOLCANIC	MAFIC	BASALT	48.33	8.47	8.9	0.04	2.87	3.4	1.25	53.8	0.5	1.04	3	0.51	3.04
499716	Greenland	Greenland	Ivisaartoq	10.1016/j.precamres.2007.09.004	EVIDENCE FOR HFSE AND REE MOBILITY DURING CALC-SILICATE METASOMATISM, MESOARCHEAN (~3075 MA) IVISAARTOQ GREENSTONE BELT, SOUTHERN WEST GREENLAND	PREC. RESEARCH	3075	0	64.739	-49.879	VOLCANIC	MAFIC	BASALT	49.78	8.48	285.5	1.81	25.52	14.3	0.38	55.6	22.39	6.85	20.76	3.08	14.33
485470	Greenland	Greenland	Ivisaartoq	10.1016/j.lithos.2007.06.021	THE ORIGIN AND COMPOSITIONS OF MESOARCHEAN OCEANIC CRUST: EVIDENCE FROM THE 3075 MA IVISAARTOQ GREENSTONE BELT, SW GREENLAND	LITHOS	3075	0	64.7469	-49.858	VOLCANIC	MAFIC	BASALT	51.74	8.59	549	0.145	11.2	2.7	0	96	1.42	2.84	6.99	1	4.83
485459	Greenland	Greenland	Ivisaartoq	10.1016/j.gr.2006.02.004	FIELD AND GEOCHEMICAL CHARACTERISTICS OF THE MESOARCHEAN (~3075 MA) IVISAARTOQ GREENSTONE BELT, SOUTHERN WEST GREENLAND: EVIDENCE FOR SEAFLOOR HYDROTHERMAL ALTERATION IN SUPRA-SUBDUCTION OCEANIC CRUST	GONDWANA RES.	3075	0	64.7484	-49.8638	VOLCANIC	MAFIC	BASALT	51.97	8.59	39.9	0.17	6.57	2.5	0.3	80.1	1.15	2.56	6.14	0.86	4.16
485457	Greenland	Greenland	Ivisaartoq	10.1016/j.gr.2006.02.004	FIELD AND GEOCHEMICAL CHARACTERISTICS OF THE MESOARCHEAN (~3075 MA) IVISAARTOQ GREENSTONE BELT, SOUTHERN WEST GREENLAND: EVIDENCE FOR SEAFLOOR HYDROTHERMAL ALTERATION IN SUPRA-SUBDUCTION OCEANIC CRUST	GONDWANA RES.	3075	0	64.7484	-49.8638	VOLCANIC	MAFIC	BASALT	49.48	8.65	44.1	0.19	4.9	3	0.1	83.7	1.19	2.75	6.98	0.99	5
498218	Greenland	Greenland	Ivisaartoq	10.1016/j.lithos.2008.11.005	GEOCHEMISTRY AND GEODYNAMIC ORIGIN OF THE MESOARCHEAN UJARASSUIT AND IVISAARTOQ GREENSTONE BELTS, SW GREENLAND	LITHOS	3075	0	64.8367	-50.2148	VOLCANIC	MAFIC	THOLEIITE	48.1	8.66	51.91	0.15	5.15	7	0.26	77	0.75	1.59	3.74	0.58	3.08
496105	Greenland	Greenland	Ivisaartoq	10.1016/j.precamres.2007.09.004	EVIDENCE FOR HFSE AND REE MOBILITY DURING CALC-SILICATE METASOMATISM, MESOARCHEAN (~3075 MA) IVISAARTOQ GREENSTONE BELT, SOUTHERN WEST GREENLAND	PREC. RESEARCH	3075	0	64.7376	-49.8809	VOLCANIC	MAFIC	BASALT	49.11	8.66	5.5	0.05	3.77	0.7	0.33	39.9	1.37	0.98	2.76	0.4	2.11
499702MA	Greenland	Greenland	Ivisaartoq	10.1016/j.chemgeo.2009.09.004	THE ORIGIN OF GEOCHEMICAL TRENDS AND EOARCHEAN (CA. 3700 MA) ZIRCONS IN MESOARCHEAN (CA. 3075 MA) OCELLI-HOSTING PILLOW BASALTS, IVISAARTOQ GREENSTONE BELT, SW GREENLAND: EVIDENCE FOR CRUSTAL CONTAMINATION VERSUS CRUSTAL RECYCLING	CHEM. GEOL.	3075	0	64.7463	-49.8599	VOLCANIC	MAFIC	BASALT	48.2	8.7	38	0.21	21.8	7.3	0.34	73	8.78	3.23	8.09	1.21	5.274
149206	Greenland	Greenland	Ivisaartoq	10.1093/petrology/26.2.253	GEOCHEMICAL EVOLUTION AND UNUSUAL PYROXENE CHEMISTRY OF THE MD THOLEIITE DYKE SWARM FROM THE ARCHAEAN CRATON OF SOUTHERN WEST GREENLAND	J. PETROL.	3075	0	64.74	-49.8	VOLCANIC	MAFIC	DOLERITE	47.29	8.77	40			16		119		2	7		5
496117	Greenland	Greenland	Ivisaartoq	10.1016/j.precamres.2007.09.004	EVIDENCE FOR HFSE AND REE MOBILITY DURING CALC-SILICATE METASOMATISM, MESOARCHEAN (~3075 MA) IVISAARTOQ GREENSTONE BELT, SOUTHERN WEST GREENLAND	PREC. RESEARCH	3075	0	64.7308	-49.9469	VOLCANIC	MAFIC	BASALT	48.57	8.84	17.6	0.1	3.69	1.4	0.36	88.5	0.61	1.33	3.87	0.59	3.36
485440	Greenland	Greenland	Ivisaartoq	10.1016/j.precamres.2007.09.004	EVIDENCE FOR HFSE AND REE MOBILITY DURING CALC-SILICATE METASOMATISM, MESOARCHEAN (~3075 MA) IVISAARTOQ GREENSTONE BELT, SOUTHERN WEST GREENLAND	PREC. RESEARCH	3075	0	64.7477	-49.8959	VOLCANIC	MAFIC	BASALT	48.66	8.89	60.2	0.06	19.12	9.7	8.84	1182.9	1.43	1.69	3.49	0.47	2.1
485469	Greenland	Greenland	Ivisaartoq	10.1016/j.lithos.2007.06.021	THE ORIGIN AND COMPOSITIONS OF MESOARCHEAN OCEANIC CRUST: EVIDENCE FROM THE 3075 MA IVISAARTOQ GREENSTONE BELT, SW GREENLAND	LITHOS	3075	0	64.7469	-49.858	VOLCANIC	MAFIC	BASALT	50.95	8.9	58	0.183	3.196	2	0	120	1.51	2.85	7.08	1.01	4.86
499713B	Greenland	Greenland	Ivisaartoq	10.1016/j.chemgeo.2009.09.004	THE ORIGIN OF GEOCHEMICAL TRENDS AND EOARCHEAN (CA. 3700 MA) ZIRCONS IN MESOARCHEAN (CA. 3075 MA) OCELLI-HOSTING PILLOW BASALTS, IVISAARTOQ GREENSTONE BELT, SW GREENLAND: EVIDENCE FOR CRUSTAL CONTAMINATION VERSUS CRUSTAL RECYCLING	CHEM. GEOL.	3075	0	64.749	-49.8595	VOLCANIC	MAFIC	BASALT	48.3	9	39	0.16	13.3	2.5	0.11	63	1.12	2.4	6.35	0.92	4.382
498265	Greenland	Greenland	Ivisaartoq	10.1016/j.lithos.2008.11.005	GEOCHEMISTRY AND GEODYNAMIC ORIGIN OF THE MESOARCHEAN UJARASSUIT AND IVISAARTOQ GREENSTONE BELTS, SW GREENLAND	LITHOS	3075	0	64.8964	-50.2526	VOLCANIC	MAFIC	THOLEIITE	49	9.34	38	0.13	11.84	11	1.39	44	1.79	2.42	7.18	1.11	6.06
149224	Greenland	Greenland	Ivisaartoq	10.1093/petrology/26.2.253	GEOCHEMICAL EVOLUTION AND UNUSUAL PYROXENE CHEMISTRY OF THE MD THOLEIITE DYKE SWARM FROM THE ARCHAEAN CRATON OF SOUTHERN WEST GREENLAND	J. PETROL.	3075	0	64.74	-49.8	VOLCANIC	MAFIC	DOLERITE	49.45	9.36	115			15		186		9	14		6
485460	Greenland	Greenland	Ivisaartoq	10.1016/j.gr.2006.02.004	FIELD AND GEOCHEMICAL CHARACTERISTICS OF THE MESOARCHEAN (~3075 MA) IVISAARTOQ GREENSTONE BELT, SOUTHERN WEST GREENLAND: EVIDENCE FOR SEAFLOOR HYDROTHERMAL ALTERATION IN SUPRA-SUBDUCTION OCEANIC CRUST	GONDWANA RES.	3075	0	64.7484	-49.8638	VOLCANIC	MAFIC	BASALT	47.44	9.38	45.2	0.16	22.33	2.5	0	61.3	1.21	2.48	6.47	0.83	4.05
485461	Greenland	Greenland	Ivisaartoq	10.1016/j.gr.2006.02.004	FIELD AND GEOCHEMICAL CHARACTERISTICS OF THE MESOARCHEAN (~3075 MA) IVISAARTOQ GREENSTONE BELT, SOUTHERN WEST GREENLAND: EVIDENCE FOR SEAFLOOR HYDROTHERMAL ALTERATION IN SUPRA-SUBDUCTION OCEANIC CRUST	GONDWANA RES.	3075	0	64.7484	-49.8638	VOLCANIC	MAFIC	BASALT	47.47	9.4	68.9	0.09	24.27	7.8	0.7	69.1	1.03	2.07	5.57	0.81	4.08
485458	Greenland	Greenland	Ivisaartoq	10.1016/j.gr.2006.02.004	FIELD AND GEOCHEMICAL CHARACTERISTICS OF THE MESOARCHEAN (~3075 MA) IVISAARTOQ GREENSTONE BELT, SOUTHERN WEST GREENLAND: EVIDENCE FOR SEAFLOOR HYDROTHERMAL ALTERATION IN SUPRA-SUBDUCTION OCEANIC CRUST	GONDWANA RES.	3075	0	64.7484	-49.8638	VOLCANIC	MAFIC	BASALT	48.52	9.45	44.1	0.17	24.04	2.7	0.1	93.8	1.29	2.6	6.7	0.95	4.49
499741	Greenland	Greenland	Ivisaartoq	10.1016/j.precamres.2007.09.004	EVIDENCE FOR HFSE AND REE MOBILITY DURING CALC-SILICATE METASOMATISM, MESOARCHEAN (~3075 MA) IVISAARTOQ GREENSTONE BELT, SOUTHERN WEST GREENLAND	PREC. RESEARCH	3075	0	64.748	-49.896	VOLCANIC	MAFIC	BASALT	48.72	9.49	62.9	0.61	31.35	0.8	0.3	1302.9	12.36	1.45	2.78	0.38	1.62
499705MA	Greenland	Greenland	Ivisaartoq	10.1016/j.chemgeo.2009.09.004	THE ORIGIN OF GEOCHEMICAL TRENDS AND EOARCHEAN (CA. 3700 MA) ZIRCONS IN MESOARCHEAN (CA. 3075 MA) OCELLI-HOSTING PILLOW BASALTS, IVISAARTOQ GREENSTONE BELT, SW GREENLAND: EVIDENCE FOR CRUSTAL CONTAMINATION VERSUS CRUSTAL RECYCLING	CHEM. GEOL.	3075	0	64.7467	-49.8589	VOLCANIC	MAFIC	BASALT	48.7	9.5	33	0.14	21.1	2	0.25	71	1.61	2.71	7.13	1.07	4.716
485468	Greenland	Greenland	Ivisaartoq	10.1016/j.lithos.2007.06.021	THE ORIGIN AND COMPOSITIONS OF MESOARCHEAN OCEANIC CRUST: EVIDENCE FROM THE 3075 MA IVISAARTOQ GREENSTONE BELT, SW GREENLAND	LITHOS	3075	0	64.7466	-49.8591	VOLCANIC	MAFIC	BASALT	50.09	9.75	37	0.19	5.319	2	0	123	1.54	2.98	7.6	1.09	5.19
485439	Greenland	Greenland	Ivisaartoq	10.1016/j.precamres.2007.09.004	EVIDENCE FOR HFSE AND REE MOBILITY DURING CALC-SILICATE METASOMATISM, MESOARCHEAN (~3075 MA) IVISAARTOQ GREENSTONE BELT, SOUTHERN WEST GREENLAND	PREC. RESEARCH	3075	0	64.7477	-49.8959	VOLCANIC	MAFIC	BASALT	50.62	9.77	67.4	0.05	22.27	7.5	0.46	1773.8	0.62	1.51	2.77	0.38	1.82
485466	Greenland	Greenland	Ivisaartoq	10.1016/j.gr.2006.02.004	FIELD AND GEOCHEMICAL CHARACTERISTICS OF THE MESOARCHEAN (~3075 MA) IVISAARTOQ GREENSTONE BELT, SOUTHERN WEST GREENLAND: EVIDENCE FOR SEAFLOOR HYDROTHERMAL ALTERATION IN SUPRA-SUBDUCTION OCEANIC CRUST	GONDWANA RES.	3075	0	64.7484	-49.8638	VOLCANIC	MAFIC	BASALT	49.89	9.8	45.2	0.15	13.28	2.3	0	118.1	1.12	2.45	6.18	0.86	4.12
278812	Greenland	Greenland	Ivisaartoq	10.1016/j.jvolgeores.2006.02.011	ACCRETION AND EVOLUTION OF AN ARCHEAN HIGH-GRADE GREY GNEISS-AMPHIBOLITE COMPLEX: THE FISKEFJORD AREA, SOUTHERN WEST GREENLAND	BULL. GEOL. GREENLAND SURV.	3075	0	64.8809	-51.1523	VOLCANIC	MAFIC	NOT-GIVEN	53.34	9.81	238		1	12		204	2.9	16	18		11
496122	Greenland	Greenland	Ivisaartoq	10.1016/j.precamres.2007.09.004	EVIDENCE FOR HFSE AND REE MOBILITY DURING CALC-SILICATE METASOMATISM, MESOARCHEAN (~3075 MA) IVISAARTOQ GREENSTONE BELT, SOUTHERN WEST GREENLAND	PREC. RESEARCH	3075	0	64.7315	-49.9602	VOLCANIC	MAFIC	BASALT	48.7	9.93	51	0.04	10.45	62.6	13.65	123.6	1.01	1.38	3.92	0.58	3.09
485420	Greenland	Greenland	Ivisaartoq	10.1016/j.lithos.2007.06.021	THE ORIGIN AND COMPOSITIONS OF MESOARCHEAN OCEANIC CRUST: EVIDENCE FROM THE 3075 MA IVISAARTOQ GREENSTONE BELT, SW GREENLAND	LITHOS	3075	0	64.7389	-49.9364	VOLCANIC	MAFIC	BASALT	52.06	10.12	30	0.192	11.712	0.4	0.1	90	1.26	3.31	7.83	1.06	4.96
485420	Greenland	Greenland	Ivisaartoq	10.1016/j.gr.2006.02.004	FIELD AND GEOCHEMICAL CHARACTERISTICS OF THE MESOARCHEAN (~3075 MA) IVISAARTOQ GREENSTONE BELT, SOUTHERN WEST GREENLAND: EVIDENCE FOR SEAFLOOR HYDROTHERMAL ALTERATION IN SUPRA-SUBDUCTION OCEANIC CRUST	GONDWANA RES.	3075	0	64.7389	-49.9364	VOLCANIC	MAFIC	BASALT	52.06	10.12	29.7	0.192	1.7	0.4	0.13	90	1.26	3.31	7.83	1.06	4.96
485402	Greenland	Greenland	Ivisaartoq	10.1016/j.precamres.2007.09.004	EVIDENCE FOR HFSE AND REE MOBILITY DURING CALC-SILICATE METASOMATISM, MESOARCHEAN (~3075 MA) IVISAARTOQ GREENSTONE BELT, SOUTHERN WEST GREENLAND	PREC. RESEARCH	3075	0	64.7301	-49.9287	VOLCANIC	MAFIC	BASALT	50.74	10.15	60.2	0.02	1.76	52.5	7.26	52.9	1	1.49	2.62	0.29	1.19
485403	Greenland	Greenland	Ivisaartoq	10.1016/j.precamres.2007.09.004	EVIDENCE FOR HFSE AND REE MOBILITY DURING CALC-SILICATE METASOMATISM, MESOARCHEAN (~3075 MA) IVISAARTOQ GREENSTONE BELT, SOUTHERN WEST GREENLAND	PREC. RESEARCH	3075	0	64.7301	-49.9287	VOLCANIC	MAFIC	BASALT	52.74	10.26	56.1	0.02	1.71	48.6	6.71	53.6	0.96	1.74	3.34	0.39	1.62
485462	Greenland	Greenland	Ivisaartoq	10.1016/j.gr.2006.02.004	FIELD AND GEOCHEMICAL CHARACTERISTICS OF THE MESOARCHEAN (~3075 MA) IVISAARTOQ GREENSTONE BELT, SOUTHERN WEST GREENLAND: EVIDENCE FOR SEAFLOOR HYDROTHERMAL ALTERATION IN SUPRA-SUBDUCTION OCEANIC CRUST	GONDWANA RES.	3075	0	64.7484	-49.8638	VOLCANIC	MAFIC	BASALT	50.32	10.32	56.9	0.13	9.03	3.3	0.4	61.4	1.17	2.23	5.75	0.86	3.99
485465	Greenland	Greenland	Ivisaartoq	10.1016/j.gr.2006.02.004	FIELD AND GEOCHEMICAL CHARACTERISTICS OF THE MESOARCHEAN (~3075 MA) IVISAARTOQ GREENSTONE BELT, SOUTHERN WEST GREENLAND: EVIDENCE FOR SEAFLOOR HYDROTHERMAL ALTERATION IN SUPRA-SUBDUCTION OCEANIC CRUST	GONDWANA RES.	3075	0	64.7484	-49.8638	VOLCANIC	MAFIC	BASALT	48.22	10.4	53.5	0.14	27.58	4.6	1	93.6	0.95	1.72	4.88	0.75	3.64
499718	Greenland	Greenland	Ivisaartoq	10.1016/j.precamres.2007.09.004	EVIDENCE FOR HFSE AND REE MOBILITY DURING CALC-SILICATE METASOMATISM, MESOARCHEAN (~3075 MA) IVISAARTOQ GREENSTONE BELT, SOUTHERN WEST GREENLAND	PREC. RESEARCH	3075	0	64.7427	-49.8661	VOLCANIC	MAFIC	BASALT	46.51	10.57	3.5	0.13	22.55	0.2	0.37	55.6	0.54	0.89	1.64	0.21	1.04
499710B	Greenland	Greenland	Ivisaartoq	10.1016/j.chemgeo.2009.09.004	THE ORIGIN OF GEOCHEMICAL TRENDS AND EOARCHEAN (CA. 3700 MA) ZIRCONS IN MESOARCHEAN (CA. 3075 MA) OCELLI-HOSTING PILLOW BASALTS, IVISAARTOQ GREENSTONE BELT, SW GREENLAND: EVIDENCE FOR CRUSTAL CONTAMINATION VERSUS CRUSTAL RECYCLING	CHEM. GEOL.	3075	0	64.7487	-49.8627	VOLCANIC	MAFIC	BASALT	48.1	10.7	31	0.13	12.3	2.9	0.05	45	0.95	2.31	5.71	0.82	3.983
498228	Greenland	Greenland	Ivisaartoq	10.1016/j.lithos.2008.11.005	GEOCHEMISTRY AND GEODYNAMIC ORIGIN OF THE MESOARCHEAN UJARASSUIT AND IVISAARTOQ GREENSTONE BELTS, SW GREENLAND	LITHOS	3075	0	64.8581	-50.1903	VOLCANIC	MAFIC	NOT-GIVEN	53.3	10.75	50.48	0.36	12.71	10	1.27	74	0.46	2.06	4.19	0.55	2.52
498264	Greenland	Greenland	Ivisaartoq	10.1016/j.lithos.2008.11.005	GEOCHEMISTRY AND GEODYNAMIC ORIGIN OF THE MESOARCHEAN UJARASSUIT AND IVISAARTOQ GREENSTONE BELTS, SW GREENLAND	LITHOS	3075	0	64.8967	-50.263	VOLCANIC	MAFIC	NOT-GIVEN	50.9	10.84	27.69	0.1	4.77	12	1.75	106	0.83	3.33	6.12	0.83	3.61
498239	Greenland	Greenland	Ivisaartoq	10.1016/j.lithos.2008.11.005	GEOCHEMISTRY AND GEODYNAMIC ORIGIN OF THE MESOARCHEAN UJARASSUIT AND IVISAARTOQ GREENSTONE BELTS, SW GREENLAND	LITHOS	3075	0	64.8827	-50.2181	VOLCANIC	MAFIC	NOT-GIVEN	53.7	10.85	18.07	0.23	11.22	2	0.4	91	0.51	1.88	3.71	0.43	1.94
498271	Greenland	Greenland	Ivisaartoq	10.1016/j.lithos.2008.11.005	GEOCHEMISTRY AND GEODYNAMIC ORIGIN OF THE MESOARCHEAN UJARASSUIT AND IVISAARTOQ GREENSTONE BELTS, SW GREENLAND	LITHOS	3075	0	64.858	-49.9948	VOLCANIC	MAFIC	THOLEIITE	47.9	11.2	57.91	0.11	4.92	23	2.77	65	1.49	2.91	7.23	1.07	5.35
498256B	Greenland	Greenland	Ivisaartoq	10.1016/j.lithos.2008.11.005	GEOCHEMISTRY AND GEODYNAMIC ORIGIN OF THE MESOARCHEAN UJARASSUIT AND IVISAARTOQ GREENSTONE BELTS, SW GREENLAND	LITHOS	3075	0	64.9164	-50.2065	VOLCANIC	MAFIC	THOLEIITE	49.2	11.26	18.1	0.04	12.37	4	0.42	37	0.31	0.68	1.84	0.29	1.72
2000-15	Greenland	Greenland	Isua Supracrustal Belt	10.1016/S0301-9268(03)00095-0	ALTERATION AND GEOCHEMICAL PATTERNS IN THE 3.7-3.8 GA ISUA GREENSTONE BELT, WEST GREENLAND	PREC. RESEARCH	3800	0	65.1	-50	VOLCANIC	MAFIC	NOT-GIVEN	53.04	4.32	99	0.15	4.73	33.1		89	2.83	4.52	12.41	1.83	10.54
2000-27	Greenland	Greenland	Isua Supracrustal Belt	10.1016/S0301-9268(03)00095-0	ALTERATION AND GEOCHEMICAL PATTERNS IN THE 3.7-3.8 GA ISUA GREENSTONE BELT, WEST GREENLAND	PREC. RESEARCH	3800	0	65.1	-50	VOLCANIC	MAFIC	NOT-GIVEN	53.35	4.45	15.8	0.1	5.08	1.9		98	2.75	6.26	15.37	2.32	12.41
G11/78	Greenland	Greenland	Isua Supracrustal Belt	10.1016/S0301-9268(03)00095-1	ALTERATION AND GEOCHEMICAL PATTERNS IN THE 3.7-3.8 GA ISUA GREENSTONE BELT, WEST GREENLAND	PREC. RESEARCH	3800	0	65.0961	-50.0066	VOLCANIC	MAFIC	NOT-GIVEN	49.565	4.614		0.527		88		24.19	2.63	19.56	36.1	3.98	15.86
462955	Greenland	Greenland	Isua Supracrustal Belt	10.1016/S0016-7037(02)01094-3	CONTRASTING GEOCHEMICAL PATTERNS IN THE 3.7 - 3.8 GA PILLOW BASALT CORES AND RIMS, ISUA GREENSTONE BELT, SOUTHWEST GREENLAND: IMPLICATIONS FOR POSTMAGMATIC ALTERATION PROCESSES	GEOCHIM. COSMOCHIM. ACTA	3800	0	65.1871	-49.8109	VOLCANIC	MAFIC	BASALT	54.76	4.88	51	0.12		12.392		277.7	2.68	6.359	15.193	2.216	10.176
K179	Greenland	Greenland	Isua Supracrustal Belt	10.1111/j.1440-1738.2003.00416.x	GEOCHEMISTRY OF THE OLDEST MORB AND OIB IN THE ISUA SUPRACRUSTAL BELT, SOUTHERN WEST GREENLAND: IMPLICATIONS FOR THE COMPOSITION AND TEMPERATURE OF EARLY ARCHEAN UPPER MANTLE	THE ISLAND ARC	3800	0	65.15	-49.75	VOLCANIC	MAFIC	BASALT	46.2	5.02	91			12		54	6.5
G11/79	Greenland	Greenland	Isua Supracrustal Belt	10.1016/j.precamres.2015.07.013	GEOCHEMISTRY OF THE OLDEST MORB AND OIB IN THE ISUA SUPRACRUSTAL BELT, SOUTHERN WEST GREENLAND: IMPLICATIONS FOR THE COMPOSITION AND TEMPERATURE OF EARLY ARCHEAN UPPER MANTLE	PREC. RESEARCH	3800	0	65.0961	-50.0066	VOLCANIC	MAFIC	NOT-GIVEN	47.39	5.084		0.656		105.2		31.5	3.01	22.61	43.4	4.74	18.28
JEH-2007-14	Greenland	Greenland	Isua Supracrustal Belt	10.1016/j.gca.2011.08.018	THE ORIGIN OF DECOUPLED HF-ND ISOTOPE COMPOSITIONS IN EOARCHEAN ROCKS FROM SOUTHERN WEST GREENLAND	GEOCHIM. COSMOCHIM. ACTA	3800	0	65.1175	-50.1632	VOLCANIC	MAFIC	BASALT	53.9	5.13	21.9	0.181	3.94		0.404	90.2	2.42	6.18	14.7	2.1	9.687
248100-G	Greenland	Greenland	Isua Supracrustal Belt	10.1016/j.precamres.2015.07.013	THE ORIGIN OF DECOUPLED HF-ND ISOTOPE COMPOSITIONS IN EOARCHEAN ROCKS FROM SOUTHERN WEST GREENLAND	PREC. RESEARCH	3800	0	65.096	-50.0065	VOLCANIC	MAFIC	NOT-GIVEN	54.32	5.22				71		21	12		52
465435	Greenland	Greenland	Isua Supracrustal Belt	10.1016/S0301-9268(03)00095-0	ALTERATION AND GEOCHEMICAL PATTERNS IN THE 3.7-3.8 GA ISUA GREENSTONE BELT, WEST GREENLAND	PREC. RESEARCH	3800	0	65.1	-50	VOLCANIC	MAFIC	NOT-GIVEN	50.96	5.25	48	0.03		98.2		43	0.75	0.86	2.22	0.36	2.13
462914	Greenland	Greenland	Isua Supracrustal Belt	10.1016/S0301-9268(03)00095-0	ALTERATION AND GEOCHEMICAL PATTERNS IN THE 3.7-3.8 GA ISUA GREENSTONE BELT, WEST GREENLAND	PREC. RESEARCH	3800	0	65.1	-50	VOLCANIC	MAFIC	NOT-GIVEN	45.44	5.26	76	0.13		73.9		106	2.61	5.58	14.2	2.13	10.41
248100-K	Greenland	Greenland	Isua Supracrustal Belt	10.1016/j.precamres.2015.07.013	ALTERATION AND GEOCHEMICAL PATTERNS IN THE 3.7-3.8 GA ISUA GREENSTONE BELT, WEST GREENLAND	PREC. RESEARCH	3800	0	65.096	-50.0065	VOLCANIC	MAFIC	NOT-GIVEN	54.83	5.26				70		19	13		56
JG03/45	Greenland	Greenland	Isua Supracrustal Belt	10.1016/j.chemgeo.2008.09.016	EVIDENCE FOR SUBDUCTION AT 3.8 GA: GEOCHEMISTRY OF ARC-LIKE METABASALTS FROM THE SOUTHERN EDGE OF THE ISUA SUPRACRUSTAL BELT	CHEM. GEOL.	3800	0	65.0849	-50.1735	VOLCANIC	MAFIC	BASALT	52.7	5.3	11.5	0.26		0.53		265	3.54	8.29	19.9	2.79	12.9
462956	Greenland	Greenland	Isua Supracrustal Belt	10.1016/S0016-7037(02)01094-3	CONTRASTING GEOCHEMICAL PATTERNS IN THE 3.7 - 3.8 GA PILLOW BASALT CORES AND RIMS, ISUA GREENSTONE BELT, SOUTHWEST GREENLAND: IMPLICATIONS FOR POSTMAGMATIC ALTERATION PROCESSES	GEOCHIM. COSMOCHIM. ACTA	3800	0	65.1871	-49.8109	VOLCANIC	MAFIC	BASALT	52.96	5.37	27	0.13		5.298		193.3	2.92	6.271	15.199	2.268	10.796
158494	Greenland	Greenland	Isua Supracrustal Belt	10.1016/j.precamres.2015.07.013	CONTRASTING GEOCHEMICAL PATTERNS IN THE 3.7 - 3.8 GA PILLOW BASALT CORES AND RIMS, ISUA GREENSTONE BELT, SOUTHWEST GREENLAND: IMPLICATIONS FOR POSTMAGMATIC ALTERATION PROCESSES	PREC. RESEARCH	3800	0	65.096	-50.0065	VOLCANIC	MAFIC	NOT-GIVEN	50.99	5.51				67		27	4
248100-F	Greenland	Greenland	Isua Supracrustal Belt	10.1016/j.precamres.2015.07.013	CONTRASTING GEOCHEMICAL PATTERNS IN THE 3.7 - 3.8 GA PILLOW BASALT CORES AND RIMS, ISUA GREENSTONE BELT, SOUTHWEST GREENLAND: IMPLICATIONS FOR POSTMAGMATIC ALTERATION PROCESSES	PREC. RESEARCH	3800	0	65.096	-50.0065	VOLCANIC	MAFIC	NOT-GIVEN	50.6	5.55				90		21	12		57
158534	Greenland	Greenland	Isua Supracrustal Belt	10.1016/j.precamres.2015.07.013	CONTRASTING GEOCHEMICAL PATTERNS IN THE 3.7 - 3.8 GA PILLOW BASALT CORES AND RIMS, ISUA GREENSTONE BELT, SOUTHWEST GREENLAND: IMPLICATIONS FOR POSTMAGMATIC ALTERATION PROCESSES	PREC. RESEARCH	3800	0	65.096	-50.0065	VOLCANIC	MAFIC	NOT-GIVEN	51.84	5.57				79		29	3
AMPHIBOLITE	Greenland	Greenland	Isua Supracrustal Belt	10.1016/j.chemgeo.2008.09.011	DACITIC OCELLI IN MAFIC LAVAS, 3.8-3.7 GA ISUA GREENSTONE BELT, WEST GREENLAND: GEOCHEMICAL EVIDENCE FOR PARTIAL MELTING OF OCEANIC CRUST AND MAGMA MIXING	CHEM. GEOL.	3800	0	65.1	-50	VOLCANIC	MAFIC	BASALT	51.2	5.7
462924	Greenland	Greenland	Isua Supracrustal Belt	10.1016/S0016-7037(02)01094-3	CONTRASTING GEOCHEMICAL PATTERNS IN THE 3.7 - 3.8 GA PILLOW BASALT CORES AND RIMS, ISUA GREENSTONE BELT, SOUTHWEST GREENLAND: IMPLICATIONS FOR POSTMAGMATIC ALTERATION PROCESSES	GEOCHIM. COSMOCHIM. ACTA	3800	0	65.1803	-49.8046	VOLCANIC	MAFIC	BASALT	54.52	5.71	8	0.14	2.63	3.56		139.3	2.71	5.466	13.325	2.007	9.013
248100-P	Greenland	Greenland	Isua Supracrustal Belt	10.1016/j.precamres.2015.07.013	CONTRASTING GEOCHEMICAL PATTERNS IN THE 3.7 - 3.8 GA PILLOW BASALT CORES AND RIMS, ISUA GREENSTONE BELT, SOUTHWEST GREENLAND: IMPLICATIONS FOR POSTMAGMATIC ALTERATION PROCESSES	PREC. RESEARCH	3800	0	65.096	-50.0065	VOLCANIC	MAFIC	NOT-GIVEN	51.16	5.74				78		21	14		66
K409	Greenland	Greenland	Isua Supracrustal Belt	10.1111/j.1440-1738.2003.00416.x	GEOCHEMISTRY OF THE OLDEST MORB AND OIB IN THE ISUA SUPRACRUSTAL BELT, SOUTHERN WEST GREENLAND: IMPLICATIONS FOR THE COMPOSITION AND TEMPERATURE OF EARLY ARCHEAN UPPER MANTLE	THE ISLAND ARC	3800	0	65.15	-49.75	VOLCANIC	MAFIC	BASALT	45.7	5.76	64			20		139	5.8
PILLOW CORE	Greenland	Greenland	Isua Supracrustal Belt	10.1111/j.1440-1738.2003.00416.x	GEOCHEMISTRY OF THE OLDEST MORB AND OIB IN THE ISUA SUPRACRUSTAL BELT, SOUTHERN WEST GREENLAND: IMPLICATIONS FOR THE COMPOSITION AND TEMPERATURE OF EARLY ARCHEAN UPPER MANTLE	THE ISLAND ARC	3800	0	65.15	-49.75	VOLCANIC	MAFIC	BASALT	54	5.95	21		4	4.1		92	0.57
465451	Greenland	Greenland	Isua Supracrustal Belt	10.1016/S0301-9268(03)00095-0	ALTERATION AND GEOCHEMICAL PATTERNS IN THE 3.7-3.8 GA ISUA GREENSTONE BELT, WEST GREENLAND	PREC. RESEARCH	3800	0	65.1	-50	VOLCANIC	MAFIC	NOT-GIVEN	52.92	5.98	41	0.07	4.03	1.3		102	1.89	2.39	6.51	1.03	5.29
K247	Greenland	Greenland	Isua Supracrustal Belt	10.1111/j.1440-1738.2003.00416.x	GEOCHEMISTRY OF THE OLDEST MORB AND OIB IN THE ISUA SUPRACRUSTAL BELT, SOUTHERN WEST GREENLAND: IMPLICATIONS FOR THE COMPOSITION AND TEMPERATURE OF EARLY ARCHEAN UPPER MANTLE	THE ISLAND ARC	3800	0	65.15	-49.75	VOLCANIC	MAFIC	BASALT	52.2	6.04	26		11	12		108	2
158491	Greenland	Greenland	Isua Supracrustal Belt	10.1016/j.precamres.2015.07.013	GEOCHEMISTRY OF THE OLDEST MORB AND OIB IN THE ISUA SUPRACRUSTAL BELT, SOUTHERN WEST GREENLAND: IMPLICATIONS FOR THE COMPOSITION AND TEMPERATURE OF EARLY ARCHEAN UPPER MANTLE	PREC. RESEARCH	3800	0	65.096	-50.0065	VOLCANIC	MAFIC	NOT-GIVEN	48.27	6.2			5	48		43	3
462960	Greenland	Greenland	Isua Supracrustal Belt	10.1016/S0016-7037(02)01094-3	CONTRASTING GEOCHEMICAL PATTERNS IN THE 3.7 - 3.8 GA PILLOW BASALT CORES AND RIMS, ISUA GREENSTONE BELT, SOUTHWEST GREENLAND: IMPLICATIONS FOR POSTMAGMATIC ALTERATION PROCESSES	GEOCHIM. COSMOCHIM. ACTA	3800	0	65.1871	-49.8109	VOLCANIC	MAFIC	BASALT	54.97	6.3	22	0.13		0.963		196.8	2.92	5.917	13.511	2.1	9.882
K458	Greenland	Greenland	Isua Supracrustal Belt	10.1111/j.1440-1738.2003.00416.x	GEOCHEMISTRY OF THE OLDEST MORB AND OIB IN THE ISUA SUPRACRUSTAL BELT, SOUTHERN WEST GREENLAND: IMPLICATIONS FOR THE COMPOSITION AND TEMPERATURE OF EARLY ARCHEAN UPPER MANTLE	THE ISLAND ARC	3800	0	65.15	-49.75	VOLCANIC	MAFIC	BASALT	48.3	6.37	37		1.3	3		72	3.4
K508	Greenland	Greenland	Isua Supracrustal Belt	10.1111/j.1440-1738.2003.00416.x	GEOCHEMISTRY OF THE OLDEST MORB AND OIB IN THE ISUA SUPRACRUSTAL BELT, SOUTHERN WEST GREENLAND: IMPLICATIONS FOR THE COMPOSITION AND TEMPERATURE OF EARLY ARCHEAN UPPER MANTLE	THE ISLAND ARC	3800	0	65.15	-49.75	VOLCANIC	MAFIC	BASALT	49.6	6.41	25			1.3		52	3.2
465487	Greenland	Greenland	Isua Supracrustal Belt	10.1016/S0301-9268(03)00095-0	ALTERATION AND GEOCHEMICAL PATTERNS IN THE 3.7-3.8 GA ISUA GREENSTONE BELT, WEST GREENLAND	PREC. RESEARCH	3800	0	65.1	-50	VOLCANIC	MAFIC	NOT-GIVEN	53.14	6.5	7	0.08	3.86	0.3		80	2	2.81	7.67	1.16	6.12
465491	Greenland	Greenland	Isua Supracrustal Belt	10.1016/S0301-9268(03)00095-0	ALTERATION AND GEOCHEMICAL PATTERNS IN THE 3.7-3.8 GA ISUA GREENSTONE BELT, WEST GREENLAND	PREC. RESEARCH	3800	0	65.1	-50	VOLCANIC	MAFIC	NOT-GIVEN	52.79	6.53		0.09	4.45	27.1		46	1.88	2.75	7.21	1.1	5.82
465617B1	Greenland	Greenland	Isua Supracrustal Belt	10.1016/j.chemgeo.2008.09.011	DACITIC OCELLI IN MAFIC LAVAS, 3.8-3.7 GA ISUA GREENSTONE BELT, WEST GREENLAND: GEOCHEMICAL EVIDENCE FOR PARTIAL MELTING OF OCEANIC CRUST AND MAGMA MIXING	CHEM. GEOL.	3800	0	65.1314	50.1648	VOLCANIC	MAFIC	ANDESITE	54.2	6.54	22	0.17		3.2		194	2	5.23	11.91	1.64	8.31
462958	Greenland	Greenland	Isua Supracrustal Belt	10.1016/S0016-7037(02)01094-3	CONTRASTING GEOCHEMICAL PATTERNS IN THE 3.7 - 3.8 GA PILLOW BASALT CORES AND RIMS, ISUA GREENSTONE BELT, SOUTHWEST GREENLAND: IMPLICATIONS FOR POSTMAGMATIC ALTERATION PROCESSES	GEOCHIM. COSMOCHIM. ACTA	3800	0	65.1871	-49.8109	VOLCANIC	MAFIC	BASALT	53.75	6.59	10	0.11		0.739		199.9	2.85	5.331	13.161	1.973	9.91
K076	Greenland	Greenland	Isua Supracrustal Belt	10.1111/j.1440-1738.2003.00416.x	GEOCHEMISTRY OF THE OLDEST MORB AND OIB IN THE ISUA SUPRACRUSTAL BELT, SOUTHERN WEST GREENLAND: IMPLICATIONS FOR THE COMPOSITION AND TEMPERATURE OF EARLY ARCHEAN UPPER MANTLE	THE ISLAND ARC	3800	0	65.15	-49.75	VOLCANIC	MAFIC	BASALT	48.6	6.82	28		1.4	7		80	3.7
K457	Greenland	Greenland	Isua Supracrustal Belt	10.1111/j.1440-1738.2003.00416.x	GEOCHEMISTRY OF THE OLDEST MORB AND OIB IN THE ISUA SUPRACRUSTAL BELT, SOUTHERN WEST GREENLAND: IMPLICATIONS FOR THE COMPOSITION AND TEMPERATURE OF EARLY ARCHEAN UPPER MANTLE	THE ISLAND ARC	3800	0	65.15	-49.75	VOLCANIC	MAFIC	BASALT	49.1	6.89	43			3.1		68	2.6
K345	Greenland	Greenland	Isua Supracrustal Belt	10.1111/j.1440-1738.2003.00416.x	GEOCHEMISTRY OF THE OLDEST MORB AND OIB IN THE ISUA SUPRACRUSTAL BELT, SOUTHERN WEST GREENLAND: IMPLICATIONS FOR THE COMPOSITION AND TEMPERATURE OF EARLY ARCHEAN UPPER MANTLE	THE ISLAND ARC	3800	0	65.15	-49.75	VOLCANIC	MAFIC	BASALT	48.8	6.95	23			3.8		64	2.9
K263	Greenland	Greenland	Isua Supracrustal Belt	10.1111/j.1440-1738.2003.00416.x	GEOCHEMISTRY OF THE OLDEST MORB AND OIB IN THE ISUA SUPRACRUSTAL BELT, SOUTHERN WEST GREENLAND: IMPLICATIONS FOR THE COMPOSITION AND TEMPERATURE OF EARLY ARCHEAN UPPER MANTLE	THE ISLAND ARC	3800	0	65.15	-49.75	VOLCANIC	MAFIC	BASALT	49.3	6.97	21			7.4		100	1.9
JG03/42	Greenland	Greenland	Isua Supracrustal Belt	10.1016/j.chemgeo.2008.09.016	EVIDENCE FOR SUBDUCTION AT 3.8 GA: GEOCHEMISTRY OF ARC-LIKE METABASALTS FROM THE SOUTHERN EDGE OF THE ISUA SUPRACRUSTAL BELT	CHEM. GEOL.	3800	0	65.0849	-50.1735	VOLCANIC	MAFIC	BASALT	49.6	7	148	0.84		23.22		282	4.05	31.4	71.2	9.42	40.8
K048	Greenland	Greenland	Isua Supracrustal Belt	10.1111/j.1440-1738.2003.00416.x	GEOCHEMISTRY OF THE OLDEST MORB AND OIB IN THE ISUA SUPRACRUSTAL BELT, SOUTHERN WEST GREENLAND: IMPLICATIONS FOR THE COMPOSITION AND TEMPERATURE OF EARLY ARCHEAN UPPER MANTLE	THE ISLAND ARC	3800	0	65.15	-49.75	VOLCANIC	MAFIC	BASALT	49.9	7.02	50			2.9		118	2.7
465450	Greenland	Greenland	Isua Supracrustal Belt	10.1016/S0301-9268(03)00095-0	ALTERATION AND GEOCHEMICAL PATTERNS IN THE 3.7-3.8 GA ISUA GREENSTONE BELT, WEST GREENLAND	PREC. RESEARCH	3800	0	65.1	-50	VOLCANIC	MAFIC	NOT-GIVEN	51.24	7.09	11	0.09	3.12	0.2		83	1.82	2.99	7.9	1.24	6.4
465453	Greenland	Greenland	Isua Supracrustal Belt	10.1016/S0301-9268(03)00095-0	ALTERATION AND GEOCHEMICAL PATTERNS IN THE 3.7-3.8 GA ISUA GREENSTONE BELT, WEST GREENLAND	PREC. RESEARCH	3800	0	65.1	-50	VOLCANIC	MAFIC	NOT-GIVEN	53.1	7.16	47	0.09	5.46	1.1		99	1.93	2.62	7.31	1.13	5.85
462939	Greenland	Greenland	Isua Supracrustal Belt	10.1016/S0016-7037(02)01094-3	CONTRASTING GEOCHEMICAL PATTERNS IN THE 3.7 - 3.8 GA PILLOW BASALT CORES AND RIMS, ISUA GREENSTONE BELT, SOUTHWEST GREENLAND: IMPLICATIONS FOR POSTMAGMATIC ALTERATION PROCESSES	GEOCHIM. COSMOCHIM. ACTA	3800	0	65.1871	-49.8109	VOLCANIC	MAFIC	BASALT	50.97	7.21	53	0.12	2.34	11.3		33.25	2.66	5.838	14.781	2.251	11.251
K020	Greenland	Greenland	Isua Supracrustal Belt	10.1111/j.1440-1738.2003.00416.x	GEOCHEMISTRY OF THE OLDEST MORB AND OIB IN THE ISUA SUPRACRUSTAL BELT, SOUTHERN WEST GREENLAND: IMPLICATIONS FOR THE COMPOSITION AND TEMPERATURE OF EARLY ARCHEAN UPPER MANTLE	THE ISLAND ARC	3800	0	65.15	-49.75	VOLCANIC	MAFIC	BASALT	50.3	7.26	21		4	25		72	0.98
JG03/40A	Greenland	Greenland	Isua Supracrustal Belt	10.1016/j.chemgeo.2008.09.016	EVIDENCE FOR SUBDUCTION AT 3.8 GA: GEOCHEMISTRY OF ARC-LIKE METABASALTS FROM THE SOUTHERN EDGE OF THE ISUA SUPRACRUSTAL BELT	CHEM. GEOL.	3800	0	65.0851	-50.1745	VOLCANIC	MAFIC	BASALT	47.3	7.3	195	0.98		30.24		300	4.41	35.8	81.9	10.85	46.6
K430	Greenland	Greenland	Isua Supracrustal Belt	10.1111/j.1440-1738.2003.00416.x	GEOCHEMISTRY OF THE OLDEST MORB AND OIB IN THE ISUA SUPRACRUSTAL BELT, SOUTHERN WEST GREENLAND: IMPLICATIONS FOR THE COMPOSITION AND TEMPERATURE OF EARLY ARCHEAN UPPER MANTLE	THE ISLAND ARC	3800	0	65.15	-49.75	VOLCANIC	MAFIC	BASALT	47.3	7.31	61			8.4		182	2.5
K428	Greenland	Greenland	Isua Supracrustal Belt	10.1111/j.1440-1738.2003.00416.x	GEOCHEMISTRY OF THE OLDEST MORB AND OIB IN THE ISUA SUPRACRUSTAL BELT, SOUTHERN WEST GREENLAND: IMPLICATIONS FOR THE COMPOSITION AND TEMPERATURE OF EARLY ARCHEAN UPPER MANTLE	THE ISLAND ARC	3800	0	65.15	-49.75	VOLCANIC	MAFIC	BASALT	48.2	7.38	56			2.8		76	2.6
462923	Greenland	Greenland	Isua Supracrustal Belt	10.1016/S0016-7037(02)01094-3	CONTRASTING GEOCHEMICAL PATTERNS IN THE 3.7 - 3.8 GA PILLOW BASALT CORES AND RIMS, ISUA GREENSTONE BELT, SOUTHWEST GREENLAND: IMPLICATIONS FOR POSTMAGMATIC ALTERATION PROCESSES	GEOCHIM. COSMOCHIM. ACTA	3800	0	65.1803	-49.8046	VOLCANIC	MAFIC	BASALT	52.57	7.57	5	0.11	5.4	1.24		123.5	3.39	4.588	11.578	1.766	8.135
K672	Greenland	Greenland	Isua Supracrustal Belt	10.1111/j.1440-1738.2003.00416.x	GEOCHEMISTRY OF THE OLDEST MORB AND OIB IN THE ISUA SUPRACRUSTAL BELT, SOUTHERN WEST GREENLAND: IMPLICATIONS FOR THE COMPOSITION AND TEMPERATURE OF EARLY ARCHEAN UPPER MANTLE	THE ISLAND ARC	3800	0	65.15	-49.75	VOLCANIC	MAFIC	BASALT	49	7.68	42			1.7		114	3.1
K070	Greenland	Greenland	Isua Supracrustal Belt	10.1111/j.1440-1738.2003.00416.x	GEOCHEMISTRY OF THE OLDEST MORB AND OIB IN THE ISUA SUPRACRUSTAL BELT, SOUTHERN WEST GREENLAND: IMPLICATIONS FOR THE COMPOSITION AND TEMPERATURE OF EARLY ARCHEAN UPPER MANTLE	THE ISLAND ARC	3800	0	65.15	-49.75	VOLCANIC	MAFIC	BASALT	48.8	7.72	19			1		79	2.3
K695	Greenland	Greenland	Isua Supracrustal Belt	10.1111/j.1440-1738.2003.00416.x	GEOCHEMISTRY OF THE OLDEST MORB AND OIB IN THE ISUA SUPRACRUSTAL BELT, SOUTHERN WEST GREENLAND: IMPLICATIONS FOR THE COMPOSITION AND TEMPERATURE OF EARLY ARCHEAN UPPER MANTLE	THE ISLAND ARC	3800	0	65.15	-49.75	VOLCANIC	MAFIC	BASALT	49.2	7.74	28		2.5	4		86	2.3
P065	Greenland	Greenland	Isua Supracrustal Belt	10.1111/j.1440-1738.2003.00416.x	GEOCHEMISTRY OF THE OLDEST MORB AND OIB IN THE ISUA SUPRACRUSTAL BELT, SOUTHERN WEST GREENLAND: IMPLICATIONS FOR THE COMPOSITION AND TEMPERATURE OF EARLY ARCHEAN UPPER MANTLE	THE ISLAND ARC	3800	0	65.15	-49.75	VOLCANIC	MAFIC	BASALT	49.1	7.79	35		2.5	2.8		83	2.3
K004	Greenland	Greenland	Isua Supracrustal Belt	10.1111/j.1440-1738.2003.00416.x	GEOCHEMISTRY OF THE OLDEST MORB AND OIB IN THE ISUA SUPRACRUSTAL BELT, SOUTHERN WEST GREENLAND: IMPLICATIONS FOR THE COMPOSITION AND TEMPERATURE OF EARLY ARCHEAN UPPER MANTLE	THE ISLAND ARC	3800	0	65.15	-49.75	VOLCANIC	MAFIC	BASALT	49.5	7.8	17			1.1		92	2.5
465448	Greenland	Greenland	Isua Supracrustal Belt	10.1016/S0301-9268(03)00095-0	ALTERATION AND GEOCHEMICAL PATTERNS IN THE 3.7-3.8 GA ISUA GREENSTONE BELT, WEST GREENLAND	PREC. RESEARCH	3800	0	65.1	-50	VOLCANIC	MAFIC	NOT-GIVEN	53.56	7.85	39	0.06	3.65	1.1		112	1.62	3.37	7.2	1.12	5.81
462942	Greenland	Greenland	Isua Supracrustal Belt	10.1016/S0016-7037(02)01094-3	CONTRASTING GEOCHEMICAL PATTERNS IN THE 3.7 - 3.8 GA PILLOW BASALT CORES AND RIMS, ISUA GREENSTONE BELT, SOUTHWEST GREENLAND: IMPLICATIONS FOR POSTMAGMATIC ALTERATION PROCESSES	GEOCHIM. COSMOCHIM. ACTA	3800	0	65.1871	-49.8109	VOLCANIC	MAFIC	BASALT	45.37	8.14	59	0.11	3.04	15.91		41.88	2.65	3.811	10.65	1.69	9.201
K464	Greenland	Greenland	Isua Supracrustal Belt	10.1111/j.1440-1738.2003.00416.x	GEOCHEMISTRY OF THE OLDEST MORB AND OIB IN THE ISUA SUPRACRUSTAL BELT, SOUTHERN WEST GREENLAND: IMPLICATIONS FOR THE COMPOSITION AND TEMPERATURE OF EARLY ARCHEAN UPPER MANTLE	THE ISLAND ARC	3800	0	65.15	-49.75	VOLCANIC	MAFIC	BASALT	47.8	8.16	68			0.6		167	2.3
K001	Greenland	Greenland	Isua Supracrustal Belt	10.1111/j.1440-1738.2003.00416.x	GEOCHEMISTRY OF THE OLDEST MORB AND OIB IN THE ISUA SUPRACRUSTAL BELT, SOUTHERN WEST GREENLAND: IMPLICATIONS FOR THE COMPOSITION AND TEMPERATURE OF EARLY ARCHEAN UPPER MANTLE	THE ISLAND ARC	3800	0	65.15	-49.75	VOLCANIC	MAFIC	BASALT	48.7	8.16	28			3.2		79	2.5
462937	Greenland	Greenland	Isua Supracrustal Belt	10.1016/S0016-7037(02)01094-3	CONTRASTING GEOCHEMICAL PATTERNS IN THE 3.7 - 3.8 GA PILLOW BASALT CORES AND RIMS, ISUA GREENSTONE BELT, SOUTHWEST GREENLAND: IMPLICATIONS FOR POSTMAGMATIC ALTERATION PROCESSES	GEOCHIM. COSMOCHIM. ACTA	3800	0	65.1871	-49.8109	VOLCANIC	MAFIC	BASALT	46.19	8.26	34	0.09	3.28	9.01		37.99	2.54	3.507	10.531	1.668	8.792
462925	Greenland	Greenland	Isua Supracrustal Belt	10.1016/S0016-7037(02)01094-3	CONTRASTING GEOCHEMICAL PATTERNS IN THE 3.7 - 3.8 GA PILLOW BASALT CORES AND RIMS, ISUA GREENSTONE BELT, SOUTHWEST GREENLAND: IMPLICATIONS FOR POSTMAGMATIC ALTERATION PROCESSES	GEOCHIM. COSMOCHIM. ACTA	3800	0	65.1803	-49.8046	VOLCANIC	MAFIC	BASALT	49.33	8.26	42	0.1	2.53	13.96		12.88	2.46	2.898	8.006	1.246	5.87
465436	Greenland	Greenland	Isua Supracrustal Belt	10.1016/S0301-9268(03)00095-0	ALTERATION AND GEOCHEMICAL PATTERNS IN THE 3.7-3.8 GA ISUA GREENSTONE BELT, WEST GREENLAND	PREC. RESEARCH	3800	0	65.1	-50	VOLCANIC	MAFIC	NOT-GIVEN	45.06	8.28	71	0.02		70.9		88	0.78	1.05	3.08	0.5	2.49
K026	Greenland	Greenland	Isua Supracrustal Belt	10.1111/j.1440-1738.2003.00416.x	GEOCHEMISTRY OF THE OLDEST MORB AND OIB IN THE ISUA SUPRACRUSTAL BELT, SOUTHERN WEST GREENLAND: IMPLICATIONS FOR THE COMPOSITION AND TEMPERATURE OF EARLY ARCHEAN UPPER MANTLE	THE ISLAND ARC	3800	0	65.15	-49.75	VOLCANIC	MAFIC	BASALT	49.5	8.28	15			8.2		72	0.71
JG03/57	Greenland	Greenland	Isua Supracrustal Belt	10.1016/j.chemgeo.2008.09.016	EVIDENCE FOR SUBDUCTION AT 3.8 GA: GEOCHEMISTRY OF ARC-LIKE METABASALTS FROM THE SOUTHERN EDGE OF THE ISUA SUPRACRUSTAL BELT	CHEM. GEOL.	3800	0	65.0852	-50.1743	VOLCANIC	MAFIC	BASALT	53.1	8.3	37	0.18		1.18		193	2.46	4.71	12.2	1.85	9.31
PILLOW CORE MANTLE	Greenland	Greenland	Isua Supracrustal Belt	10.1111/j.1440-1738.2003.00416.x	GEOCHEMISTRY OF THE OLDEST MORB AND OIB IN THE ISUA SUPRACRUSTAL BELT, SOUTHERN WEST GREENLAND: IMPLICATIONS FOR THE COMPOSITION AND TEMPERATURE OF EARLY ARCHEAN UPPER MANTLE	THE ISLAND ARC	3800	0	65.15	-49.75	VOLCANIC	MAFIC	BASALT	52.1	8.31	17		4	1.2		74	0.49
462933	Greenland	Greenland	Isua Supracrustal Belt	10.1016/S0301-9268(03)00095-0	ALTERATION AND GEOCHEMICAL PATTERNS IN THE 3.7-3.8 GA ISUA GREENSTONE BELT, WEST GREENLAND	PREC. RESEARCH	3800	0	65.1	-50	VOLCANIC	MAFIC	NOT-GIVEN	49.4	8.43	26	0.08	2.44	10.2		21	2.62	3.74	10.36	1.63	8.2
PILLOW CORE	Greenland	Greenland	Isua Supracrustal Belt	10.1111/j.1440-1738.2003.00416.x	GEOCHEMISTRY OF THE OLDEST MORB AND OIB IN THE ISUA SUPRACRUSTAL BELT, SOUTHERN WEST GREENLAND: IMPLICATIONS FOR THE COMPOSITION AND TEMPERATURE OF EARLY ARCHEAN UPPER MANTLE	THE ISLAND ARC	3800	0	65.15	-49.75	VOLCANIC	MAFIC	BASALT	50.3	8.47	16		4	0.89		85	0.54
462935	Greenland	Greenland	Isua Supracrustal Belt	10.1016/S0016-7037(02)01094-3	CONTRASTING GEOCHEMICAL PATTERNS IN THE 3.7 - 3.8 GA PILLOW BASALT CORES AND RIMS, ISUA GREENSTONE BELT, SOUTHWEST GREENLAND: IMPLICATIONS FOR POSTMAGMATIC ALTERATION PROCESSES	GEOCHIM. COSMOCHIM. ACTA	3800	0	65.1871	-49.8109	VOLCANIC	MAFIC	BASALT	44.52	8.52	74	0.07	2.92	36.99		21.94	2.48	3.601	10.226	1.606	9.463
462926	Greenland	Greenland	Isua Supracrustal Belt	10.1016/S0016-7037(02)01094-3	CONTRASTING GEOCHEMICAL PATTERNS IN THE 3.7 - 3.8 GA PILLOW BASALT CORES AND RIMS, ISUA GREENSTONE BELT, SOUTHWEST GREENLAND: IMPLICATIONS FOR POSTMAGMATIC ALTERATION PROCESSES	GEOCHIM. COSMOCHIM. ACTA	3800	0	65.1803	-49.8046	VOLCANIC	MAFIC	BASALT	47.97	8.58	49	0.1	2.08	22.12		16.57	2.46	2.994	8.024	1.28	8.314
177713	Greenland	Greenland	Isua Supracrustal Belt	10.1016/j.precamres.2015.07.013	CONTRASTING GEOCHEMICAL PATTERNS IN THE 3.7 - 3.8 GA PILLOW BASALT CORES AND RIMS, ISUA GREENSTONE BELT, SOUTHWEST GREENLAND: IMPLICATIONS FOR POSTMAGMATIC ALTERATION PROCESSES	PREC. RESEARCH	3800	0	65.096	-50.0065	VOLCANIC	MAFIC	NOT-GIVEN	45.23	8.8				25		35
465401	Greenland	Greenland	Isua Supracrustal Belt	10.1016/S0301-9268(03)00095-0	ALTERATION AND GEOCHEMICAL PATTERNS IN THE 3.7-3.8 GA ISUA GREENSTONE BELT, WEST GREENLAND	PREC. RESEARCH	3800	0	65.1	-50	VOLCANIC	MAFIC	NOT-GIVEN	53.11	8.86	10.1	0.12	6.92	0.6		44	2.04	3.58	10.02	1.45	7.13
K562	Greenland	Greenland	Isua Supracrustal Belt	10.1111/j.1440-1738.2003.00416.x	GEOCHEMISTRY OF THE OLDEST MORB AND OIB IN THE ISUA SUPRACRUSTAL BELT, SOUTHERN WEST GREENLAND: IMPLICATIONS FOR THE COMPOSITION AND TEMPERATURE OF EARLY ARCHEAN UPPER MANTLE	THE ISLAND ARC	3800	0	65.15	-49.75	VOLCANIC	MAFIC	BASALT	50.4	9.11	18		4	8		71	0.38
462941	Greenland	Greenland	Isua Supracrustal Belt	10.1016/S0016-7037(02)01094-3	CONTRASTING GEOCHEMICAL PATTERNS IN THE 3.7 - 3.8 GA PILLOW BASALT CORES AND RIMS, ISUA GREENSTONE BELT, SOUTHWEST GREENLAND: IMPLICATIONS FOR POSTMAGMATIC ALTERATION PROCESSES	GEOCHIM. COSMOCHIM. ACTA	3800	0	65.1871	-49.8109	VOLCANIC	MAFIC	BASALT	44.12	9.21		0.06	2.53	69.88		18.19	2.26	2.196	6.488	1.148	7.563
462938	Greenland	Greenland	Isua Supracrustal Belt	10.1016/S0016-7037(02)01094-3	CONTRASTING GEOCHEMICAL PATTERNS IN THE 3.7 - 3.8 GA PILLOW BASALT CORES AND RIMS, ISUA GREENSTONE BELT, SOUTHWEST GREENLAND: IMPLICATIONS FOR POSTMAGMATIC ALTERATION PROCESSES	GEOCHIM. COSMOCHIM. ACTA	3800	0	65.1871	-49.8109	VOLCANIC	MAFIC	BASALT	44.61	9.31		0.13	2.56	37.86		15.51	2.86	3.866	9.907	1.692	9.196
K158	Greenland	Greenland	Isua Supracrustal Belt	10.1111/j.1440-1738.2003.00416.x	GEOCHEMISTRY OF THE OLDEST MORB AND OIB IN THE ISUA SUPRACRUSTAL BELT, SOUTHERN WEST GREENLAND: IMPLICATIONS FOR THE COMPOSITION AND TEMPERATURE OF EARLY ARCHEAN UPPER MANTLE	THE ISLAND ARC	3800	0	65.15	-49.75	VOLCANIC	MAFIC	BASALT	48.3	9.32	15			53		55	0.7
JEH-2007-08	Greenland	Greenland	Isua Supracrustal Belt	10.1016/j.gca.2011.08.018	THE ORIGIN OF DECOUPLED HF-ND ISOTOPE COMPOSITIONS IN EOARCHEAN ROCKS FROM SOUTHERN WEST GREENLAND	GEOCHIM. COSMOCHIM. ACTA	3800	0	65.0849	-50.1663	VOLCANIC	MAFIC	BASALT	45.9	9.36	17.2	0.249	3.57		0.815	35.5	3.31	5	13.9	2.19	9.687
2000-6	Greenland	Greenland	Isua Supracrustal Belt	10.1016/S0301-9268(03)00095-0	ALTERATION AND GEOCHEMICAL PATTERNS IN THE 3.7-3.8 GA ISUA GREENSTONE BELT, WEST GREENLAND	PREC. RESEARCH	3800	0	65.1	-50	VOLCANIC	MAFIC	NOT-GIVEN	51.7	9.36	9.1		1.26	0.6		56	1.54	2.96	7.73	1.17	5.85
JEH-06	Greenland	Greenland	Isua Supracrustal Belt	10.1016/j.gr.2014.07.010	THE PETROGENESIS OF ULTRAMAFIC ROCKS IN THE >3.7 GA ISUA SUPRACRUSTAL BELT, SOUTHERN WEST GREENLAND: GEOCHEMICAL EVIDENCE FOR TWO DISTINCT MAGMATIC CUMULATE TRENDS	GONDWANA RES.	3800	0	65.0967	-50.144	VOLCANIC	MAFIC	BONINITE	49.6	9.45	8	0		2.9	1.1	52.8	0.7	1.3	3.3	0.41	1.4
879364	Greenland	Greenland	Isua Supracrustal Belt	10.1016/j.gr.2014.07.010	THE PETROGENESIS OF ULTRAMAFIC ROCKS IN THE >3.7 GA ISUA SUPRACRUSTAL BELT, SOUTHERN WEST GREENLAND: GEOCHEMICAL EVIDENCE FOR TWO DISTINCT MAGMATIC CUMULATE TRENDS	GONDWANA RES.	3800	0	65.092	-50.1414	VOLCANIC	MAFIC	BONINITE	45.1	9.48	48.9423	0.0233057		57.1628	1.29105	60.9874	0.270764	0.784391	1.85093	0.28671	1.42525
JG03/40B	Greenland	Greenland	Isua Supracrustal Belt	10.1016/j.chemgeo.2008.09.016	EVIDENCE FOR SUBDUCTION AT 3.8 GA: GEOCHEMISTRY OF ARC-LIKE METABASALTS FROM THE SOUTHERN EDGE OF THE ISUA SUPRACRUSTAL BELT	CHEM. GEOL.	3800	0	65.0851	-50.1745	VOLCANIC	MAFIC	BASALT	47.3	9.5		0.97		67.25		229	4.25	31.2	76.6	10.26	44.5
465617B2	Greenland	Greenland	Isua Supracrustal Belt	10.1016/j.chemgeo.2008.09.011	DACITIC OCELLI IN MAFIC LAVAS, 3.8-3.7 GA ISUA GREENSTONE BELT, WEST GREENLAND: GEOCHEMICAL EVIDENCE FOR PARTIAL MELTING OF OCEANIC CRUST AND MAGMA MIXING	CHEM. GEOL.	3800	0	65.1314	50.1648	VOLCANIC	MAFIC	BASALT	50.64	9.63	36	0.14		12.3	0.4	53	1.85	3.07	7.74	1.15	6.36
K025	Greenland	Greenland	Isua Supracrustal Belt	10.1016/j.epsl.2010.01.012	THE TUNGSTEN ISOTOPIC COMPOSITION OF EOARCHEAN ROCKS: IMPLICATIONS FOR EARLY SILICATE DIFFERENTIATION AND CORE-MANTLE INTERACTION ON EARTH	EARTH PLANET. SCI. LETT.	3800	0	65.1692	-49.8289	VOLCANIC	MAFIC	BASALT	52.2	9.66		0.41	2.21	7.5	0.96	183	2.7	13.5	28.5	3.37	13.2
465619A2	Greenland	Greenland	Isua Supracrustal Belt	10.1016/j.chemgeo.2008.09.011	DACITIC OCELLI IN MAFIC LAVAS, 3.8-3.7 GA ISUA GREENSTONE BELT, WEST GREENLAND: GEOCHEMICAL EVIDENCE FOR PARTIAL MELTING OF OCEANIC CRUST AND MAGMA MIXING	CHEM. GEOL.	3800	0	65.1314	50.1648	VOLCANIC	MAFIC	BASALT	49.71	9.7	25	0.13		7.1	0.2	35	2.13	2.12	5.73	0.92	5.66
JG03/63	Greenland	Greenland	Isua Supracrustal Belt	10.1016/j.chemgeo.2008.09.016	EVIDENCE FOR SUBDUCTION AT 3.8 GA: GEOCHEMISTRY OF ARC-LIKE METABASALTS FROM THE SOUTHERN EDGE OF THE ISUA SUPRACRUSTAL BELT	CHEM. GEOL.	3800	0	65.0849	-50.1735	VOLCANIC	MAFIC	BASALT	51.3	9.7		0.15		1.06		492	6.43	18.6	44.3	5.84	24.4
K384	Greenland	Greenland	Isua Supracrustal Belt	10.1111/j.1440-1738.2003.00416.x	GEOCHEMISTRY OF THE OLDEST MORB AND OIB IN THE ISUA SUPRACRUSTAL BELT, SOUTHERN WEST GREENLAND: IMPLICATIONS FOR THE COMPOSITION AND TEMPERATURE OF EARLY ARCHEAN UPPER MANTLE	THE ISLAND ARC	3800	0	65.15	-49.75	VOLCANIC	MAFIC	BASALT	49.2	9.77	20			6.2		41	0.29
465617C2	Greenland	Greenland	Isua Supracrustal Belt	10.1016/j.chemgeo.2008.09.011	DACITIC OCELLI IN MAFIC LAVAS, 3.8-3.7 GA ISUA GREENSTONE BELT, WEST GREENLAND: GEOCHEMICAL EVIDENCE FOR PARTIAL MELTING OF OCEANIC CRUST AND MAGMA MIXING	CHEM. GEOL.	3800	0	65.1314	50.1648	VOLCANIC	MAFIC	BASALT	49.9	9.86	6	0.14		3.1		32	1.84	2.56	7.03	1.08	6.14
462920	Greenland	Greenland	Isua Supracrustal Belt	10.1016/S0016-7037(02)01094-3	CONTRASTING GEOCHEMICAL PATTERNS IN THE 3.7 - 3.8 GA PILLOW BASALT CORES AND RIMS, ISUA GREENSTONE BELT, SOUTHWEST GREENLAND: IMPLICATIONS FOR POSTMAGMATIC ALTERATION PROCESSES	GEOCHIM. COSMOCHIM. ACTA	3800	0	65.1803	-49.8046	VOLCANIC	MAFIC	BASALT	45.57	9.88	28	0.09	1.72	18.12		20.85	2.09	2.438	6.737	1.123	7.241
462921	Greenland	Greenland	Isua Supracrustal Belt	10.1016/S0016-7037(02)01094-3	CONTRASTING GEOCHEMICAL PATTERNS IN THE 3.7 - 3.8 GA PILLOW BASALT CORES AND RIMS, ISUA GREENSTONE BELT, SOUTHWEST GREENLAND: IMPLICATIONS FOR POSTMAGMATIC ALTERATION PROCESSES	GEOCHIM. COSMOCHIM. ACTA	3800	0	65.1803	-49.8046	VOLCANIC	MAFIC	BASALT	46.55	9.89	72	0.12	2.42	51.46		23.39	2.48	4.277	10.981	1.707	10.102
06-07F	Greenland	Greenland	Isua Supracrustal Belt	10.1016/j.gr.2014.07.010	THE PETROGENESIS OF ULTRAMAFIC ROCKS IN THE >3.7 GA ISUA SUPRACRUSTAL BELT, SOUTHERN WEST GREENLAND: GEOCHEMICAL EVIDENCE FOR TWO DISTINCT MAGMATIC CUMULATE TRENDS	GONDWANA RES.	3800	0	65.0974	-50.146	VOLCANIC	MAFIC	BONINITE	49.8	9.97	15	0	5.5	8.5	1.6	65.1	0.7	0.9	1.1	0.22	1.4
465417	Greenland	Greenland	Isua Supracrustal Belt	10.1016/S0301-9268(03)00095-0	ALTERATION AND GEOCHEMICAL PATTERNS IN THE 3.7-3.8 GA ISUA GREENSTONE BELT, WEST GREENLAND	PREC. RESEARCH	3800	0	65.1	-50	VOLCANIC	MAFIC	NOT-GIVEN	49.61	9.99	75.1	0.11	1.44	62.8		78	2.26	3.52	10.53	1.66	9.01
465617A2	Greenland	Greenland	Isua Supracrustal Belt	10.1016/j.chemgeo.2008.09.011	DACITIC OCELLI IN MAFIC LAVAS, 3.8-3.7 GA ISUA GREENSTONE BELT, WEST GREENLAND: GEOCHEMICAL EVIDENCE FOR PARTIAL MELTING OF OCEANIC CRUST AND MAGMA MIXING	CHEM. GEOL.	3800	0	65.1314	50.1648	VOLCANIC	MAFIC	BASALT	50.57	10.04	38	0.14		12.2	0.4	16	1.94	2.81	7.79	1.2	6.73
K155	Greenland	Greenland	Isua Supracrustal Belt	10.1111/j.1440-1738.2003.00416.x	GEOCHEMISTRY OF THE OLDEST MORB AND OIB IN THE ISUA SUPRACRUSTAL BELT, SOUTHERN WEST GREENLAND: IMPLICATIONS FOR THE COMPOSITION AND TEMPERATURE OF EARLY ARCHEAN UPPER MANTLE	THE ISLAND ARC	3800	0	65.15	-49.75	VOLCANIC	MAFIC	BASALT	47.7	10.1	15			3.9		55	0.9	2.82	7.56	1.07	4.16
465416	Greenland	Greenland	Isua Supracrustal Belt	10.1016/S0301-9268(03)00095-0	ALTERATION AND GEOCHEMICAL PATTERNS IN THE 3.7-3.8 GA ISUA GREENSTONE BELT, WEST GREENLAND	PREC. RESEARCH	3800	0	65.1	-50	VOLCANIC	MAFIC	NOT-GIVEN	48.56	10.27	42	0.08	1.45	17.3		61	1.62	2.19	6.83	1.14	6.55
JG03/62	Greenland	Greenland	Isua Supracrustal Belt	10.1016/j.chemgeo.2008.09.016	EVIDENCE FOR SUBDUCTION AT 3.8 GA: GEOCHEMISTRY OF ARC-LIKE METABASALTS FROM THE SOUTHERN EDGE OF THE ISUA SUPRACRUSTAL BELT	CHEM. GEOL.	3800	0	65.085	-50.173	VOLCANIC	MAFIC	BASALT	47.7	10.5	10.4	0.18		0.76		70.1	2.49	4.02	11.1	1.73	8.84
465454	Greenland	Greenland	Isua Supracrustal Belt	10.1016/S0301-9268(03)00095-0	ALTERATION AND GEOCHEMICAL PATTERNS IN THE 3.7-3.8 GA ISUA GREENSTONE BELT, WEST GREENLAND	PREC. RESEARCH	3800	0	65.1	-50	VOLCANIC	MAFIC	NOT-GIVEN	52.49	10.55		0.06	3.8	11.9		90	1.65	2.29	6.25	0.95	4.89
JG03/54	Greenland	Greenland	Isua Supracrustal Belt	10.1016/j.chemgeo.2008.09.016	EVIDENCE FOR SUBDUCTION AT 3.8 GA: GEOCHEMISTRY OF ARC-LIKE METABASALTS FROM THE SOUTHERN EDGE OF THE ISUA SUPRACRUSTAL BELT	CHEM. GEOL.	3800	0	65.0852	-50.1743	VOLCANIC	MAFIC	BASALT	51.3	10.8	43.5	0.19		1.32		140	2.42	4.7	12	1.77	8.61
JG03/50	Greenland	Greenland	Isua Supracrustal Belt	10.1016/j.chemgeo.2008.09.016	EVIDENCE FOR SUBDUCTION AT 3.8 GA: GEOCHEMISTRY OF ARC-LIKE METABASALTS FROM THE SOUTHERN EDGE OF THE ISUA SUPRACRUSTAL BELT	CHEM. GEOL.	3800	0	65.0852	-50.1743	VOLCANIC	MAFIC	BASALT	52.6	10.9	49.5	0.2		1.13		173	2.42	4.64	12.2	1.81	8.76
465418	Greenland	Greenland	Isua Supracrustal Belt	10.1016/S0301-9268(03)00095-0	ALTERATION AND GEOCHEMICAL PATTERNS IN THE 3.7-3.8 GA ISUA GREENSTONE BELT, WEST GREENLAND	PREC. RESEARCH	3800	0	65.1	-50	VOLCANIC	MAFIC	NOT-GIVEN	49.28	10.91	45.4	0.09	0.93	40.5		32	1.83	2.67	8.56	1.45	7.43
465620B	Greenland	Greenland	Isua Supracrustal Belt	10.1016/j.chemgeo.2008.09.011	DACITIC OCELLI IN MAFIC LAVAS, 3.8-3.7 GA ISUA GREENSTONE BELT, WEST GREENLAND: GEOCHEMICAL EVIDENCE FOR PARTIAL MELTING OF OCEANIC CRUST AND MAGMA MIXING	CHEM. GEOL.	3800	0	65.1314	50.1648	VOLCANIC	MAFIC	BASALT	47.5	11	39	0.08		21	0.68	51	1.32	1.39	3.73	0.71	4.04
465433	Greenland	Greenland	Isua Supracrustal Belt	10.1016/S0301-9268(03)00095-0	ALTERATION AND GEOCHEMICAL PATTERNS IN THE 3.7-3.8 GA ISUA GREENSTONE BELT, WEST GREENLAND	PREC. RESEARCH	3800	0	65.1	-50	VOLCANIC	MAFIC	NOT-GIVEN	48.37	11.14	3	0.06	1.09	1.4		50	2.07	2.46	7.54	1.23	6.91
JG03/55	Greenland	Greenland	Isua Supracrustal Belt	10.1016/j.chemgeo.2008.09.016	EVIDENCE FOR SUBDUCTION AT 3.8 GA: GEOCHEMISTRY OF ARC-LIKE METABASALTS FROM THE SOUTHERN EDGE OF THE ISUA SUPRACRUSTAL BELT	CHEM. GEOL.	3800	0	65.0852	-50.1743	VOLCANIC	MAFIC	BASALT	52.8	11.2	41.3	0.19		1.05		135	2.28	4.65	11.5	1.73	8.37
465415	Greenland	Greenland	Isua Supracrustal Belt	10.1016/S0301-9268(03)00095-0	ALTERATION AND GEOCHEMICAL PATTERNS IN THE 3.7-3.8 GA ISUA GREENSTONE BELT, WEST GREENLAND	PREC. RESEARCH	3800	0	65.1	-50	VOLCANIC	MAFIC	NOT-GIVEN	44.82	11.36	61.5	0.09	1.88	40.6		12	2.16	3.56	9.89	1.51	7.73
K736	Greenland	Greenland	Isua Supracrustal Belt	10.1111/j.1440-1738.2003.00416.x	GEOCHEMISTRY OF THE OLDEST MORB AND OIB IN THE ISUA SUPRACRUSTAL BELT, SOUTHERN WEST GREENLAND: IMPLICATIONS FOR THE COMPOSITION AND TEMPERATURE OF EARLY ARCHEAN UPPER MANTLE	THE ISLAND ARC	3800	0	65.15	-49.75	VOLCANIC	MAFIC	BASALT	46.4	11.4	36		1.4	6		65	0.38	0.82	1.72	0.3	1.58
JG03/49	Greenland	Greenland	Isua Supracrustal Belt	10.1016/j.chemgeo.2008.09.016	EVIDENCE FOR SUBDUCTION AT 3.8 GA: GEOCHEMISTRY OF ARC-LIKE METABASALTS FROM THE SOUTHERN EDGE OF THE ISUA SUPRACRUSTAL BELT	CHEM. GEOL.	3800	0	65.0852	-50.1743	VOLCANIC	MAFIC	BASALT	51.2	11.4	41.8	0.19		1.49		127	2.27	4.64	12.1	1.8	8.82
JG03/53	Greenland	Greenland	Isua Supracrustal Belt	10.1016/j.chemgeo.2008.09.016	EVIDENCE FOR SUBDUCTION AT 3.8 GA: GEOCHEMISTRY OF ARC-LIKE METABASALTS FROM THE SOUTHERN EDGE OF THE ISUA SUPRACRUSTAL BELT	CHEM. GEOL.	3800	0	65.0852	-50.1743	VOLCANIC	MAFIC	BASALT	51.3	11.4	76.1	0.21		2.83		161	2.22	5.74	14.2	2.03	9.73
JG03/48	Greenland	Greenland	Isua Supracrustal Belt	10.1016/j.chemgeo.2008.09.016	EVIDENCE FOR SUBDUCTION AT 3.8 GA: GEOCHEMISTRY OF ARC-LIKE METABASALTS FROM THE SOUTHERN EDGE OF THE ISUA SUPRACRUSTAL BELT	CHEM. GEOL.	3800	0	65.0852	-50.1743	VOLCANIC	MAFIC	BASALT	51.7	11.4	45.3	0.19		1.52		122	2.33	4.29	11.6	1.75	8.52
JG03/52	Greenland	Greenland	Isua Supracrustal Belt	10.1016/j.chemgeo.2008.09.016	EVIDENCE FOR SUBDUCTION AT 3.8 GA: GEOCHEMISTRY OF ARC-LIKE METABASALTS FROM THE SOUTHERN EDGE OF THE ISUA SUPRACRUSTAL BELT	CHEM. GEOL.	3800	0	65.0852	-50.1743	VOLCANIC	MAFIC	BASALT	51.1	11.5	66.2	0.22		2.77		138	2.31	5.04	13	1.93	9.46
K733	Greenland	Greenland	Isua Supracrustal Belt	10.1111/j.1440-1738.2003.00416.x	GEOCHEMISTRY OF THE OLDEST MORB AND OIB IN THE ISUA SUPRACRUSTAL BELT, SOUTHERN WEST GREENLAND: IMPLICATIONS FOR THE COMPOSITION AND TEMPERATURE OF EARLY ARCHEAN UPPER MANTLE	THE ISLAND ARC	3800	0	65.15	-49.75	VOLCANIC	MAFIC	BASALT	46.8	11.6			0.8	5		45		0.66	1.48	0.25	1.34
K730	Greenland	Greenland	Isua Supracrustal Belt	10.1111/j.1440-1738.2003.00416.x	GEOCHEMISTRY OF THE OLDEST MORB AND OIB IN THE ISUA SUPRACRUSTAL BELT, SOUTHERN WEST GREENLAND: IMPLICATIONS FOR THE COMPOSITION AND TEMPERATURE OF EARLY ARCHEAN UPPER MANTLE	THE ISLAND ARC	3800	0	65.1697	-49.8286	VOLCANIC	MAFIC	BASALT	48.9	11.7	31		5	5.2		53	0.25
465424	Greenland	Greenland	Isua Supracrustal Belt	10.1016/S0301-9268(03)00095-0	ALTERATION AND GEOCHEMICAL PATTERNS IN THE 3.7-3.8 GA ISUA GREENSTONE BELT, WEST GREENLAND	PREC. RESEARCH	3800	0	65.1	-50	VOLCANIC	MAFIC	NOT-GIVEN	52.17	11.7	52.8	0.1	2.21	21		92	1.88	3.04	8.67	1.38	7.15
K585	Greenland	Greenland	Isua Supracrustal Belt	10.1111/j.1440-1738.2003.00416.x	GEOCHEMISTRY OF THE OLDEST MORB AND OIB IN THE ISUA SUPRACRUSTAL BELT, SOUTHERN WEST GREENLAND: IMPLICATIONS FOR THE COMPOSITION AND TEMPERATURE OF EARLY ARCHEAN UPPER MANTLE	THE ISLAND ARC	3800	0	65.1881	-49.7992	VOLCANIC	MAFIC	BASALT	48.4	11.8	7		4	2.5		61	0.37	0.79	1.8	0.28	1.4
927	Africa	Kaapvaa	Ventersdorp	10.1016/0009-2541(85)90137-8	GEOCHEMISTRY AND PETROGENESIS OF EARLY PROTEROZOIC INTRACRATONIC VOLCANIC ROCKS OF THE VENTERSDORP SUPERGROUP, SOUTH AFRICA	CHEM. GEOL.	2500	0	-27.98	26.73	VOLCANIC	MAFIC	BASALT	53.01	5.51				57		310	4
654	Africa	Kaapvaa	Ventersdorp	10.1016/0009-2541(85)90137-8	GEOCHEMISTRY AND PETROGENESIS OF EARLY PROTEROZOIC INTRACRATONIC VOLCANIC ROCKS OF THE VENTERSDORP SUPERGROUP, SOUTH AFRICA	CHEM. GEOL.	2500	0	-27.98	26.73	VOLCANIC	MAFIC	BASALT	52.82	7.16				11		284	0
999	Africa	Kaapvaa	Ventersdorp	10.1016/0009-2541(85)90137-8	GEOCHEMISTRY AND PETROGENESIS OF EARLY PROTEROZOIC INTRACRATONIC VOLCANIC ROCKS OF THE VENTERSDORP SUPERGROUP, SOUTH AFRICA	CHEM. GEOL.	2500	0	-27.98	26.73	VOLCANIC	MAFIC	BASALT	53.64	7.32				40		280	0
AU781	Africa	Kaapvaa	Nondweni	10.1016/0024-4937(94)00040-9	GEOCHEMISTRY OF THE MAFIC/ULTRAMAFIC VOLCANIC ASSOCIATIONS OF THE NONDWENI GREENSTONE BELT, SOUTH AFRICA, AND CONSTRAINTS ON THEIR PETROGENESIS	LITHOS	3400	0	-28	30.75	VOLCANIC	MAFIC	BASALT	52.11	5.89				13		248	6.6	11.3	25.7	3.61	16.1
RIG174	Africa	Kaapvaa	Nondweni	10.1016/0024-4937(94)00040-9	GEOCHEMISTRY OF THE MAFIC/ULTRAMAFIC VOLCANIC ASSOCIATIONS OF THE NONDWENI GREENSTONE BELT, SOUTH AFRICA, AND CONSTRAINTS ON THEIR PETROGENESIS	LITHOS	3400	0	-28	30.75	VOLCANIC	MAFIC	BASALT	50.3	6.73	31			32.2		105	0.3	1.58	4.56	0.77	3.93
SP133	Africa	Kaapvaa	Nondweni	10.1016/0024-4937(94)00040-9	GEOCHEMISTRY OF THE MAFIC/ULTRAMAFIC VOLCANIC ASSOCIATIONS OF THE NONDWENI GREENSTONE BELT, SOUTH AFRICA, AND CONSTRAINTS ON THEIR PETROGENESIS	LITHOS	3400	0	-28	30.75	VOLCANIC	MAFIC	BASALT	47.77	8.36	26			7.9		167	6.2	11.3	24.2	3.24	16.9
HD16	Africa	Kaapvaa	Nondweni	10.1016/0024-4937(94)00040-9	GEOCHEMISTRY OF THE MAFIC/ULTRAMAFIC VOLCANIC ASSOCIATIONS OF THE NONDWENI GREENSTONE BELT, SOUTH AFRICA, AND CONSTRAINTS ON THEIR PETROGENESIS	LITHOS	3400	0	-28	30.75	VOLCANIC	MAFIC	BASALT	51.38	10.16	61			4.3		134	4.8	8.81	19.1	2.72	12.3
88	Africa	Kaapvaal	Ventersdorp	10.1016/0009-2541(85)90137-8	GEOCHEMISTRY AND PETROGENESIS OF EARLY PROTEROZOIC INTRACRATONIC VOLCANIC ROCKS OF THE VENTERSDORP SUPERGROUP, SOUTH AFRICA	CHEM. GEOL.	2500	0	-26.87	26.65	VOLCANIC	MAFIC	BASALT	54.57	3.88				16		181	7
3423	Africa	Kaapvaal	Ventersdorp	10.1016/0009-2541(85)90137-8	GEOCHEMISTRY AND PETROGENESIS OF EARLY PROTEROZOIC INTRACRATONIC VOLCANIC ROCKS OF THE VENTERSDORP SUPERGROUP, SOUTH AFRICA	CHEM. GEOL.	2500	0	-26.87	26.65	VOLCANIC	MAFIC	BASALT	53.79	4.38				55		154	7
2009	Africa	Kaapvaal	Ventersdorp	10.1016/0009-2541(85)90137-8	GEOCHEMISTRY AND PETROGENESIS OF EARLY PROTEROZOIC INTRACRATONIC VOLCANIC ROCKS OF THE VENTERSDORP SUPERGROUP, SOUTH AFRICA	CHEM. GEOL.	2500	0	-26.87	26.65	VOLCANIC	MAFIC	BASALT	54.83	6.54				80		297	0
1924	Africa	Kaapvaal	Ventersdorp	10.1016/0009-2541(85)90137-8	GEOCHEMISTRY AND PETROGENESIS OF EARLY PROTEROZOIC INTRACRATONIC VOLCANIC ROCKS OF THE VENTERSDORP SUPERGROUP, SOUTH AFRICA	CHEM. GEOL.	2500	0	-26.87	26.65	VOLCANIC	MAFIC	BASALT	54.72	7.54				36		294	0
3765	Africa	Kaapvaal	Ventersdorp	10.1016/0009-2541(85)90137-8	GEOCHEMISTRY AND PETROGENESIS OF EARLY PROTEROZOIC INTRACRATONIC VOLCANIC ROCKS OF THE VENTERSDORP SUPERGROUP, SOUTH AFRICA	CHEM. GEOL.	2500	0	-26.87	26.65	VOLCANIC	MAFIC	BASALT	52.2	9.67				51		60	8
PG-165	Africa	Kaapvaal		10.1144/GSL.SP.1987.033.01.21	FUNDAMENTAL UNIFORMITY IN THE TRACE ELEMENT PATTERNS OF THE VOLCANICS OF THE KAAPVAAL CRATON FROM 3000 TO 2100 MA: EVIDENCE FOR THE LITHOSPHERIC ORIGIN OF THESE CONTINENTAL THOLEIITES	SPEC. PUBL. GEOL. SOC. LONDON	2690	0	-25.87	24.73	VOLCANIC	MAFIC	BASALT	53.31	7.09	522			26		566	14	53	113		58
NKV091	Africa	Kaapvaal	Ventersdorp	10.1016/j.tecto.2009.11.013	THE GEOLOGY AND GEOCHEMISTRY OF THE VENTERSDORP SUPERGROUP IN THE AREA BETWEEN VRYBURG, OTTOSDAL AND MAFIKENG	BULL. GEOL. SURV. S. AFRICA	2700	0	-25.87	24.73	VOLCANIC	MAFIC	BASALT	51.3	2.38	35		5	7		0	7
KO-112	Africa	Kaapvaal	Ventersdorp	10.1093/petrology/33.4.817	PETROGENESIS OF LATE ARCHEAN FLOOD-TYPE BASIC LAVAS FROM THE KLIPRIVIERSBERG GROUP, VENTERSDORP SUPERGROUP, SOUTH AFRICA	J. PETROL.	2700	0	-26.87	26.67	VOLCANIC	MAFIC	BASALT	53.26	4.49	251			27		671	6.6	14.1	27.3		12.4
GSWA100532	Africa	Kaapvaal	Ventersdorp	10.1016/0301-9268(92)90072-V	A COMPARATIVE STUDY OF THE GEOCHEMICAL AND ISOTOPIC SYSTEMATICS OF LATE ARCHEAN FLOOD BASALTS FROM THE PILBARA AND KAAPVAAL CRATONS	PREC. RESEARCH	2700	0	-25.87	24.73	VOLCANIC	MAFIC	ANDESITE	53.7	4.73		0		68		466	0	17.5	33.9		16.03
KO-118	Africa	Kaapvaal	Ventersdorp	10.1093/petrology/33.4.817	PETROGENESIS OF LATE ARCHEAN FLOOD-TYPE BASIC LAVAS FROM THE KLIPRIVIERSBERG GROUP, VENTERSDORP SUPERGROUP, SOUTH AFRICA	J. PETROL.	2700	0	-26.87	26.67	VOLCANIC	MAFIC	BASALT	53.26	4.8	128			11		781	3.1
KO-129	Africa	Kaapvaal	Ventersdorp	10.1093/petrology/33.4.817	PETROGENESIS OF LATE ARCHEAN FLOOD-TYPE BASIC LAVAS FROM THE KLIPRIVIERSBERG GROUP, VENTERSDORP SUPERGROUP, SOUTH AFRICA	J. PETROL.	2700	0	-26.87	26.67	VOLCANIC	MAFIC	BASALT	51.11	4.85	178			34		207	5.7
NL-791	Africa	Kaapvaal	Ventersdorp	10.1093/petrology/33.4.817	PETROGENESIS OF LATE ARCHEAN FLOOD-TYPE BASIC LAVAS FROM THE KLIPRIVIERSBERG GROUP, VENTERSDORP SUPERGROUP, SOUTH AFRICA	J. PETROL.	2700	0	-26.87	26.67	VOLCANIC	MAFIC	BASALT	54.19	5.01	276			29		258	4.8				17.47
GSWA100530	Africa	Kaapvaal	Ventersdorp	10.1016/0301-9268(92)90072-V	A COMPARATIVE STUDY OF THE GEOCHEMICAL AND ISOTOPIC SYSTEMATICS OF LATE ARCHEAN FLOOD BASALTS FROM THE PILBARA AND KAAPVAAL CRATONS	PREC. RESEARCH	2700	0	-25.87	24.73	VOLCANIC	MAFIC	ANDESITE	53.4	5.07		0		45		471	0	15	28.6		13.7
GSWA100526	Africa	Kaapvaal	Ventersdorp	10.1016/0301-9268(92)90072-V	A COMPARATIVE STUDY OF THE GEOCHEMICAL AND ISOTOPIC SYSTEMATICS OF LATE ARCHEAN FLOOD BASALTS FROM THE PILBARA AND KAAPVAAL CRATONS	PREC. RESEARCH	2700	0	-25.87	24.73	VOLCANIC	MAFIC	ANDESITE	54.6	5.15		0		20		560	15	69.5	142		64.17
KA-348	Africa	Kaapvaal	Ventersdorp	10.1093/petrology/33.4.817	PETROGENESIS OF LATE ARCHEAN FLOOD-TYPE BASIC LAVAS FROM THE KLIPRIVIERSBERG GROUP, VENTERSDORP SUPERGROUP, SOUTH AFRICA	J. PETROL.	2700	0	-26.87	26.67	VOLCANIC	MAFIC	BASALT	53.26	5.16	391			27		588	6.4
KO-110	Africa	Kaapvaal	Ventersdorp	10.1093/petrology/33.4.817	PETROGENESIS OF LATE ARCHEAN FLOOD-TYPE BASIC LAVAS FROM THE KLIPRIVIERSBERG GROUP, VENTERSDORP SUPERGROUP, SOUTH AFRICA	J. PETROL.	2700	0	-26.87	26.67	VOLCANIC	MAFIC	BASALT	54.3	5.19	249			28		369	5.6	12.4	28.5		14.1
NKV064	Africa	Kaapvaal	Ventersdorp	10.1007/s00410-013-0879-0	THE GEOLOGY AND GEOCHEMISTRY OF THE VENTERSDORP SUPERGROUP IN THE AREA BETWEEN VRYBURG, OTTOSDAL AND MAFIKENG	BULL. GEOL. SURV. S. AFRICA	2700	0	-25.87	24.73	VOLCANIC	MAFIC	BASALT	53.03	5.4	322		11	36		258	7
KO-111	Africa	Kaapvaal	Ventersdorp	10.1093/petrology/33.4.817	PETROGENESIS OF LATE ARCHEAN FLOOD-TYPE BASIC LAVAS FROM THE KLIPRIVIERSBERG GROUP, VENTERSDORP SUPERGROUP, SOUTH AFRICA	J. PETROL.	2700	0	-26.87	26.67	VOLCANIC	MAFIC	BASALT	52.31	5.49	278			34		282	5.4	13.2	28.7		16.97
KO-109	Africa	Kaapvaal	Ventersdorp	10.1093/petrology/33.4.817	PETROGENESIS OF LATE ARCHEAN FLOOD-TYPE BASIC LAVAS FROM THE KLIPRIVIERSBERG GROUP, VENTERSDORP SUPERGROUP, SOUTH AFRICA	J. PETROL.	2700	0	-26.87	26.67	VOLCANIC	MAFIC	BASALT	53.8	5.53	505			44		332	4.2
GSWA100528	Africa	Kaapvaal	Ventersdorp	10.1016/0301-9268(92)90072-V	A COMPARATIVE STUDY OF THE GEOCHEMICAL AND ISOTOPIC SYSTEMATICS OF LATE ARCHEAN FLOOD BASALTS FROM THE PILBARA AND KAAPVAAL CRATONS	PREC. RESEARCH	2700	0	-25.87	24.73	VOLCANIC	MAFIC	BASALT	53.8	5.91		2		46		305	0	12.1	22.3		10.58
KA-452	Africa	Kaapvaal	Ventersdorp	10.1093/petrology/33.4.817	PETROGENESIS OF LATE ARCHEAN FLOOD-TYPE BASIC LAVAS FROM THE KLIPRIVIERSBERG GROUP, VENTERSDORP SUPERGROUP, SOUTH AFRICA	J. PETROL.	2700	0	-26.87	26.67	VOLCANIC	MAFIC	BASALT	53.91	6.57	241			10		566	4				14.06
KL-138	Africa	Kaapvaal	Ventersdorp	10.1093/petrology/33.4.817	PETROGENESIS OF LATE ARCHEAN FLOOD-TYPE BASIC LAVAS FROM THE KLIPRIVIERSBERG GROUP, VENTERSDORP SUPERGROUP, SOUTH AFRICA	J. PETROL.	2700	0	-26.87	26.67	VOLCANIC	MAFIC	BASALT	51.82	6.84	644			43		173	2.2	9	18.5		8.9
GSWA100529	Africa	Kaapvaal	Ventersdorp	10.1016/0301-9268(92)90072-V	A COMPARATIVE STUDY OF THE GEOCHEMICAL AND ISOTOPIC SYSTEMATICS OF LATE ARCHEAN FLOOD BASALTS FROM THE PILBARA AND KAAPVAAL CRATONS	PREC. RESEARCH	2700	0	-25.87	24.73	VOLCANIC	MAFIC	BASALT	52.1	7.56		0		25		342	0	8.6	16.4		7.8
NKV074	Africa	Kaapvaal	Ventersdorp	10.1017/S0016756800008451	THE GEOLOGY AND GEOCHEMISTRY OF THE VENTERSDORP SUPERGROUP IN THE AREA BETWEEN VRYBURG, OTTOSDAL AND MAFIKENG	BULL. GEOL. SURV. S. AFRICA	2700	0	-25.87	24.73	VOLCANIC	MAFIC	BASALT	51.01	7.85	299		8	46		101	8
NKV004	Africa	Kaapvaal	Ventersdorp	10.1016/j.jvolgeores.2007.05.012	THE GEOLOGY AND GEOCHEMISTRY OF THE VENTERSDORP SUPERGROUP IN THE AREA BETWEEN VRYBURG, OTTOSDAL AND MAFIKENG	BULL. GEOL. SURV. S. AFRICA	2700	0	-25.87	24.73	VOLCANIC	MAFIC	BASALT	52.29	8.05	335		41	81		219	7
KL-142	Africa	Kaapvaal	Ventersdorp	10.1093/petrology/33.4.817	PETROGENESIS OF LATE ARCHEAN FLOOD-TYPE BASIC LAVAS FROM THE KLIPRIVIERSBERG GROUP, VENTERSDORP SUPERGROUP, SOUTH AFRICA	J. PETROL.	2700	0	-26.87	26.67	VOLCANIC	MAFIC	BASALT	50.97	8.33	206			20		208	1.8	6.5	13.5		8.54
KL-140	Africa	Kaapvaal	Ventersdorp	10.1093/petrology/33.4.817	PETROGENESIS OF LATE ARCHEAN FLOOD-TYPE BASIC LAVAS FROM THE KLIPRIVIERSBERG GROUP, VENTERSDORP SUPERGROUP, SOUTH AFRICA	J. PETROL.	2700	0	-26.87	26.67	VOLCANIC	MAFIC	BASALT	53.32	9.91	468			55		107	0	6	13.4		7.3
KL-141	Africa	Kaapvaal	Ventersdorp	10.1093/petrology/33.4.817	PETROGENESIS OF LATE ARCHEAN FLOOD-TYPE BASIC LAVAS FROM THE KLIPRIVIERSBERG GROUP, VENTERSDORP SUPERGROUP, SOUTH AFRICA	J. PETROL.	2700	0	-26.87	26.67	VOLCANIC	MAFIC	BASALT	52.54	10.6	599			80		270		4.3	11.8		7.423
NKV001	Africa	Kaapvaal	Ventersdorp	10.1016/0377-0273(89)90065-6	THE GEOLOGY AND GEOCHEMISTRY OF THE VENTERSDORP SUPERGROUP IN THE AREA BETWEEN VRYBURG, OTTOSDAL AND MAFIKENG	BULL. GEOL. SURV. S. AFRICA	2700	0	-25.87	24.73	VOLCANIC	MAFIC	BASALT	54.47	10.7	424		30	65		378	7
KL-154	Africa	Kaapvaal	Ventersdorp	10.1093/petrology/33.4.817	PETROGENESIS OF LATE ARCHEAN FLOOD-TYPE BASIC LAVAS FROM THE KLIPRIVIERSBERG GROUP, VENTERSDORP SUPERGROUP, SOUTH AFRICA	J. PETROL.	2700	0	-26.87	26.67	VOLCANIC	MAFIC	BASALT	53.59	10.75	435			61		361	0	8.2	17.7		9.666
NKV032	Africa	Kaapvaal	Ventersdorp	10.1130/G24868A.1	THE GEOLOGY AND GEOCHEMISTRY OF THE VENTERSDORP SUPERGROUP IN THE AREA BETWEEN VRYBURG, OTTOSDAL AND MAFIKENG	BULL. GEOL. SURV. S. AFRICA	2700	0	-25.87	24.73	VOLCANIC	MAFIC	BASALT	54.18	10.85	112		6	16		282	6
NKV024	Africa	Kaapvaal	Ventersdorp	10.1130/G31072.1	THE GEOLOGY AND GEOCHEMISTRY OF THE VENTERSDORP SUPERGROUP IN THE AREA BETWEEN VRYBURG, OTTOSDAL AND MAFIKENG	BULL. GEOL. SURV. S. AFRICA	2700	0	-25.87	24.73	VOLCANIC	MAFIC	BASALT	54.11	11.57	207		7	30		177	5
J25G	Africa	Kaapvaal	Ventersdorp	10.1016/0301-9268(88)90008-3	GEOCHEMISTRY AND ORIGIN OF LATE ARCHEAN VOLCANICS FROM THE VENTERSDORP SUPERGROUP, SOUTH AFRICA	PREC. RESEARCH	2725	25	-25.87	24.73	VOLCANIC	MAFIC	BASALT	53.2	5.82	816	0.3	11	42	1.5	489	15	51	116
J17R	Africa	Kaapvaal	Ventersdorp	10.1016/0301-9268(88)90008-3	GEOCHEMISTRY AND ORIGIN OF LATE ARCHEAN VOLCANICS FROM THE VENTERSDORP SUPERGROUP, SOUTH AFRICA	PREC. RESEARCH	2725	25	-25.87	24.73	VOLCANIC	MAFIC	ANDESITE	54.4	6	392	0.4	10	15	2	418	17	59	127
J35O	Africa	Kaapvaal	Ventersdorp	10.1016/0301-9268(88)90008-3	GEOCHEMISTRY AND ORIGIN OF LATE ARCHEAN VOLCANICS FROM THE VENTERSDORP SUPERGROUP, SOUTH AFRICA	PREC. RESEARCH	2725	25	-25.87	24.73	VOLCANIC	MAFIC	BASALT	54.8	7.19	394	0.8	12	61	1.3	352	4.7	13	28
S20L	Africa	Kaapvaal	Ventersdorp	10.1016/0301-9268(88)90008-3	GEOCHEMISTRY AND ORIGIN OF LATE ARCHEAN VOLCANICS FROM THE VENTERSDORP SUPERGROUP, SOUTH AFRICA	PREC. RESEARCH	2725	25	-25.87	24.73	VOLCANIC	MAFIC	BASALT	51.2	7.63	197	0.4	10	34	1.1	301	2.8	6.9	15
3-M	Africa	Kaapvaal	Ventersdorp	10.1016/0301-9268(88)90008-3	GEOCHEMISTRY AND ORIGIN OF LATE ARCHEAN VOLCANICS FROM THE VENTERSDORP SUPERGROUP, SOUTH AFRICA	PREC. RESEARCH	2725	25	-25.87	24.73	VOLCANIC	MAFIC	BASALT	48.8	7.84			5.4	2.8		84		12	29
S1O	Africa	Kaapvaal	Ventersdorp	10.1016/0301-9268(88)90008-3	GEOCHEMISTRY AND ORIGIN OF LATE ARCHEAN VOLCANICS FROM THE VENTERSDORP SUPERGROUP, SOUTH AFRICA	PREC. RESEARCH	2725	25	-25.87	24.73	VOLCANIC	MAFIC	BASALT	53.7	7.94	1265	0.8	10	19	0.2	341	5.1	11	24
S34E	Africa	Kaapvaal	Ventersdorp	10.1016/0301-9268(88)90008-3	GEOCHEMISTRY AND ORIGIN OF LATE ARCHEAN VOLCANICS FROM THE VENTERSDORP SUPERGROUP, SOUTH AFRICA	PREC. RESEARCH	2725	25	-25.87	24.73	VOLCANIC	MAFIC	BASALT	51.9	7.95	145	0.3	11	16	0.8	186	2.5	4.8	11
C4L	Africa	Kaapvaal	Ventersdorp	10.1016/0301-9268(88)90008-3	GEOCHEMISTRY AND ORIGIN OF LATE ARCHEAN VOLCANICS FROM THE VENTERSDORP SUPERGROUP, SOUTH AFRICA	PREC. RESEARCH	2725	25	-25.87	24.73	VOLCANIC	MAFIC	BASALT	54.4	8.24	281	0.7	8.5	35	1.1	371	3.1	10	22
S21E	Africa	Kaapvaal	Ventersdorp	10.1016/0301-9268(88)90008-3	GEOCHEMISTRY AND ORIGIN OF LATE ARCHEAN VOLCANICS FROM THE VENTERSDORP SUPERGROUP, SOUTH AFRICA	PREC. RESEARCH	2725	25	-25.87	24.73	VOLCANIC	MAFIC	BASALT	52.9	8.67	275	0.4	9.4	33	0.7	277	3.3	6.9	15
J28L	Africa	Kaapvaal	Ventersdorp	10.1016/0301-9268(88)90008-3	GEOCHEMISTRY AND ORIGIN OF LATE ARCHEAN VOLCANICS FROM THE VENTERSDORP SUPERGROUP, SOUTH AFRICA	PREC. RESEARCH	2725	25	-25.87	24.73	VOLCANIC	MAFIC	BASALT	53.4	9.42	229	0.4	11	54	2.7	275	3.4	6.6	15
BA-7	Africa	Kaapvaal	Barberton	10.1016/0899-5362(92)90066-L	A GEOCHEMICAL STUDY OF A PRECAMBRIAN MAFIC DYKE SWARM, EASTERN TRANSVAAL, SOUTH AFRICA	J. AFR. EARTH SCI.	2750	0	-25.8	30.5	VOLCANIC	MAFIC	THOLEIITE	52.05	5.22	235.5	0.7		43		211	6.1	23.4
BA-7	Africa	Kaapvaal	Barberton	10.1016/0899-5362(92)90066-L	A GEOCHEMICAL STUDY OF A PRECAMBRIAN MAFIC DYKE SWARM, EASTERN TRANSVAAL, SOUTH AFRICA	J. AFR. EARTH SCI.	2750	0	-25.8	30.5	VOLCANIC	MAFIC	THOLEIITE	52.32	5.29	215	2.9		35		188	7.9	28.5	29.19	4.04	16.43
BA-1	Africa	Kaapvaal	Barberton	10.1016/0899-5362(92)90066-L	A GEOCHEMICAL STUDY OF A PRECAMBRIAN MAFIC DYKE SWARM, EASTERN TRANSVAAL, SOUTH AFRICA	J. AFR. EARTH SCI.	2750	0	-25.8	30.5	VOLCANIC	MAFIC	THOLEIITE	54.91	5.44	232	0.2		47		144	5.8	19.7
BA-1	Africa	Kaapvaal	Barberton	10.1016/0899-5362(92)90066-L	A GEOCHEMICAL STUDY OF A PRECAMBRIAN MAFIC DYKE SWARM, EASTERN TRANSVAAL, SOUTH AFRICA	J. AFR. EARTH SCI.	2750	0	-25.8	30.5	VOLCANIC	MAFIC	THOLEIITE	54.94	5.5	236	2.6		48		129	5.2	17.1	27.52	3.76	15.05
BA-7	Africa	Kaapvaal	Barberton	10.1016/0899-5362(92)90066-L	A GEOCHEMICAL STUDY OF A PRECAMBRIAN MAFIC DYKE SWARM, EASTERN TRANSVAAL, SOUTH AFRICA	J. AFR. EARTH SCI.	2750	0	-25.8	30.5	VOLCANIC	MAFIC	THOLEIITE	52.18	5.67	302	0.8		47		223	6.1	23.7
BA-9	Africa	Kaapvaal	Barberton	10.1016/0899-5362(92)90066-L	A GEOCHEMICAL STUDY OF A PRECAMBRIAN MAFIC DYKE SWARM, EASTERN TRANSVAAL, SOUTH AFRICA	J. AFR. EARTH SCI.	2750	0	-25.8	30.5	VOLCANIC	MAFIC	THOLEIITE	54.82	7.16	219.5			62.5		354	3.7	12.9
BA-9	Africa	Kaapvaal	Barberton	10.1016/0899-5362(92)90066-L	A GEOCHEMICAL STUDY OF A PRECAMBRIAN MAFIC DYKE SWARM, EASTERN TRANSVAAL, SOUTH AFRICA	J. AFR. EARTH SCI.	2750	0	-25.8	30.5	VOLCANIC	MAFIC	THOLEIITE	54.54	7.28	165	0.5		49		362	4.1	13.4
BA-10	Africa	Kaapvaal	Barberton	10.1016/0899-5362(92)90066-L	A GEOCHEMICAL STUDY OF A PRECAMBRIAN MAFIC DYKE SWARM, EASTERN TRANSVAAL, SOUTH AFRICA	J. AFR. EARTH SCI.	2750	0	-25.8	30.5	VOLCANIC	MAFIC	THOLEIITE	53.56	8.18	106			15		230	5.2	16.4
BA-10	Africa	Kaapvaal	Barberton	10.1016/0899-5362(92)90066-L	A GEOCHEMICAL STUDY OF A PRECAMBRIAN MAFIC DYKE SWARM, EASTERN TRANSVAAL, SOUTH AFRICA	J. AFR. EARTH SCI.	2750	0	-25.8	30.5	VOLCANIC	MAFIC	THOLEIITE	53.06	8.61	162	1		37		284	4	17.3	17.33	2.41	9.8
BA-3	Africa	Kaapvaal	Barberton	10.1016/0899-5362(92)90066-L	A GEOCHEMICAL STUDY OF A PRECAMBRIAN MAFIC DYKE SWARM, EASTERN TRANSVAAL, SOUTH AFRICA	J. AFR. EARTH SCI.	2750	0	-25.8	30.5	VOLCANIC	MAFIC	THOLEIITE	52.49	9.1	89	0.7		82		179	4.2	12.2
BA-13	Africa	Kaapvaal	Barberton	10.1016/0899-5362(92)90066-L	A GEOCHEMICAL STUDY OF A PRECAMBRIAN MAFIC DYKE SWARM, EASTERN TRANSVAAL, SOUTH AFRICA	J. AFR. EARTH SCI.	2750	0	-25.8	30.5	VOLCANIC	MAFIC	THOLEIITE	52.25	11.25	99			3.1		284	7.4	21
BA-6	Africa	Kaapvaal	Barberton	10.1016/0899-5362(92)90066-L	A GEOCHEMICAL STUDY OF A PRECAMBRIAN MAFIC DYKE SWARM, EASTERN TRANSVAAL, SOUTH AFRICA	J. AFR. EARTH SCI.	2750	0	-25.8	30.5	VOLCANIC	MAFIC	THOLEIITE	54.35	11.73	104			32		127	4.1	9.1	16.08	1.9	7.22
BBS 13	Africa	Kaapvaal	Dominion Group	10.1016/0301-9268(87)90068-4	GEOCHEMISTRY AND ORIGIN OF LATE ARCHEAN VOLCANIC ROCKS FROM THE RHENOSTERHOEK FORMATION, DOMINION GROUP, SOUTH AFRICA	PREC. RESEARCH	2800	0	-26.87	26.72	VOLCANIC	MAFIC	ANDESITE	52.8	3.43	879	0.4	34	47	1	241	6.2	29	67
BBS 9	Africa	Kaapvaal	Dominion Group	10.1016/0301-9268(87)90068-4	GEOCHEMISTRY AND ORIGIN OF LATE ARCHEAN VOLCANIC ROCKS FROM THE RHENOSTERHOEK FORMATION, DOMINION GROUP, SOUTH AFRICA	PREC. RESEARCH	2800	0	-26.87	26.72	VOLCANIC	MAFIC	ANDESITE	53.9	5.05	490	1.9	11	49	1.1	236	3.5	8.3	20
BSF 2	Africa	Kaapvaal	Dominion Group	10.1016/0301-9268(87)90068-4	GEOCHEMISTRY AND ORIGIN OF LATE ARCHEAN VOLCANIC ROCKS FROM THE RHENOSTERHOEK FORMATION, DOMINION GROUP, SOUTH AFRICA	PREC. RESEARCH	2800	0	-26.87	26.72	VOLCANIC	MAFIC	ANDESITE	52.8	5.45	198	3.1	13	33	1.8	246	5	30	67
BBS 16	Africa	Kaapvaal	Dominion Group	10.1016/0301-9268(87)90068-4	GEOCHEMISTRY AND ORIGIN OF LATE ARCHEAN VOLCANIC ROCKS FROM THE RHENOSTERHOEK FORMATION, DOMINION GROUP, SOUTH AFRICA	PREC. RESEARCH	2800	0	-26.87	26.72	VOLCANIC	MAFIC	ANDESITE	52.8	5.71	362	0.5	21	24	0.6	203	3.7	10	26
BSF 11	Africa	Kaapvaal	Dominion Group	10.1016/0301-9268(87)90068-4	GEOCHEMISTRY AND ORIGIN OF LATE ARCHEAN VOLCANIC ROCKS FROM THE RHENOSTERHOEK FORMATION, DOMINION GROUP, SOUTH AFRICA	PREC. RESEARCH	2800	0	-26.87	26.72	VOLCANIC	MAFIC	ANDESITE	53.2	5.9	770	0.4	7	48	1.2	503	6.3	19	47
BSF 9	Africa	Kaapvaal	Dominion Group	10.1016/0301-9268(87)90068-4	GEOCHEMISTRY AND ORIGIN OF LATE ARCHEAN VOLCANIC ROCKS FROM THE RHENOSTERHOEK FORMATION, DOMINION GROUP, SOUTH AFRICA	PREC. RESEARCH	2800	0	-26.87	26.72	VOLCANIC	MAFIC	ANDESITE	54.4	6.33	505	3.2	10	17	1	570	6.3	23	54
BBS 5	Africa	Kaapvaal	Dominion Group	10.1016/0301-9268(87)90068-4	GEOCHEMISTRY AND ORIGIN OF LATE ARCHEAN VOLCANIC ROCKS FROM THE RHENOSTERHOEK FORMATION, DOMINION GROUP, SOUTH AFRICA	PREC. RESEARCH	2800	0	-26.87	26.72	VOLCANIC	MAFIC	ANDESITE	53.7	6.93	570	2.2	9	47	0.9	213	5	12	29
BSF 12	Africa	Kaapvaal	Dominion Group	10.1016/0301-9268(87)90068-4	GEOCHEMISTRY AND ORIGIN OF LATE ARCHEAN VOLCANIC ROCKS FROM THE RHENOSTERHOEK FORMATION, DOMINION GROUP, SOUTH AFRICA	PREC. RESEARCH	2800	0	-26.87	26.72	VOLCANIC	MAFIC	BASALT	50.6	8.11	674	2.2	10	42	1	358	4.3	11	27
BTF 3	Africa	Kaapvaal	Dominion Group	10.1016/0301-9268(87)90068-4	GEOCHEMISTRY AND ORIGIN OF LATE ARCHEAN VOLCANIC ROCKS FROM THE RHENOSTERHOEK FORMATION, DOMINION GROUP, SOUTH AFRICA	PREC. RESEARCH	2800	0	-26.87	26.72	VOLCANIC	MAFIC	BASALT	51.5	8.17	482	2.7	11	36	2	379	3.1	7.9	18
BBS 4	Africa	Kaapvaal	Dominion Group	10.1016/0301-9268(87)90068-4	GEOCHEMISTRY AND ORIGIN OF LATE ARCHEAN VOLCANIC ROCKS FROM THE RHENOSTERHOEK FORMATION, DOMINION GROUP, SOUTH AFRICA	PREC. RESEARCH	2800	0	-26.87	26.72	VOLCANIC	MAFIC	ANDESITE	53.1	8.43	295	0.1	8	34	0.6	291	5.2	10	26
BTF 2D	Africa	Kaapvaal	Dominion Group	10.1016/0301-9268(87)90068-4	GEOCHEMISTRY AND ORIGIN OF LATE ARCHEAN VOLCANIC ROCKS FROM THE RHENOSTERHOEK FORMATION, DOMINION GROUP, SOUTH AFRICA	PREC. RESEARCH	2800	0	-26.87	26.72	VOLCANIC	MAFIC	BASALT	51.7	8.74	52	1.5	11	10	0.6	360	3.8	7.8	20
BSF 3	Africa	Kaapvaal	Dominion Group	10.1016/0301-9268(87)90068-4	GEOCHEMISTRY AND ORIGIN OF LATE ARCHEAN VOLCANIC ROCKS FROM THE RHENOSTERHOEK FORMATION, DOMINION GROUP, SOUTH AFRICA	PREC. RESEARCH	2800	0	-26.87	26.72	VOLCANIC	MAFIC	BASALT	50.5	8.76	774	2.2	9	80	5.2	228	3.5	13	30
BTF 6	Africa	Kaapvaal	Dominion Group	10.1016/0301-9268(87)90068-4	GEOCHEMISTRY AND ORIGIN OF LATE ARCHEAN VOLCANIC ROCKS FROM THE RHENOSTERHOEK FORMATION, DOMINION GROUP, SOUTH AFRICA	PREC. RESEARCH	2800	0	-26.87	26.72	VOLCANIC	MAFIC	BASALT	52.1	8.92	304	0.5	9	34	2.5	360	3.5	12	29
DB-93	Africa	Kaapvaal		10.1144/GSL.SP.1987.033.01.21	FUNDAMENTAL UNIFORMITY IN THE TRACE ELEMENT PATTERNS OF THE VOLCANICS OF THE KAAPVAAL CRATON FROM 3000 TO 2100 MA: EVIDENCE FOR THE LITHOSPHERIC ORIGIN OF THESE CONTINENTAL THOLEIITES	SPEC. PUBL. GEOL. SOC. LONDON	2800	0	-25.87	24.73	VOLCANIC	MAFIC	NOT-GIVEN	51.7	9.15	223			15		343	4	9	24		16
[truncated: 1,783 more rows]
