# Supplementary material for: Geochemical evidence for a widespread mantle re-enrichment 3.2 billion years ago: implications for global-scale plate tectonics
Source: Sci Rep. 2020 Jun 11;10:9461. doi: 10.1038/s41598-020-66324-y (PMC7289823; doi:10.1038/s41598-020-66324-y)
Supplement: Supplementary file 3 — Supplementary Information3. [file 41598_2020_66324_MOESM3_ESM.xlsx]

## Sheet: Komatiites
SAMPLE ID	Continent	craton	Location	DOI	TITLE	JOURNAL	New age	Age diffrences	LATITUDE	LONGITUDE	LOC PREC	MATERIAL	TYPE	COMPOSITION	ROCK NAME	SiO2	MgO	Ba	U	Pb	Rb	Cs	Sr	Nb	La	Ce	Pr	Nd
SERINGA10	South America	Amazonia	Carajás Basin	10.1016/j.jsames.2015.12.011	SPINIFEX-TEXTURED KOMATIITES IN THE SOUTH BORDER OF THE CARAJAS RIDGE, SELVA GREENSTONE BELT, CARAJÁS PROVINCE, BRAZIL	J. S. AMER. EARTH SCI.	2950	50	-6.7	-51	0.01	IGNEOUS	VOLCANIC	UNKNOWN	KOMATIITE	45.44	20.8	20	0	2.3	0.7	0.35	25.5	0.8	0.9	2.4	0.3	2
SERINGA09	South America	Amazonia	Carajás Basin	10.1016/j.jsames.2015.12.011	SPINIFEX-TEXTURED KOMATIITES IN THE SOUTH BORDER OF THE CARAJAS RIDGE, SELVA GREENSTONE BELT, CARAJÁS PROVINCE, BRAZIL	J. S. AMER. EARTH SCI.	2950	50	-6.7	-51	0.01	IGNEOUS	VOLCANIC	UNKNOWN	KOMATIITE	42.23	20.91	10	0	1.4	0.5	0.34	27.9	0.9	0.9	2.5	0.4	2.4
SERINGA13	South America	Amazonia	Carajás Basin	10.1016/j.jsames.2015.12.011	SPINIFEX-TEXTURED KOMATIITES IN THE SOUTH BORDER OF THE CARAJAS RIDGE, SELVA GREENSTONE BELT, CARAJÁS PROVINCE, BRAZIL	J. S. AMER. EARTH SCI.	2950	50	-6.7	-51	0.01	IGNEOUS	VOLCANIC	UNKNOWN	KOMATIITE	39.86	21.09	30	0	1.3	1.4	0.67	25.6	1.1	1.3	3.6	0.5	2.6
SELVA06	South America	Amazonia	Carajás Basin	10.1016/j.jsames.2015.12.011	SPINIFEX-TEXTURED KOMATIITES IN THE SOUTH BORDER OF THE CARAJAS RIDGE, SELVA GREENSTONE BELT, CARAJÁS PROVINCE, BRAZIL	J. S. AMER. EARTH SCI.	2950	50	-6.5	-50	0.01	IGNEOUS	VOLCANIC	UNKNOWN	KOMATIITE	44.85	21.3	0	0	0	0.6	0.1	3.9	0.7	0	0	0	0.6
SELVA10	South America	Amazonia	Carajás Basin	10.1016/j.jsames.2015.12.011	SPINIFEX-TEXTURED KOMATIITES IN THE SOUTH BORDER OF THE CARAJAS RIDGE, SELVA GREENSTONE BELT, CARAJÁS PROVINCE, BRAZIL	J. S. AMER. EARTH SCI.	2950	50	-6.5	-50	0.01	IGNEOUS	VOLCANIC	UNKNOWN	KOMATIITE	42.55	21.98	0	0	0.5	0.4	0.09	24.4	1.3	3.8	3.8	1	4.9
SELVA03	South America	Amazonia	Carajás Basin	10.1016/j.jsames.2015.12.011	SPINIFEX-TEXTURED KOMATIITES IN THE SOUTH BORDER OF THE CARAJAS RIDGE, SELVA GREENSTONE BELT, CARAJÁS PROVINCE, BRAZIL	J. S. AMER. EARTH SCI.	2950	50	-6.5	-50	0.01	IGNEOUS	VOLCANIC	UNKNOWN	KOMATIITE	43.14	22.02	10	0	0	1.2	0.15	29.7	1.4	2.8	4.4	0.9	4.5
SERINGA05	South America	Amazonia	Carajás Basin	10.1016/j.jsames.2015.12.011	SPINIFEX-TEXTURED KOMATIITES IN THE SOUTH BORDER OF THE CARAJAS RIDGE, SELVA GREENSTONE BELT, CARAJÁS PROVINCE, BRAZIL	J. S. AMER. EARTH SCI.	2950	50	-6.7	-51	0.01	IGNEOUS	VOLCANIC	UNKNOWN	KOMATIITE	40.41	22.5	10	0	2.3	0.2	0.44	105.5	1	1.5	4.3	0.5	2.9
SERINGA03	South America	Amazonia	Carajás Basin	10.1016/j.jsames.2015.12.011	SPINIFEX-TEXTURED KOMATIITES IN THE SOUTH BORDER OF THE CARAJAS RIDGE, SELVA GREENSTONE BELT, CARAJÁS PROVINCE, BRAZIL	J. S. AMER. EARTH SCI.	2950	50	-6.7	-51	0.01	IGNEOUS	VOLCANIC	UNKNOWN	KOMATIITE	42.24	22.54	0	0	2.2	0.3	1.03	35.9	0.9	1	3.1	0.4	2.3
SERINGA06	South America	Amazonia	Carajás Basin	10.1016/j.jsames.2015.12.011	SPINIFEX-TEXTURED KOMATIITES IN THE SOUTH BORDER OF THE CARAJAS RIDGE, SELVA GREENSTONE BELT, CARAJÁS PROVINCE, BRAZIL	J. S. AMER. EARTH SCI.	2950	50	-6.7	-51	0.01	IGNEOUS	VOLCANIC	UNKNOWN	KOMATIITE	42.33	22.82	0	0	1.2	0.1	0.42	30	0.8	1	3.2	0.4	2.3
SERINGA07	South America	Amazonia	Carajás Basin	10.1016/j.jsames.2015.12.011	SPINIFEX-TEXTURED KOMATIITES IN THE SOUTH BORDER OF THE CARAJAS RIDGE, SELVA GREENSTONE BELT, CARAJÁS PROVINCE, BRAZIL	J. S. AMER. EARTH SCI.	2950	50	-6.7	-51	0.01	IGNEOUS	VOLCANIC	UNKNOWN	KOMATIITE	41.37	23.36	10	0	3.5	0.5	0.25	116	0.9	0.9	2.7	0.3	1.9
SELVA07	South America	Amazonia	Carajás Basin	10.1016/j.jsames.2015.12.011	SPINIFEX-TEXTURED KOMATIITES IN THE SOUTH BORDER OF THE CARAJAS RIDGE, SELVA GREENSTONE BELT, CARAJÁS PROVINCE, BRAZIL	J. S. AMER. EARTH SCI.	2950	50	-6.5	-50	0.01	IGNEOUS	VOLCANIC	UNKNOWN	KOMATIITE	42.27	23.36	0	0	0	0.5	0.12	29.5	1.2	6.1	10.2	1.9	8.8
SELVA02	South America	Amazonia	Carajás Basin	10.1016/j.jsames.2015.12.011	SPINIFEX-TEXTURED KOMATIITES IN THE SOUTH BORDER OF THE CARAJAS RIDGE, SELVA GREENSTONE BELT, CARAJÁS PROVINCE, BRAZIL	J. S. AMER. EARTH SCI.	2950	50	-6.5	-50	0.01	IGNEOUS	VOLCANIC	UNKNOWN	KOMATIITE	39.31	23.67	10	0	0	0.3	0	13.8	1	28.6	16.4	4.9	19.3
SERINGA11	South America	Amazonia	Carajás Basin	10.1016/j.jsames.2015.12.011	SPINIFEX-TEXTURED KOMATIITES IN THE SOUTH BORDER OF THE CARAJAS RIDGE, SELVA GREENSTONE BELT, CARAJÁS PROVINCE, BRAZIL	J. S. AMER. EARTH SCI.	2950	50	-6.7	-51	0.01	IGNEOUS	VOLCANIC	UNKNOWN	KOMATIITE	41.34	23.7	10	0	2.1	2.6	0.98	20.8	0.8	0.9	3.4	0.4	2.3
SERINGA01	South America	Amazonia	Carajás Basin	10.1016/j.jsames.2015.12.011	SPINIFEX-TEXTURED KOMATIITES IN THE SOUTH BORDER OF THE CARAJAS RIDGE, SELVA GREENSTONE BELT, CARAJÁS PROVINCE, BRAZIL	J. S. AMER. EARTH SCI.	2950	50	-6.7	-51	0.01	IGNEOUS	VOLCANIC	UNKNOWN	KOMATIITE	41.89	24.03	10	0	0.9	0.7	0.68	23.7	0.7	1.1	2.7	0.4	2.1
SERINGA02	South America	Amazonia	Carajás Basin	10.1016/j.jsames.2015.12.011	SPINIFEX-TEXTURED KOMATIITES IN THE SOUTH BORDER OF THE CARAJAS RIDGE, SELVA GREENSTONE BELT, CARAJÁS PROVINCE, BRAZIL	J. S. AMER. EARTH SCI.	2950	50	-6.7	-51	0.01	IGNEOUS	VOLCANIC	UNKNOWN	KOMATIITE	41.1	24.06	20	0	1.5	0.2	0.39	18.4	0.8	1	2.5	0.3	2
SELVA05	South America	Amazonia	Carajás Basin	10.1016/j.jsames.2015.12.011	SPINIFEX-TEXTURED KOMATIITES IN THE SOUTH BORDER OF THE CARAJAS RIDGE, SELVA GREENSTONE BELT, CARAJÁS PROVINCE, BRAZIL	J. S. AMER. EARTH SCI.	2950	50	-6.5	-50	0.01	IGNEOUS	VOLCANIC	UNKNOWN	KOMATIITE	42.75	24.22	0	0	0	1.2	0.12	12.1	0.6	1.6	1.2	0.5	2.8
SELVA01	South America	Amazonia	Carajás Basin	10.1016/j.jsames.2015.12.011	SPINIFEX-TEXTURED KOMATIITES IN THE SOUTH BORDER OF THE CARAJAS RIDGE, SELVA GREENSTONE BELT, CARAJÁS PROVINCE, BRAZIL	J. S. AMER. EARTH SCI.	2950	50	-6.5	-50	0.01	IGNEOUS	VOLCANIC	UNKNOWN	KOMATIITE	39.76	24.27	0	0	0	0.2	0	14.2	1	21.8	8.8	3.8	15
SERINGA04	South America	Amazonia	Carajás Basin	10.1016/j.jsames.2015.12.011	SPINIFEX-TEXTURED KOMATIITES IN THE SOUTH BORDER OF THE CARAJAS RIDGE, SELVA GREENSTONE BELT, CARAJÁS PROVINCE, BRAZIL	J. S. AMER. EARTH SCI.	2950	50	-6.7	-51	0.01	IGNEOUS	VOLCANIC	UNKNOWN	KOMATIITE	43.84	24.32	10	0	0.9	2.6	0.91	21.4	0.8	1.4	3.6	0.5	2.8
SERINGA12	South America	Amazonia	Carajás Basin	10.1016/j.jsames.2015.12.011	SPINIFEX-TEXTURED KOMATIITES IN THE SOUTH BORDER OF THE CARAJAS RIDGE, SELVA GREENSTONE BELT, CARAJÁS PROVINCE, BRAZIL	J. S. AMER. EARTH SCI.	2950	50	-6.7	-51	0.01	IGNEOUS	VOLCANIC	UNKNOWN	KOMATIITE	41.08	24.54	0	0	1.3	1	0.59	20.7	0.9	0.8	2.3	0.3	1.9
SELVA11	South America	Amazonia	Carajás Basin	10.1016/j.jsames.2015.12.011	SPINIFEX-TEXTURED KOMATIITES IN THE SOUTH BORDER OF THE CARAJAS RIDGE, SELVA GREENSTONE BELT, CARAJÁS PROVINCE, BRAZIL	J. S. AMER. EARTH SCI.	2950	50	-6.5	-50	0.01	IGNEOUS	VOLCANIC	UNKNOWN	KOMATIITE	40.77	24.58	0	0	1	0.4	0.07	17	1.4	3.2	2.4	0.7	3.9
516	South America	Amazonia	Carajás Basin	10.1144/GSL.SP.2006.259.01.10	GEOCHEMISTRY OF METAVOLCANIC ROCKS IN THE ARCHEAN GREENSTONE BELT OF IDENTIDADE, SE PARA, BRAZIL	AN. ACAD. BRASIL. CIENC.	2950	50	-6.5	-49.5	0.01	IGNEOUS	VOLCANIC	UNKNOWN	KOMATIITE	49.45	24.83	0	0.01		0		0		0.64	3.24		0.77
336	South America	Amazonia	Carajás Basin	10.1016/j.tecto.2014.05.009	GEOCHEMISTRY OF METAVOLCANIC ROCKS IN THE ARCHEAN GREENSTONE BELT OF IDENTIDADE, SE PARA, BRAZIL	AN. ACAD. BRASIL. CIENC.	2950	50	-6.5	-49.5	0.01	IGNEOUS	VOLCANIC	UNKNOWN	KOMATIITE	50.63	25.53	0	0.12		0		0		32.56	19.94		22.95
148C	South America	Amazonia	Carajás Basin	10.1016/0012-821X(78)90029-8	GEOCHEMISTRY OF METAVOLCANIC ROCKS IN THE ARCHEAN GREENSTONE BELT OF IDENTIDADE, SE PARA, BRAZIL	AN. ACAD. BRASIL. CIENC.	2950	50	-6.5	-49.5	0.01	IGNEOUS	VOLCANIC	UNKNOWN	KOMATIITE	48.32	26.23	0	0.09		0		0		2.64	6.19		2.78
SELVA08	South America	Amazonia	Carajás Basin	10.1016/j.jsames.2015.12.011	SPINIFEX-TEXTURED KOMATIITES IN THE SOUTH BORDER OF THE CARAJAS RIDGE, SELVA GREENSTONE BELT, CARAJÁS PROVINCE, BRAZIL	J. S. AMER. EARTH SCI.	2950	50	-6.5	-50	0.01	IGNEOUS	VOLCANIC	UNKNOWN	KOMATIITE	37.42	28.69	20	0	0.5	0.1	0	21	0.6	0.6	1	0.1	0.9
SELVA04	South America	Amazonia	Carajás Basin	10.1016/j.jsames.2015.12.011	SPINIFEX-TEXTURED KOMATIITES IN THE SOUTH BORDER OF THE CARAJAS RIDGE, SELVA GREENSTONE BELT, CARAJÁS PROVINCE, BRAZIL	J. S. AMER. EARTH SCI.	2950	50	-6.5	-50	0.01	IGNEOUS	VOLCANIC	UNKNOWN	KOMATIITE	39.17	35.42	10	0	0	0.4	0	0.5	0.3	0	0.6	0	0
A24F	South America	Amazonia	Goias	10.1016/0301-9268(83)90002-5	REE GEOCHEMISTRY OF KOMATIITES AND ASSOCIATED ROCKS FROM PIUMHI, SOUTHEASTERN BRAZIL	PREC. RESEARCH	3000	0	-12.5	-51.93	0.01	IGNEOUS	VOLCANIC	UNKNOWN	KOMATIITE	48.9	12.9								5.72	13.25		8.12
A24B	South America	Amazonia	Goias	10.1016/0301-9268(83)90002-5	REE GEOCHEMISTRY OF KOMATIITES AND ASSOCIATED ROCKS FROM PIUMHI, SOUTHEASTERN BRAZIL	PREC. RESEARCH	3000	0	-12.5	-51.93	0.01	IGNEOUS	VOLCANIC	UNKNOWN	KOMATIITE	49.51	14.44
NPA15	South America	Amazonia	Goias	10.1007/BF00375305	BIZARRE GEOCHEMISTRY OF KOMATIITES FROM THE CRIXAS GREENSTONE BELT, BRAZIL	CONTRIB. MINERAL. PETROL.	3000	0	-14.5	-50	0.01	IGNEOUS	VOLCANIC	UNKNOWN	KOMATIITE	47.4	18.7				0		206	0	3.58	9.69		7.67
A24G	South America	Amazonia	Goias	10.1016/0301-9268(83)90002-5	REE GEOCHEMISTRY OF KOMATIITES AND ASSOCIATED ROCKS FROM PIUMHI, SOUTHEASTERN BRAZIL	PREC. RESEARCH	3000	0	-12.5	-51.93	0.01	IGNEOUS	VOLCANIC	UNKNOWN	KOMATIITE	49.7	20.3
NPA11	South America	Amazonia	Goias	10.1007/BF00375305	BIZARRE GEOCHEMISTRY OF KOMATIITES FROM THE CRIXAS GREENSTONE BELT, BRAZIL	CONTRIB. MINERAL. PETROL.	3000	0	-14.5	-50	0.01	IGNEOUS	VOLCANIC	UNKNOWN	KOMATIITE	47.5	20.8				0		205	6
NPA11B	South America	Amazonia	Goias	10.1007/BF00375305	BIZARRE GEOCHEMISTRY OF KOMATIITES FROM THE CRIXAS GREENSTONE BELT, BRAZIL	CONTRIB. MINERAL. PETROL.	3000	0	-14.5	-50	0.01	IGNEOUS	VOLCANIC	UNKNOWN	KOMATIITE	46.7	21.2				0		190	6
NPA12	South America	Amazonia	Goias	10.1007/BF00375305	BIZARRE GEOCHEMISTRY OF KOMATIITES FROM THE CRIXAS GREENSTONE BELT, BRAZIL	CONTRIB. MINERAL. PETROL.	3000	0	-14.5	-50	0.01	IGNEOUS	VOLCANIC	UNKNOWN	KOMATIITE	49.6	21.4				0		231	4	1.55	4.3		3.87
RMAM-F	South America	Amazonia	Goias	10.1016/j.jsames.2005.11.003	LOW- AND HIGH-ALUMINA KOMATIITES OF GOIÁS, CENTRAL BRAZIL	J. S. AMER. EARTH SCI.	3000	0	-14.45	-49.9667	0.01	IGNEOUS	VOLCANIC	UNKNOWN	KOMATIITE	48.95	21.79				0		90	6	2.61	8.06		5.11
NPA11C	South America	Amazonia	Goias	10.1007/BF00375305	BIZARRE GEOCHEMISTRY OF KOMATIITES FROM THE CRIXAS GREENSTONE BELT, BRAZIL	CONTRIB. MINERAL. PETROL.	3000	0	-14.5	-50	0.01	IGNEOUS	VOLCANIC	UNKNOWN	KOMATIITE	49	22.5				0		204	4
A24E	South America	Amazonia	Goias	10.1016/0301-9268(83)90002-5	REE GEOCHEMISTRY OF KOMATIITES AND ASSOCIATED ROCKS FROM PIUMHI, SOUTHEASTERN BRAZIL	PREC. RESEARCH	3000	0	-12.5	-51.93	0.01	IGNEOUS	VOLCANIC	UNKNOWN	KOMATIITE	46.7	22.8								1.26	3.51		3.01
2	South America	Amazonia	Goias	10.1016/0301-9268(83)90057-8	ULTRAMAFIC FLOWS OF THE CRIXAS GREENSTONE BELT, GOIAS - BRAZIL	PREC. RESEARCH	3000	0	-14.5	-49.9	0.01	IGNEOUS	VOLCANIC	UNKNOWN	KOMATIITE	47.3	23
NPA1C	South America	Amazonia	Goias	10.1007/BF00375305	BIZARRE GEOCHEMISTRY OF KOMATIITES FROM THE CRIXAS GREENSTONE BELT, BRAZIL	CONTRIB. MINERAL. PETROL.	3000	0	-14.5	-50	0.01	IGNEOUS	VOLCANIC	UNKNOWN	KOMATIITE	49.5	23.1
4	South America	Amazonia	Goias	10.1016/0301-9268(83)90057-8	ULTRAMAFIC FLOWS OF THE CRIXAS GREENSTONE BELT, GOIAS - BRAZIL	PREC. RESEARCH	3000	0	-14.5	-49.9	0.01	IGNEOUS	VOLCANIC	UNKNOWN	KOMATIITE	47.6	23.4
4	South America	Amazonia	Goias	10.1016/S0024-4937(96)00022-9	ULTRABASIC LAVAS OF THE BASAL UNIT OF THE CRIXAS GREENSTONE BELT (GO): A NEW CLASS OF ULTRABASIC ROCKS IN THE STATE OF GOIÁS	REV. BRAS. GEOCIENC.	3000	0	-14.5	-49.9	0.01	IGNEOUS	VOLCANIC	UNKNOWN	KOMATIITE	47.6	23.4
RMAM-A	South America	Amazonia	Goias	10.1016/j.jsames.2005.11.003	LOW- AND HIGH-ALUMINA KOMATIITES OF GOIÁS, CENTRAL BRAZIL	J. S. AMER. EARTH SCI.	3000	0	-14.45	-49.9667	0.01	IGNEOUS	VOLCANIC	UNKNOWN	KOMATIITE	49.73	23.87				0		90	4	2.09	6.86		10.58
2	South America	Amazonia	Goias	10.1093/petrology/egg068	ULTRABASIC LAVAS OF THE BASAL UNIT OF THE CRIXAS GREENSTONE BELT (GO): A NEW CLASS OF ULTRABASIC ROCKS IN THE STATE OF GOIÁS	REV. BRAS. GEOCIENC.	3000	0	-14.5	-49.9	0.01	IGNEOUS	VOLCANIC	UNKNOWN	KOMATIITE	47.3	24
A24H	South America	Amazonia	Goias	10.1016/0301-9268(83)90002-5	REE GEOCHEMISTRY OF KOMATIITES AND ASSOCIATED ROCKS FROM PIUMHI, SOUTHEASTERN BRAZIL	PREC. RESEARCH	3000	0	-12.5	-51.93	0.01	IGNEOUS	VOLCANIC	UNKNOWN	KOMATIITE	46.25	24.17
A24A	South America	Amazonia	Goias	10.1016/0301-9268(83)90002-5	REE GEOCHEMISTRY OF KOMATIITES AND ASSOCIATED ROCKS FROM PIUMHI, SOUTHEASTERN BRAZIL	PREC. RESEARCH	3000	0	-12.5	-51.93	0.01	IGNEOUS	VOLCANIC	UNKNOWN	KOMATIITE	44.3	24.2								1.45	4.49		3.26
OF-1069B	South America	Amazonia	Goias	10.1016/0301-9268(83)90002-5	REE GEOCHEMISTRY OF KOMATIITES AND ASSOCIATED ROCKS FROM PIUMHI, SOUTHEASTERN BRAZIL	PREC. RESEARCH	3000	0	-12.5	-51.93	0.01	IGNEOUS	VOLCANIC	UNKNOWN	KOMATIITE	44.17	25.6
RMAM-I	South America	Amazonia	Goias	10.1016/j.jsames.2005.11.003	LOW- AND HIGH-ALUMINA KOMATIITES OF GOIÁS, CENTRAL BRAZIL	J. S. AMER. EARTH SCI.	3000	0	-14.45	-49.9667	0.01	IGNEOUS	VOLCANIC	UNKNOWN	KOMATIITE	47.92	26.59				0		71	3
NPA2	South America	Amazonia	Goias	10.1007/BF00375305	BIZARRE GEOCHEMISTRY OF KOMATIITES FROM THE CRIXAS GREENSTONE BELT, BRAZIL	CONTRIB. MINERAL. PETROL.	3000	0	-14.5	-50	0.01	IGNEOUS	VOLCANIC	UNKNOWN	KOMATIITE	49.2	26.6				0		69	4	1.16	3.33		3.27
HID-6	South America	Amazonia	Goias	10.1016/j.jsames.2005.11.003	LOW- AND HIGH-ALUMINA KOMATIITES OF GOIÁS, CENTRAL BRAZIL	J. S. AMER. EARTH SCI.	3000	0	-14.6167	-49.4167	0.01	IGNEOUS	VOLCANIC	UNKNOWN	KOMATIITE	47.54	27.85				0		77	4
HID-6	South America	Amazonia	Goias	10.1016/j.jsames.2005.11.003	LOW- AND HIGH-ALUMINA KOMATIITES OF GOIÁS, CENTRAL BRAZIL	J. S. AMER. EARTH SCI.	3000	0	-14.6167	-49.4167	0.01	IGNEOUS	VOLCANIC	UNKNOWN	KOMATIITE	47.53	28.26				1		77	5
NPA9	South America	Amazonia	Goias	10.1007/BF00375305	BIZARRE GEOCHEMISTRY OF KOMATIITES FROM THE CRIXAS GREENSTONE BELT, BRAZIL	CONTRIB. MINERAL. PETROL.	3000	0	-14.5	-50	0.01	IGNEOUS	VOLCANIC	UNKNOWN	KOMATIITE	45.8	28.6				0		113	0
NPA6	South America	Amazonia	Goias	10.1007/BF00375305	BIZARRE GEOCHEMISTRY OF KOMATIITES FROM THE CRIXAS GREENSTONE BELT, BRAZIL	CONTRIB. MINERAL. PETROL.	3000	0	-14.5	-50	0.01	IGNEOUS	VOLCANIC	UNKNOWN	KOMATIITE	47.1	29.1				0.29		78.9	4
NPA9B	South America	Amazonia	Goias	10.1007/BF00375305	BIZARRE GEOCHEMISTRY OF KOMATIITES FROM THE CRIXAS GREENSTONE BELT, BRAZIL	CONTRIB. MINERAL. PETROL.	3000	0	-14.5	-50	0.01	IGNEOUS	VOLCANIC	UNKNOWN	KOMATIITE	44.8	29.3				0		106	0
NPA13	South America	Amazonia	Goias	10.1007/BF00375305	BIZARRE GEOCHEMISTRY OF KOMATIITES FROM THE CRIXAS GREENSTONE BELT, BRAZIL	CONTRIB. MINERAL. PETROL.	3000	0	-14.5	-50	0.01	IGNEOUS	VOLCANIC	UNKNOWN	KOMATIITE	46.1	29.3				0.22		91.2	0	1.42	4.21		3.86
NPA3	South America	Amazonia	Goias	10.1007/BF00375305	BIZARRE GEOCHEMISTRY OF KOMATIITES FROM THE CRIXAS GREENSTONE BELT, BRAZIL	CONTRIB. MINERAL. PETROL.	3000	0	-14.5	-50	0.01	IGNEOUS	VOLCANIC	UNKNOWN	KOMATIITE	45.7	29.4				0		64	0
HID-2	South America	Amazonia	Goias	10.1016/j.jsames.2005.11.003	LOW- AND HIGH-ALUMINA KOMATIITES OF GOIÁS, CENTRAL BRAZIL	J. S. AMER. EARTH SCI.	3000	0	-14.6167	-49.4167	0.01	IGNEOUS	VOLCANIC	UNKNOWN	KOMATIITE	45.86	29.54				3		125	4
NPA10A	South America	Amazonia	Goias	10.1007/BF00375305	BIZARRE GEOCHEMISTRY OF KOMATIITES FROM THE CRIXAS GREENSTONE BELT, BRAZIL	CONTRIB. MINERAL. PETROL.	3000	0	-14.5	-50	0.01	IGNEOUS	VOLCANIC	UNKNOWN	KOMATIITE	45.8	30.1				0		95	0
GO-2	South America	Amazonia	Goias	10.1016/j.jsames.2005.11.003	LOW- AND HIGH-ALUMINA KOMATIITES OF GOIÁS, CENTRAL BRAZIL	J. S. AMER. EARTH SCI.	3000	0	-15.2	-50	0.01	IGNEOUS	VOLCANIC	UNKNOWN	KOMATIITE	51.39	30.21						44	0.6	1.5	3.1		2.2
GO-2A	South America	Amazonia	Goias	10.1016/j.jsames.2005.11.003	LOW- AND HIGH-ALUMINA KOMATIITES OF GOIÁS, CENTRAL BRAZIL	J. S. AMER. EARTH SCI.	3000	0	-15.2	-50	0.01	IGNEOUS	VOLCANIC	UNKNOWN	KOMATIITE	52.71	30.43						30	0.7	1.08	2.63		1.32
NPA3B	South America	Amazonia	Goias	10.1007/BF00375305	BIZARRE GEOCHEMISTRY OF KOMATIITES FROM THE CRIXAS GREENSTONE BELT, BRAZIL	CONTRIB. MINERAL. PETROL.	3000	0	-14.5	-50	0.01	IGNEOUS	VOLCANIC	UNKNOWN	KOMATIITE	44.1	31.1				0		80	3
NPA10	South America	Amazonia	Goias	10.1007/BF00375305	BIZARRE GEOCHEMISTRY OF KOMATIITES FROM THE CRIXAS GREENSTONE BELT, BRAZIL	CONTRIB. MINERAL. PETROL.	3000	0	-14.5	-50	0.01	IGNEOUS	VOLCANIC	UNKNOWN	KOMATIITE	45.6	31.1				0		90	4
B414	South America	Amazonia	Goias	10.1016/0301-9268(83)90002-5	REE GEOCHEMISTRY OF KOMATIITES AND ASSOCIATED ROCKS FROM PIUMHI, SOUTHEASTERN BRAZIL	PREC. RESEARCH	3000	0	-12.5	-51.93	0.01	IGNEOUS	VOLCANIC	UNKNOWN	KOMATIITE	39.73	31.49
NPA6B	South America	Amazonia	Goias	10.1007/BF00375305	BIZARRE GEOCHEMISTRY OF KOMATIITES FROM THE CRIXAS GREENSTONE BELT, BRAZIL	CONTRIB. MINERAL. PETROL.	3000	0	-14.5	-50	0.01	IGNEOUS	VOLCANIC	UNKNOWN	KOMATIITE	43.3	31.7				0		128	4
RMAM-D	South America	Amazonia	Goias	10.1016/j.jsames.2005.11.003	LOW- AND HIGH-ALUMINA KOMATIITES OF GOIÁS, CENTRAL BRAZIL	J. S. AMER. EARTH SCI.	3000	0	-14.45	-49.9667	0.01	IGNEOUS	VOLCANIC	UNKNOWN	KOMATIITE	48.5	31.96				0		30	3
HID-8	South America	Amazonia	Goias	10.1016/j.jsames.2005.11.003	LOW- AND HIGH-ALUMINA KOMATIITES OF GOIÁS, CENTRAL BRAZIL	J. S. AMER. EARTH SCI.	3000	0	-14.6167	-49.4167	0.01	IGNEOUS	VOLCANIC	UNKNOWN	KOMATIITE	46.92	32.28				2		40	2
A24C	South America	Amazonia	Goias	10.1016/0301-9268(83)90002-5	REE GEOCHEMISTRY OF KOMATIITES AND ASSOCIATED ROCKS FROM PIUMHI, SOUTHEASTERN BRAZIL	PREC. RESEARCH	3000	0	-12.5	-51.93	0.01	IGNEOUS	VOLCANIC	UNKNOWN	KOMATIITE	39.83	32.32								1.63	4.12		2.4
GUA-B9	South America	Amazonia	Goias	10.1016/j.jsames.2005.11.003	LOW- AND HIGH-ALUMINA KOMATIITES OF GOIÁS, CENTRAL BRAZIL	J. S. AMER. EARTH SCI.	3000	0	-14.6333	-49.7333	0.01	IGNEOUS	VOLCANIC	UNKNOWN	KOMATIITE	45.95	32.41				1		7	4	5.69	4.08		2.92
GO-1	South America	Amazonia	Goias	10.1016/j.jsames.2005.11.003	LOW- AND HIGH-ALUMINA KOMATIITES OF GOIÁS, CENTRAL BRAZIL	J. S. AMER. EARTH SCI.	3000	0	-15.2	-50	0.01	IGNEOUS	VOLCANIC	UNKNOWN	KOMATIITE	49.82	32.47						41	0.7	1.09	3.31		2.57
5	South America	Amazonia	Goias	10.1016/0301-9268(83)90057-8	ULTRAMAFIC FLOWS OF THE CRIXAS GREENSTONE BELT, GOIAS - BRAZIL	PREC. RESEARCH	3000	0	-14.5	-49.9	0.01	IGNEOUS	VOLCANIC	UNKNOWN	KOMATIITE	45.6	32.5
5	South America	Amazonia	Goias	10.1016/j.epsl.2008.08.015	ULTRABASIC LAVAS OF THE BASAL UNIT OF THE CRIXAS GREENSTONE BELT (GO): A NEW CLASS OF ULTRABASIC ROCKS IN THE STATE OF GOIÁS	REV. BRAS. GEOCIENC.	3000	0	-14.5	-49.9	0.01	IGNEOUS	VOLCANIC	UNKNOWN	KOMATIITE	45.6	32.5
NPA4	South America	Amazonia	Goias	10.1007/BF00375305	BIZARRE GEOCHEMISTRY OF KOMATIITES FROM THE CRIXAS GREENSTONE BELT, BRAZIL	CONTRIB. MINERAL. PETROL.	3000	0	-14.5	-50	0.01	IGNEOUS	VOLCANIC	UNKNOWN	KOMATIITE	40.9	32.6				4		27	4	1.36	4.56		1.54
3	South America	Amazonia	Goias	10.1038/35035058	GEOCHEMICAL CHARACTERISTICS OF THE CRIXAS GREENSTONE BET, GOIAS, BRAZIL	REV. BRAS. GEOCIENC.	3000	0	-14.5	-49.9	0.01	IGNEOUS	VOLCANIC	UNKNOWN	KOMATIITE	37.6	32.8			15
5	South America	Amazonia	Goias	10.1016/j.lithos.2012.03.009	GEOCHEMICAL CHARACTERISTICS OF THE CRIXAS GREENSTONE BET, GOIAS, BRAZIL	REV. BRAS. GEOCIENC.	3000	0	-14.5	-49.9	0.01	IGNEOUS	VOLCANIC	UNKNOWN	KOMATIITE	40	32.8			15
HID-9	South America	Amazonia	Goias	10.1016/j.jsames.2005.11.003	LOW- AND HIGH-ALUMINA KOMATIITES OF GOIÁS, CENTRAL BRAZIL	J. S. AMER. EARTH SCI.	3000	0	-14.6167	-49.4167	0.01	IGNEOUS	VOLCANIC	UNKNOWN	KOMATIITE	44.83	32.86				0		35	4
3	South America	Amazonia	Goias	10.1016/j.jvolgeores.2006.07.007	ULTRABASIC LAVAS OF THE BASAL UNIT OF THE CRIXAS GREENSTONE BELT (GO): A NEW CLASS OF ULTRABASIC ROCKS IN THE STATE OF GOIÁS	REV. BRAS. GEOCIENC.	3000	0	-14.5	-49.9	0.01	IGNEOUS	VOLCANIC	UNKNOWN	KOMATIITE	39.2	33
3	South America	Amazonia	Goias	10.1016/0301-9268(83)90057-8	ULTRAMAFIC FLOWS OF THE CRIXAS GREENSTONE BELT, GOIAS - BRAZIL	PREC. RESEARCH	3000	0	-14.5	-49.9	0.01	IGNEOUS	VOLCANIC	UNKNOWN	KOMATIITE	39.2	33
7	South America	Amazonia	Goias	10.1016/0377-0273(84)90058-1	GEOCHEMICAL CHARACTERISTICS OF THE CRIXAS GREENSTONE BET, GOIAS, BRAZIL	REV. BRAS. GEOCIENC.	3000	0	-14.5	-49.9	0.01	IGNEOUS	VOLCANIC	UNKNOWN	KOMATIITE	49.2	33			5
RMAM-G	South America	Amazonia	Goias	10.1016/j.jsames.2005.11.003	LOW- AND HIGH-ALUMINA KOMATIITES OF GOIÁS, CENTRAL BRAZIL	J. S. AMER. EARTH SCI.	3000	0	-14.45	-49.9667	0.01	IGNEOUS	VOLCANIC	UNKNOWN	KOMATIITE	47.53	33.22						24	4
GO-2B	South America	Amazonia	Goias	10.1016/j.jsames.2005.11.003	LOW- AND HIGH-ALUMINA KOMATIITES OF GOIÁS, CENTRAL BRAZIL	J. S. AMER. EARTH SCI.	3000	0	-15.2	-50	0.01	IGNEOUS	VOLCANIC	UNKNOWN	KOMATIITE	45.24	33.26						41	0.6	3.05	6.84		2.45
6	South America	Amazonia	Goias	10.1016/0301-9268(83)90057-8	ULTRAMAFIC FLOWS OF THE CRIXAS GREENSTONE BELT, GOIAS - BRAZIL	PREC. RESEARCH	3000	0	-14.5	-49.9	0.01	IGNEOUS	VOLCANIC	UNKNOWN	KOMATIITE	42.3	33.3
6	South America	Amazonia	Goias	10.1016/j.jvolgeores.2012.05.017	ULTRABASIC LAVAS OF THE BASAL UNIT OF THE CRIXAS GREENSTONE BELT (GO): A NEW CLASS OF ULTRABASIC ROCKS IN THE STATE OF GOIÁS	REV. BRAS. GEOCIENC.	3000	0	-14.5	-49.9	0.01	IGNEOUS	VOLCANIC	UNKNOWN	KOMATIITE	42.3	33.3
4	South America	Amazonia	Goias	10.1086/655113	GEOCHEMICAL CHARACTERISTICS OF THE CRIXAS GREENSTONE BET, GOIAS, BRAZIL	REV. BRAS. GEOCIENC.	3000	0	-14.5	-49.9	0.01	IGNEOUS	VOLCANIC	UNKNOWN	KOMATIITE	38.5	33.6			15
HID-5	South America	Amazonia	Goias	10.1016/j.jsames.2005.11.003	LOW- AND HIGH-ALUMINA KOMATIITES OF GOIÁS, CENTRAL BRAZIL	J. S. AMER. EARTH SCI.	3000	0	-14.6167	-49.4167	0.01	IGNEOUS	VOLCANIC	UNKNOWN	KOMATIITE	46.15	33.75				2		67	3	0.9	3.1		5
8	South America	Amazonia	Goias	10.1016/j.jvolgeores.2016.09.021	GEOCHEMICAL CHARACTERISTICS OF THE CRIXAS GREENSTONE BET, GOIAS, BRAZIL	REV. BRAS. GEOCIENC.	3000	0	-14.5	-49.9	0.01	IGNEOUS	VOLCANIC	UNKNOWN	KOMATIITE	40.1	34.3			10
1	South America	Amazonia	Goias	10.1130/0091-7613(1995)023<0617:VILCAW>2.3.CO;2	ULTRABASIC LAVAS OF THE BASAL UNIT OF THE CRIXAS GREENSTONE BELT (GO): A NEW CLASS OF ULTRABASIC ROCKS IN THE STATE OF GOIÁS	REV. BRAS. GEOCIENC.	3000	0	-14.5	-49.9	0.01	IGNEOUS	VOLCANIC	UNKNOWN	KOMATIITE	42.3	34.3
1	South America	Amazonia	Goias	10.1016/0301-9268(83)90057-8	ULTRAMAFIC FLOWS OF THE CRIXAS GREENSTONE BELT, GOIAS - BRAZIL	PREC. RESEARCH	3000	0	-14.5	-49.9	0.01	IGNEOUS	VOLCANIC	UNKNOWN	KOMATIITE	42.3	34.3
HID-10	South America	Amazonia	Goias	10.1016/j.jsames.2005.11.003	LOW- AND HIGH-ALUMINA KOMATIITES OF GOIÁS, CENTRAL BRAZIL	J. S. AMER. EARTH SCI.	3000	0	-14.6167	-49.4167	0.01	IGNEOUS	VOLCANIC	UNKNOWN	KOMATIITE	45.1	34.42				2		48	5	0.8	2.3		1
HID-7	South America	Amazonia	Goias	10.1016/j.jsames.2005.11.003	LOW- AND HIGH-ALUMINA KOMATIITES OF GOIÁS, CENTRAL BRAZIL	J. S. AMER. EARTH SCI.	3000	0	-14.6167	-49.4167	0.01	IGNEOUS	VOLCANIC	UNKNOWN	KOMATIITE	44.85	34.43				2		43	2
HID-3	South America	Amazonia	Goias	10.1016/j.jsames.2005.11.003	LOW- AND HIGH-ALUMINA KOMATIITES OF GOIÁS, CENTRAL BRAZIL	J. S. AMER. EARTH SCI.	3000	0	-14.6167	-49.4167	0.01	IGNEOUS	VOLCANIC	UNKNOWN	KOMATIITE	47.41	34.62				0		19	5
2	South America	Amazonia	Goias	10.1016/j.jseaes.2014.01.012	GEOCHEMICAL CHARACTERISTICS OF THE CRIXAS GREENSTONE BET, GOIAS, BRAZIL	REV. BRAS. GEOCIENC.	3000	0	-14.5	-49.9	0.01	IGNEOUS	VOLCANIC	UNKNOWN	KOMATIITE	34	34.7			20
GUA-1	South America	Amazonia	Goias	10.1016/j.jsames.2005.11.003	LOW- AND HIGH-ALUMINA KOMATIITES OF GOIÁS, CENTRAL BRAZIL	J. S. AMER. EARTH SCI.	3000	0	-14.6333	-49.7333	0.01	IGNEOUS	VOLCANIC	UNKNOWN	KOMATIITE	45.95	34.71				2		5	5	4.2	4.9		2
1	South America	Amazonia	Goias	10.1016/j.lithos.2009.06.004	GEOCHEMICAL CHARACTERISTICS OF THE CRIXAS GREENSTONE BET, GOIAS, BRAZIL	REV. BRAS. GEOCIENC.	3000	0	-14.5	-49.9	0.01	IGNEOUS	VOLCANIC	UNKNOWN	KOMATIITE	38.3	34.8			15
GUA-B8	South America	Amazonia	Goias	10.1016/j.jsames.2005.11.003	LOW- AND HIGH-ALUMINA KOMATIITES OF GOIÁS, CENTRAL BRAZIL	J. S. AMER. EARTH SCI.	3000	0	-14.6333	-49.7333	0.01	IGNEOUS	VOLCANIC	UNKNOWN	KOMATIITE	44.51	35.34				0		2	3
OO-7C	South America	Amazonia	Goias	10.1016/j.jsames.2005.11.003	LOW- AND HIGH-ALUMINA KOMATIITES OF GOIÁS, CENTRAL BRAZIL	J. S. AMER. EARTH SCI.	3000	0	-14	-49	0.01	IGNEOUS	VOLCANIC	UNKNOWN	KOMATIITE	46.78	35.41						31	1.4	1.09	3.31		2.57
GUA-B8	South America	Amazonia	Goias	10.1016/j.jsames.2005.11.003	LOW- AND HIGH-ALUMINA KOMATIITES OF GOIÁS, CENTRAL BRAZIL	J. S. AMER. EARTH SCI.	3000	0	-14.6333	-49.7333	0.01	IGNEOUS	VOLCANIC	UNKNOWN	KOMATIITE	44.7	35.61				0		2	6
NPA17	South America	Amazonia	Goias	10.1007/BF00375305	BIZARRE GEOCHEMISTRY OF KOMATIITES FROM THE CRIXAS GREENSTONE BELT, BRAZIL	CONTRIB. MINERAL. PETROL.	3000	0	-14.5	-50	0.01	IGNEOUS	VOLCANIC	UNKNOWN	KOMATIITE	44.2	37.6				0		27	0
NPA1B	South America	Amazonia	Goias	10.1007/BF00375305	BIZARRE GEOCHEMISTRY OF KOMATIITES FROM THE CRIXAS GREENSTONE BELT, BRAZIL	CONTRIB. MINERAL. PETROL.	3000	0	-14.5	-50	0.01	IGNEOUS	VOLCANIC	UNKNOWN	KOMATIITE	44.1	37.9				3		104	3
GUA-B5	South America	Amazonia	Goias	10.1016/j.jsames.2005.11.003	LOW- AND HIGH-ALUMINA KOMATIITES OF GOIÁS, CENTRAL BRAZIL	J. S. AMER. EARTH SCI.	3000	0	-14.6333	-49.7333	0.01	IGNEOUS	VOLCANIC	UNKNOWN	KOMATIITE	45.1	38.27				0		3	2
GUA-4	South America	Amazonia	Goias	10.1016/j.jsames.2005.11.003	LOW- AND HIGH-ALUMINA KOMATIITES OF GOIÁS, CENTRAL BRAZIL	J. S. AMER. EARTH SCI.	3000	0	-14.6333	-49.7333	0.01	IGNEOUS	VOLCANIC	UNKNOWN	KOMATIITE	44.71	38.68				5		3	4
GUA-7	South America	Amazonia	Goias	10.1016/j.jsames.2005.11.003	LOW- AND HIGH-ALUMINA KOMATIITES OF GOIÁS, CENTRAL BRAZIL	J. S. AMER. EARTH SCI.	3000	0	-14.6333	-49.7333	0.01	IGNEOUS	VOLCANIC	UNKNOWN	KOMATIITE	44.89	39				0		3	5	0.9	3.4		0
NPA18	South America	Amazonia	Goias	10.1007/BF00375305	BIZARRE GEOCHEMISTRY OF KOMATIITES FROM THE CRIXAS GREENSTONE BELT, BRAZIL	CONTRIB. MINERAL. PETROL.	3000	0	-14.5	-50	0.01	IGNEOUS	VOLCANIC	UNKNOWN	KOMATIITE	44.4	39.2				0		24	0	1.16	2.94		1.95
NPA16	South America	Amazonia	Goias	10.1007/BF00375305	BIZARRE GEOCHEMISTRY OF KOMATIITES FROM THE CRIXAS GREENSTONE BELT, BRAZIL	CONTRIB. MINERAL. PETROL.	3000	0	-14.5	-50	0.01	IGNEOUS	VOLCANIC	UNKNOWN	KOMATIITE	46	39.2				1.16		51.6	0	1.47	3.7		3.42
NPA5	South America	Amazonia	Goias	10.1007/BF00375305	BIZARRE GEOCHEMISTRY OF KOMATIITES FROM THE CRIXAS GREENSTONE BELT, BRAZIL	CONTRIB. MINERAL. PETROL.	3000	0	-14.5	-50	0.01	IGNEOUS	VOLCANIC	UNKNOWN	KOMATIITE	46	39.2				0.62		2.47	0	1.3	3.17		2.18
GUA-B1	South America	Amazonia	Goias	10.1016/j.jsames.2005.11.003	LOW- AND HIGH-ALUMINA KOMATIITES OF GOIÁS, CENTRAL BRAZIL	J. S. AMER. EARTH SCI.	3000	0	-14.6333	-49.7333	0.01	IGNEOUS	VOLCANIC	UNKNOWN	KOMATIITE	44.34	39.27				2		3	3	1.9	2.7		2
HID-1	South America	Amazonia	Goias	10.1016/j.jsames.2005.11.003	LOW- AND HIGH-ALUMINA KOMATIITES OF GOIÁS, CENTRAL BRAZIL	J. S. AMER. EARTH SCI.	3000	0	-14.6167	-49.4167	0.01	IGNEOUS	VOLCANIC	UNKNOWN	KOMATIITE	43.84	39.28				1			6	1.06	2.34		1.14
NPA1	South America	Amazonia	Goias	10.1007/BF00375305	BIZARRE GEOCHEMISTRY OF KOMATIITES FROM THE CRIXAS GREENSTONE BELT, BRAZIL	CONTRIB. MINERAL. PETROL.	3000	0	-14.5	-50	0.01	IGNEOUS	VOLCANIC	UNKNOWN	KOMATIITE	46	39.8				0		0	0	1.03	2.36		1.61
GUA-3	South America	Amazonia	Goias	10.1016/j.jsames.2005.11.003	LOW- AND HIGH-ALUMINA KOMATIITES OF GOIÁS, CENTRAL BRAZIL	J. S. AMER. EARTH SCI.	3000	0	-14.6333	-49.7333	0.01	IGNEOUS	VOLCANIC	UNKNOWN	KOMATIITE	43.92	40.45				2		3	2	1.2	3.6		2
313-3203	Europe	Baltic	Lapland	10.1093/petrology/42.5.855	THE PALAEOPROTEROZOIC KOMATIITE-PICRITE ASSOCIATION OF FINNISH LAPLAND	J. PETROL.	2000	0	67.67	25.48	0.01	IGNEOUS	VOLCANIC	UNKNOWN	KOMATIITE	46.77	13.19	241	1.509		11.7	0.411	161.5	2.35	4.52	11.4	1.48	8.19
WP-86	Europe	Baltic	Karasjok	10.1093/petrology/egq074	GLOBAL VARIABILITY IN THE PLATINUM-GROUP ELEMENT CONTENTS OF KOMATIITES	J. PETROL.	2000	0	69.1	25	0.01	IGNEOUS	VOLCANIC	UNKNOWN	KOMATIITE	44.97	13.8								3.07	8.69	0	7.66
314-LVP-86	Europe	Baltic	Lapland	10.1093/petrology/egi093	ORIGIN OF PALEOPROTEROZOIC KOMATIITES AT JEESIÖROVA, KITTILÄ GREENSTONE COMPLEX, FINNISH LAPLAND	J. PETROL.	2000	0	67.67	25.48	0.01	IGNEOUS	VOLCANIC	UNKNOWN	KOMATIITE	49.35	14.43	113			2.5		291.33	0.49	0.7	2.16	0.473	3.143
7-PPR-97	Europe	Baltic	Lapland	10.1093/petrology/42.5.855	THE PALAEOPROTEROZOIC KOMATIITE-PICRITE ASSOCIATION OF FINNISH LAPLAND	J. PETROL.	2000	0	67.67	25.48	0.01	IGNEOUS	VOLCANIC	UNKNOWN	KOMATIITE	41.78	15.89	13.7	1.194		2.3	0.179	134.1	0.458	0.479	1.71	0.336	2.34
8-EJH-97	Europe	Baltic	Lapland	10.1093/petrology/42.5.855	THE PALAEOPROTEROZOIC KOMATIITE-PICRITE ASSOCIATION OF FINNISH LAPLAND	J. PETROL.	2000	0	67.67	25.48	0.01	IGNEOUS	VOLCANIC	UNKNOWN	KOMATIITE	45.79	16.13	778.3	2.145		3.96	0.264	354.4	0.448	1.26	3.36	0.665	4.18
WP-83	Europe	Baltic	Karasjok	10.1093/petrology/egq074	GLOBAL VARIABILITY IN THE PLATINUM-GROUP ELEMENT CONTENTS OF KOMATIITES	J. PETROL.	2000	0	69.1	25	0.01	IGNEOUS	VOLCANIC	UNKNOWN	KOMATIITE	47.23	16.57								1.54	4.63	0	4.12
WP-76	Europe	Baltic	Karasjok	10.1093/petrology/egq074	GLOBAL VARIABILITY IN THE PLATINUM-GROUP ELEMENT CONTENTS OF KOMATIITES	J. PETROL.	2000	0	69.1	25	0.01	IGNEOUS	VOLCANIC	UNKNOWN	KOMATIITE	50.7	17.7								1.57	3.67	0	2.62
WP-47	Europe	Baltic	Karasjok	10.1093/petrology/egq074	GLOBAL VARIABILITY IN THE PLATINUM-GROUP ELEMENT CONTENTS OF KOMATIITES	J. PETROL.	2000	0	69.1	25	0.01	IGNEOUS	VOLCANIC	UNKNOWN	KOMATIITE	51.57	21.28								1.05	3.14	0	4.19
WP-84	Europe	Baltic	Karasjok	10.1093/petrology/egq074	GLOBAL VARIABILITY IN THE PLATINUM-GROUP ELEMENT CONTENTS OF KOMATIITES	J. PETROL.	2000	0	69.1	25	0.01	IGNEOUS	VOLCANIC	UNKNOWN	KOMATIITE	50.64	21.3								1.04	3.65	0	3.13
WP-91	Europe	Baltic	Karasjok	10.1093/petrology/egq074	GLOBAL VARIABILITY IN THE PLATINUM-GROUP ELEMENT CONTENTS OF KOMATIITES	J. PETROL.	2000	0	69.1	25	0.01	IGNEOUS	VOLCANIC	UNKNOWN	KOMATIITE	46.32	21.45								6.94	17.61	0	11.74
8-PPR	Europe	Baltic	Lapland	10.1093/petrology/42.5.855	THE PALAEOPROTEROZOIC KOMATIITE-PICRITE ASSOCIATION OF FINNISH LAPLAND	J. PETROL.	2000	0	67.67	25.48	0.01	IGNEOUS	VOLCANIC	UNKNOWN	KOMATIITE	44.43	21.6	73.92	0.161		1.86	0.483	117.29	0.571	1.27	3.62	0.639	3.73
WP-94	Europe	Baltic	Karasjok	10.1093/petrology/egq074	GLOBAL VARIABILITY IN THE PLATINUM-GROUP ELEMENT CONTENTS OF KOMATIITES	J. PETROL.	2000	0	69.1	25	0.01	IGNEOUS	VOLCANIC	UNKNOWN	KOMATIITE	47.07	21.65								5.39	13.47	0	9.16
12C-PPR	Europe	Baltic	Lapland	10.1093/petrology/42.5.855	THE PALAEOPROTEROZOIC KOMATIITE-PICRITE ASSOCIATION OF FINNISH LAPLAND	J. PETROL.	2000	0	67.67	25.48	0.01	IGNEOUS	VOLCANIC	UNKNOWN	KOMATIITE	40.68	21.92	94.52	0.165		1.17	0.285	318.98	0.469	1.24	3.61	0.716	4.37
WP-92	Europe	Baltic	Karasjok	10.1093/petrology/egq074	GLOBAL VARIABILITY IN THE PLATINUM-GROUP ELEMENT CONTENTS OF KOMATIITES	J. PETROL.	2000	0	69.1	25	0.01	IGNEOUS	VOLCANIC	UNKNOWN	KOMATIITE	47	22.02								5.29	13.23	0	9
WP-78	Europe	Baltic	Karasjok	10.1093/petrology/egq074	GLOBAL VARIABILITY IN THE PLATINUM-GROUP ELEMENT CONTENTS OF KOMATIITES	J. PETROL.	2000	0	69.1	25	0.01	IGNEOUS	VOLCANIC	UNKNOWN	KOMATIITE	45.42	22.07								1.61	4.31	0	3.77
6.2-EJH	Europe	Baltic	Lapland	10.1093/petrology/42.5.855	THE PALAEOPROTEROZOIC KOMATIITE-PICRITE ASSOCIATION OF FINNISH LAPLAND	J. PETROL.	2000	0	67.67	25.48	0.01	IGNEOUS	VOLCANIC	UNKNOWN	KOMATIITE	41.18	22.22	125.44	0.091		3.79	0.836	118.13	0.707	1.64	4.27	0.702	4.01
WP-81	Europe	Baltic	Karasjok	10.1093/petrology/egq074	GLOBAL VARIABILITY IN THE PLATINUM-GROUP ELEMENT CONTENTS OF KOMATIITES	J. PETROL.	2000	0	69.1	25	0.01	IGNEOUS	VOLCANIC	UNKNOWN	KOMATIITE	46.78	22.28								1.06	3.18	0	2.65
WP-79	Europe	Baltic	Karasjok	10.1093/petrology/egq074	GLOBAL VARIABILITY IN THE PLATINUM-GROUP ELEMENT CONTENTS OF KOMATIITES	J. PETROL.	2000	0	69.1	25	0.01	IGNEOUS	VOLCANIC	UNKNOWN	KOMATIITE	47.33	22.29								1.58	4.23	0	3.17
WP-88	Europe	Baltic	Karasjok	10.1093/petrology/egq074	GLOBAL VARIABILITY IN THE PLATINUM-GROUP ELEMENT CONTENTS OF KOMATIITES	J. PETROL.	2000	0	69.1	25	0.01	IGNEOUS	VOLCANIC	UNKNOWN	KOMATIITE	43.57	22.38								1.61	4.84	0	4.3
WP-54	Europe	Baltic	Karasjok	10.1093/petrology/egq074	GLOBAL VARIABILITY IN THE PLATINUM-GROUP ELEMENT CONTENTS OF KOMATIITES	J. PETROL.	2000	0	69.1	25	0.01	IGNEOUS	VOLCANIC	UNKNOWN	KOMATIITE	49.13	22.6								0.52	2.58	0	3.61
WP-52	Europe	Baltic	Karasjok	10.1093/petrology/egq074	GLOBAL VARIABILITY IN THE PLATINUM-GROUP ELEMENT CONTENTS OF KOMATIITES	J. PETROL.	2000	0	69.1	25	0.01	IGNEOUS	VOLCANIC	UNKNOWN	KOMATIITE	50.79	22.61								0.53	2.1	0	2.63
WP-80	Europe	Baltic	Karasjok	10.1093/petrology/egq074	GLOBAL VARIABILITY IN THE PLATINUM-GROUP ELEMENT CONTENTS OF KOMATIITES	J. PETROL.	2000	0	69.1	25	0.01	IGNEOUS	VOLCANIC	UNKNOWN	KOMATIITE	44.93	22.73								1.06	3.72	0	3.19
6.1-EJH-97	Europe	Baltic	Lapland	10.1093/petrology/42.5.855	THE PALAEOPROTEROZOIC KOMATIITE-PICRITE ASSOCIATION OF FINNISH LAPLAND	J. PETROL.	2000	0	67.67	25.48	0.01	IGNEOUS	VOLCANIC	UNKNOWN	KOMATIITE	42.66	23.06	234.54	0.107		4.22	0.597	439.35	0.767	1.74	4.77	0.682	4.23
12-PPR	Europe	Baltic	Lapland	10.1093/petrology/42.5.855	THE PALAEOPROTEROZOIC KOMATIITE-PICRITE ASSOCIATION OF FINNISH LAPLAND	J. PETROL.	2000	0	67.67	25.48	0.01	IGNEOUS	VOLCANIC	UNKNOWN	KOMATIITE	38.06	23.48	333.94	0.148		1.32	0.363	413.2	0.405	1.22	3.15	0.605	3.6
WP-87	Europe	Baltic	Karasjok	10.1093/petrology/egq074	GLOBAL VARIABILITY IN THE PLATINUM-GROUP ELEMENT CONTENTS OF KOMATIITES	J. PETROL.	2000	0	69.1	25	0.01	IGNEOUS	VOLCANIC	UNKNOWN	KOMATIITE	50.14	23.53								1.06	3.73	0	3.19
WP-46	Europe	Baltic	Karasjok	10.1093/petrology/egq074	GLOBAL VARIABILITY IN THE PLATINUM-GROUP ELEMENT CONTENTS OF KOMATIITES	J. PETROL.	2000	0	69.1	25	0.01	IGNEOUS	VOLCANIC	UNKNOWN	KOMATIITE	47.31	24.19								0	0	0	0
17.1-PPR-97	Europe	Baltic	Lapland	10.1093/petrology/42.5.855	THE PALAEOPROTEROZOIC KOMATIITE-PICRITE ASSOCIATION OF FINNISH LAPLAND	J. PETROL.	2000	0	67.67	25.48	0.01	IGNEOUS	VOLCANIC	UNKNOWN	KOMATIITE	39.95	24.2	12.82	0.107		4.02	0.694	523.57	0.272	0.513	1.61	0.342	2.48
10D-PPR-97	Europe	Baltic	Lapland	10.1093/petrology/42.5.855	THE PALAEOPROTEROZOIC KOMATIITE-PICRITE ASSOCIATION OF FINNISH LAPLAND	J. PETROL.	2000	0	67.67	25.48	0.01	IGNEOUS	VOLCANIC	UNKNOWN	KOMATIITE	41.66	24.51	52.9	0.074		1.59	0.378	537.22	0.423	0.877	2.72	0.542	3.53
WP-44	Europe	Baltic	Karasjok	10.1093/petrology/egq074	GLOBAL VARIABILITY IN THE PLATINUM-GROUP ELEMENT CONTENTS OF KOMATIITES	J. PETROL.	2000	0	69.1	25	0.01	IGNEOUS	VOLCANIC	UNKNOWN	KOMATIITE	43.44	25.96								0.54	2.17	0	2.72
WP-73	Europe	Baltic	Karasjok	10.1093/petrology/egq074	GLOBAL VARIABILITY IN THE PLATINUM-GROUP ELEMENT CONTENTS OF KOMATIITES	J. PETROL.	2000	0	69.1	25	0.01	IGNEOUS	VOLCANIC	UNKNOWN	KOMATIITE	39.89	30.31								1.11	2.23	0	1.67
WP-57	Europe	Baltic	Karasjok	10.1093/petrology/egq074	GLOBAL VARIABILITY IN THE PLATINUM-GROUP ELEMENT CONTENTS OF KOMATIITES	J. PETROL.	2000	0	69.1	25	0.01	IGNEOUS	VOLCANIC	UNKNOWN	KOMATIITE	28.06	30.98								1.68	2.81	0	2.24
10C-PPR-97	Europe	Baltic	Lapland	10.1093/petrology/egi093	ORIGIN OF PALEOPROTEROZOIC KOMATIITES AT JEESIÖROVA, KITTILÄ GREENSTONE COMPLEX, FINNISH LAPLAND	J. PETROL.	2000	0	67.67	25.48	0.01	IGNEOUS	VOLCANIC	UNKNOWN	KOMATIITE	44.37	31.27	22			4.6		112	0.21	0.63	2.05	0.44	2.51
WP-51	Europe	Baltic	Karasjok	10.1093/petrology/egq074	GLOBAL VARIABILITY IN THE PLATINUM-GROUP ELEMENT CONTENTS OF KOMATIITES	J. PETROL.	2000	0	69.1	25	0.01	IGNEOUS	VOLCANIC	UNKNOWN	KOMATIITE	48.76	33.91								1.63	4.33	0	3.25
WP-95	Europe	Baltic	Karasjok	10.1093/petrology/egq074	GLOBAL VARIABILITY IN THE PLATINUM-GROUP ELEMENT CONTENTS OF KOMATIITES	J. PETROL.	2000	0	69.1	25	0.01	IGNEOUS	VOLCANIC	UNKNOWN	KOMATIITE	47.08	41.47								2.34	5.26	0	1.75
WP-99	Europe	Baltic	Karasjok	10.1093/petrology/egq074	GLOBAL VARIABILITY IN THE PLATINUM-GROUP ELEMENT CONTENTS OF KOMATIITES	J. PETROL.	2000	0	69.1	25	0.01	IGNEOUS	VOLCANIC	UNKNOWN	KOMATIITE	45.01	42.11								0.58	1.74	0	1.16
WP-96	Europe	Baltic	Karasjok	10.1093/petrology/egq074	GLOBAL VARIABILITY IN THE PLATINUM-GROUP ELEMENT CONTENTS OF KOMATIITES	J. PETROL.	2000	0	69.1	25	0.01	IGNEOUS	VOLCANIC	UNKNOWN	KOMATIITE	42.56	42.32								0.6	1.2	0	0.6
WP-98	Europe	Baltic	Karasjok	10.1093/petrology/egq074	GLOBAL VARIABILITY IN THE PLATINUM-GROUP ELEMENT CONTENTS OF KOMATIITES	J. PETROL.	2000	0	69.1	25	0.01	IGNEOUS	VOLCANIC	UNKNOWN	KOMATIITE	45.62	42.69								0.59	1.76	0	1.17
WP-97	Europe	Baltic	Karasjok	10.1093/petrology/egq074	GLOBAL VARIABILITY IN THE PLATINUM-GROUP ELEMENT CONTENTS OF KOMATIITES	J. PETROL.	2000	0	69.1	25	0.01	IGNEOUS	VOLCANIC	UNKNOWN	KOMATIITE	43.9	43.32								2.9	7.53	0	5.21
91110	Europe	Baltic	Vetreny Belt	10.1007/s004100050191	PETROLOGY OF A 2.41 GA REMARKABLY FRESH KOMATIITIC BASALT LAVA LAKE IN LION HILLS, CENTRAL VETRENY BELT, BALTIC SHIELD	CONTRIB. MINERAL. PETROL.	2410	0	63.6	34.8	0.01	IGNEOUS	VOLCANIC	UNKNOWN	KOMATIITE	50.3	14.6	106			10		154	1.8	6.52	14.5		8.24
91110	Europe	Baltic	Vetreny Belt	10.1016/S0016-7037(96)00410-3	PETROLOGY AND GEOCHEMISTRY FO CRUSTALLY CONTAMINATED KOMATIITIC BASALTS FROM THE VETRENY BELT, SOUTHEASTERN BALTIC SHIELD; EVIDENCE FOR AN EARLY PROTEROZOIC MANTLE PLUME BENEATH RIFTED ARCHEAN CONTINENTAL LITHOSPHERE	GEOCHIM. COSMOCHIM. ACTA	2410	0	63.6	34.8	0.01	IGNEOUS	VOLCANIC	UNKNOWN	KOMATIITE	50.3	14.7	106			10		154		6.52	14.5		8.24
91106	Europe	Baltic	Vetreny Belt	10.1007/s004100050191	PETROLOGY OF A 2.41 GA REMARKABLY FRESH KOMATIITIC BASALT LAVA LAKE IN LION HILLS, CENTRAL VETRENY BELT, BALTIC SHIELD	CONTRIB. MINERAL. PETROL.	2410	0	63.6	34.8	0.01	IGNEOUS	VOLCANIC	UNKNOWN	KOMATIITE	47.8	22.6	123			9		109	1.3	5.05	11.2		6.381
91106	Europe	Baltic	Vetreny Belt	10.1016/S0016-7037(96)00410-3	PETROLOGY AND GEOCHEMISTRY FO CRUSTALLY CONTAMINATED KOMATIITIC BASALTS FROM THE VETRENY BELT, SOUTHEASTERN BALTIC SHIELD; EVIDENCE FOR AN EARLY PROTEROZOIC MANTLE PLUME BENEATH RIFTED ARCHEAN CONTINENTAL LITHOSPHERE	GEOCHIM. COSMOCHIM. ACTA	2410	0	63.6	34.8	0.01	IGNEOUS	VOLCANIC	UNKNOWN	KOMATIITE	47.8	22.6	123	0.171	1.43	9		109	1.28	5.05	11.2		6.381
91105	Europe	Baltic	Vetreny Belt	10.1007/s004100050191	PETROLOGY OF A 2.41 GA REMARKABLY FRESH KOMATIITIC BASALT LAVA LAKE IN LION HILLS, CENTRAL VETRENY BELT, BALTIC SHIELD	CONTRIB. MINERAL. PETROL.	2410	0	63.6	34.8	0.01	IGNEOUS	VOLCANIC	UNKNOWN	KOMATIITE	46	26.1	95			4		90	1.1	4.27	9.5		5.209
91105	Europe	Baltic	Vetreny Belt	10.1016/S0016-7037(96)00410-3	PETROLOGY AND GEOCHEMISTRY FO CRUSTALLY CONTAMINATED KOMATIITIC BASALTS FROM THE VETRENY BELT, SOUTHEASTERN BALTIC SHIELD; EVIDENCE FOR AN EARLY PROTEROZOIC MANTLE PLUME BENEATH RIFTED ARCHEAN CONTINENTAL LITHOSPHERE	GEOCHIM. COSMOCHIM. ACTA	2410	0	63.6	34.8	0.01	IGNEOUS	VOLCANIC	UNKNOWN	KOMATIITE	46	26.1	95			4		90		4.27	9.46		5.209
8	Europe	Baltic	Sattasvaara	10.1134/S0869591107010031	THE PYROCLASTIC KOMATIITE COMPLEX AT SATTASVAARA IN NORTHERN FINLAND	BULL. GEOL. SOC. FINLAND	2430	0	67.6358	26.6993	0.01	IGNEOUS	VOLCANIC	UNKNOWN	KOMATIITE	47.19	12.12
14	Europe	Baltic	Sattasvaara	10.1016/j.epsl.2009.05.042	THE PYROCLASTIC KOMATIITE COMPLEX AT SATTASVAARA IN NORTHERN FINLAND	BULL. GEOL. SOC. FINLAND	2430	0	67.6122	26.6733	0.01	IGNEOUS	VOLCANIC	UNKNOWN	KOMATIITE	47.95	12.17
7	Europe	Baltic	Sattasvaara	10.1016/j.lithos.2008.02.007	THE PYROCLASTIC KOMATIITE COMPLEX AT SATTASVAARA IN NORTHERN FINLAND	BULL. GEOL. SOC. FINLAND	2430	0	67.6471	26.3047	0.01	IGNEOUS	VOLCANIC	UNKNOWN	KOMATIITE	47.69	12.8
6	Europe	Baltic	Sattasvaara	10.1016/j.jseaes.2014.10.036	THE PYROCLASTIC KOMATIITE COMPLEX AT SATTASVAARA IN NORTHERN FINLAND	BULL. GEOL. SOC. FINLAND	2430	0	67.6208	26.788	0.01	IGNEOUS	VOLCANIC	UNKNOWN	KOMATIITE	48.8	13.64
5	Europe	Baltic	Sattasvaara	10.1016/0377-0273(93)90050-2	THE PYROCLASTIC KOMATIITE COMPLEX AT SATTASVAARA IN NORTHERN FINLAND	BULL. GEOL. SOC. FINLAND	2430	0	67.6066	26.5158	0.01	IGNEOUS	VOLCANIC	UNKNOWN	KOMATIITE	46.16	13.68
4	Europe	Baltic	Sattasvaara	10.1016/j.precamres.2012.03.013	THE PYROCLASTIC KOMATIITE COMPLEX AT SATTASVAARA IN NORTHERN FINLAND	BULL. GEOL. SOC. FINLAND	2430	0	67.6472	26.3049	0.01	IGNEOUS	VOLCANIC	UNKNOWN	KOMATIITE	47.22	13.96
08-/03	Europe	Baltic	Fennoscandian shield	10.1134/S0869591111050067	PETROLOGY, AGE, AND POLYCHRONOUS SOURCES OF THE INITIAL MAGMATISM OF THE IMANDRA-VARZUGA PALEORIFT, FENNOSCANDIAN SHIELD	PETROLOGY	2430	0	67.67	33	0.01	IGNEOUS	VOLCANIC	UNKNOWN	KOMATIITE	51.5	14.1	57.7			3		195	2.17	7.43	16.6	2.11	8.26
13	Europe	Baltic	Sattasvaara	10.1016/j.lithos.2009.06.004	THE PYROCLASTIC KOMATIITE COMPLEX AT SATTASVAARA IN NORTHERN FINLAND	BULL. GEOL. SOC. FINLAND	2430	0	67.6321	26.7973	0.01	IGNEOUS	VOLCANIC	UNKNOWN	KOMATIITE	43.99	14.24
2	Europe	Baltic	Sattasvaara	10.1016/0009-2541(94)90174-0	THE PYROCLASTIC KOMATIITE COMPLEX AT SATTASVAARA IN NORTHERN FINLAND	BULL. GEOL. SOC. FINLAND	2430	0	67.5954	26.5576	0.01	IGNEOUS	VOLCANIC	UNKNOWN	KOMATIITE	46.8	14.45
12	Europe	Baltic	Sattasvaara	10.1016/j.jvolgeores.2016.09.010	THE PYROCLASTIC KOMATIITE COMPLEX AT SATTASVAARA IN NORTHERN FINLAND	BULL. GEOL. SOC. FINLAND	2430	0	67.627	26.8632	0.01	IGNEOUS	VOLCANIC	UNKNOWN	KOMATIITE	45.64	16.77
23	Europe	Baltic	Sattasvaara	10.1016/J.LITHOS.2013.06.019	THE PYROCLASTIC KOMATIITE COMPLEX AT SATTASVAARA IN NORTHERN FINLAND	BULL. GEOL. SOC. FINLAND	2430	0	67.6654	26.1912	0.01	IGNEOUS	VOLCANIC	UNKNOWN	KOMATIITE	38.32	17.49
1	Europe	Baltic	Sattasvaara	10.1016/j.jvolgeores.2010.04.003	THE PYROCLASTIC KOMATIITE COMPLEX AT SATTASVAARA IN NORTHERN FINLAND	BULL. GEOL. SOC. FINLAND	2430	0	67.601	26.6405	0.01	IGNEOUS	VOLCANIC	UNKNOWN	KOMATIITE	45.33	17.73
22	Europe	Baltic	Sattasvaara	10.1016/0012-821X(87)90027-6	THE PYROCLASTIC KOMATIITE COMPLEX AT SATTASVAARA IN NORTHERN FINLAND	BULL. GEOL. SOC. FINLAND	2430	0	67.602	26.4115	0.01	IGNEOUS	VOLCANIC	UNKNOWN	KOMATIITE	43.46	18.48
42	Europe	Baltic	Sattasvaara	10.1130/B30472.1	THE PYROCLASTIC KOMATIITE COMPLEX AT SATTASVAARA IN NORTHERN FINLAND	BULL. GEOL. SOC. FINLAND	2430	0	67.6307	26.7978	0.01	IGNEOUS	VOLCANIC	UNKNOWN	KOMATIITE	43.68	19.26
24	Europe	Baltic	Sattasvaara	10.2973/dsdp.proc.39.120.1977	THE PYROCLASTIC KOMATIITE COMPLEX AT SATTASVAARA IN NORTHERN FINLAND	BULL. GEOL. SOC. FINLAND	2430	0	67.6107	26.3651	0.01	IGNEOUS	VOLCANIC	UNKNOWN	KOMATIITE	42.08	20.57
38	Europe	Baltic	Sattasvaara	10.1016/0040-1951(91)90150-Q	THE PYROCLASTIC KOMATIITE COMPLEX AT SATTASVAARA IN NORTHERN FINLAND	BULL. GEOL. SOC. FINLAND	2430	0	67.6418	26.3825	0.01	IGNEOUS	VOLCANIC	UNKNOWN	KOMATIITE	43.85	21.09
41	Europe	Baltic	Sattasvaara	10.1016/j.jvolgeores.2004.12.001	THE PYROCLASTIC KOMATIITE COMPLEX AT SATTASVAARA IN NORTHERN FINLAND	BULL. GEOL. SOC. FINLAND	2430	0	67.6219	26.7865	0.01	IGNEOUS	VOLCANIC	UNKNOWN	KOMATIITE	42.2	21.17
25	Europe	Baltic	Sattasvaara	10.1016/0024-4937(94)90044-2	THE PYROCLASTIC KOMATIITE COMPLEX AT SATTASVAARA IN NORTHERN FINLAND	BULL. GEOL. SOC. FINLAND	2430	0	67.6107	26.3651	0.01	IGNEOUS	VOLCANIC	UNKNOWN	KOMATIITE	38.32	21.41
26	Europe	Baltic	Sattasvaara	10.1016/j.margeo.2015.09.006	THE PYROCLASTIC KOMATIITE COMPLEX AT SATTASVAARA IN NORTHERN FINLAND	BULL. GEOL. SOC. FINLAND	2430	0	67.6107	26.3651	0.01	IGNEOUS	VOLCANIC	UNKNOWN	KOMATIITE	40.06	21.7
21	Europe	Baltic	Sattasvaara	10.1007/BF02600426	THE PYROCLASTIC KOMATIITE COMPLEX AT SATTASVAARA IN NORTHERN FINLAND	BULL. GEOL. SOC. FINLAND	2430	0	67.6422	26.378	0.01	IGNEOUS	VOLCANIC	UNKNOWN	KOMATIITE	43.56	21.78
10	Europe	Baltic	Sattasvaara	10.1016/j.epsl.2014.12.040	THE PYROCLASTIC KOMATIITE COMPLEX AT SATTASVAARA IN NORTHERN FINLAND	BULL. GEOL. SOC. FINLAND	2430	0	67.5939	26.6608	0.01	IGNEOUS	VOLCANIC	UNKNOWN	KOMATIITE	46.3	22.13
37	Europe	Baltic	Sattasvaara	10.1016/0012-821X(78)90029-8	THE PYROCLASTIC KOMATIITE COMPLEX AT SATTASVAARA IN NORTHERN FINLAND	BULL. GEOL. SOC. FINLAND	2430	0	67.6128	26.3789	0.01	IGNEOUS	VOLCANIC	UNKNOWN	KOMATIITE	46.7	22.18
36	Europe	Baltic	Sattasvaara	10.1093/petrology/42.4.685	THE PYROCLASTIC KOMATIITE COMPLEX AT SATTASVAARA IN NORTHERN FINLAND	BULL. GEOL. SOC. FINLAND	2430	0	67.6103	26.3824	0.01	IGNEOUS	VOLCANIC	UNKNOWN	KOMATIITE	46.15	22.45
20	Europe	Baltic	Sattasvaara	10.1093/petrology/42.4.685	THE PYROCLASTIC KOMATIITE COMPLEX AT SATTASVAARA IN NORTHERN FINLAND	BULL. GEOL. SOC. FINLAND	2430	0	67.6155	26.4846	0.01	IGNEOUS	VOLCANIC	UNKNOWN	KOMATIITE	46.25	22.58
35	Europe	Baltic	Sattasvaara	10.1130/0091-7613(2002)030<0795:MHMOTG>2.0.CO;2	THE PYROCLASTIC KOMATIITE COMPLEX AT SATTASVAARA IN NORTHERN FINLAND	BULL. GEOL. SOC. FINLAND	2430	0	67.6115	26.3795	0.01	IGNEOUS	VOLCANIC	UNKNOWN	KOMATIITE	42.08	22.94
27	Europe	Baltic	Sattasvaara	10.1016/j.jvolgeores.2008.06.009	THE PYROCLASTIC KOMATIITE COMPLEX AT SATTASVAARA IN NORTHERN FINLAND	BULL. GEOL. SOC. FINLAND	2430	0	67.6107	26.3651	0.01	IGNEOUS	VOLCANIC	UNKNOWN	KOMATIITE	43.58	23.2
19	Europe	Baltic	Sattasvaara	10.1016/j.quageo.2009.08.007	THE PYROCLASTIC KOMATIITE COMPLEX AT SATTASVAARA IN NORTHERN FINLAND	BULL. GEOL. SOC. FINLAND	2430	0	67.6183	26.4845	0.01	IGNEOUS	VOLCANIC	UNKNOWN	KOMATIITE	42.94	23.3
55	Europe	Baltic	Sattasvaara	10.1016/j.tecto.2009.11.013	THE PYROCLASTIC KOMATIITE COMPLEX AT SATTASVAARA IN NORTHERN FINLAND	BULL. GEOL. SOC. FINLAND	2430	0	67.6039	26.9076	0.01	IGNEOUS	VOLCANIC	UNKNOWN	KOMATIITE	40.67	23.72
34	Europe	Baltic	Sattasvaara	10.1016/j.lithos.2012.01.002	THE PYROCLASTIC KOMATIITE COMPLEX AT SATTASVAARA IN NORTHERN FINLAND	BULL. GEOL. SOC. FINLAND	2430	0	67.6255	26.3771	0.01	IGNEOUS	VOLCANIC	UNKNOWN	KOMATIITE	43.47	24.03
33	Europe	Baltic	Sattasvaara	10.1130/0016-7606(1969)80[969:GAPOTM]2.0.CO;2	THE PYROCLASTIC KOMATIITE COMPLEX AT SATTASVAARA IN NORTHERN FINLAND	BULL. GEOL. SOC. FINLAND	2430	0	67.6198	26.6419	0.01	IGNEOUS	VOLCANIC	UNKNOWN	KOMATIITE	41.64	24.05
32	Europe	Baltic	Sattasvaara	10.1080/00288306.1994.9514626	THE PYROCLASTIC KOMATIITE COMPLEX AT SATTASVAARA IN NORTHERN FINLAND	BULL. GEOL. SOC. FINLAND	2430	0	67.6244	26.3719	0.01	IGNEOUS	VOLCANIC	UNKNOWN	KOMATIITE	44.17	24.06
40	Europe	Baltic	Sattasvaara	10.2465/ganko.86.72	THE PYROCLASTIC KOMATIITE COMPLEX AT SATTASVAARA IN NORTHERN FINLAND	BULL. GEOL. SOC. FINLAND	2430	0	67.6043	26.4134	0.01	IGNEOUS	VOLCANIC	UNKNOWN	KOMATIITE	43	24.13
39	Europe	Baltic	Sattasvaara	10.1016/0024-4937(89)90050-9	THE PYROCLASTIC KOMATIITE COMPLEX AT SATTASVAARA IN NORTHERN FINLAND	BULL. GEOL. SOC. FINLAND	2430	0	67.6013	26.4247	0.01	IGNEOUS	VOLCANIC	UNKNOWN	KOMATIITE	41.72	24.69
31	Europe	Baltic	Sattasvaara	10.1130/0016-7606(1978)89<59:PEOTSJ>2.0.CO;2	THE PYROCLASTIC KOMATIITE COMPLEX AT SATTASVAARA IN NORTHERN FINLAND	BULL. GEOL. SOC. FINLAND	2430	0	67.6163	26.3599	0.01	IGNEOUS	VOLCANIC	UNKNOWN	KOMATIITE	43.95	25.62
30	Europe	Baltic	Sattasvaara	10.1093/petroj/39.5.881	THE PYROCLASTIC KOMATIITE COMPLEX AT SATTASVAARA IN NORTHERN FINLAND	BULL. GEOL. SOC. FINLAND	2430	0	67.6357	26.3791	0.01	IGNEOUS	VOLCANIC	UNKNOWN	KOMATIITE	42.85	25.87
54	Europe	Baltic	Sattasvaara	10.1016/J.LITHOS.2013.06.022	THE PYROCLASTIC KOMATIITE COMPLEX AT SATTASVAARA IN NORTHERN FINLAND	BULL. GEOL. SOC. FINLAND	2430	0	67.7216	26.9397	0.01	IGNEOUS	VOLCANIC	UNKNOWN	KOMATIITE	40.67	26.07
29	Europe	Baltic	Sattasvaara	10.1093/petrology/egi028	THE PYROCLASTIC KOMATIITE COMPLEX AT SATTASVAARA IN NORTHERN FINLAND	BULL. GEOL. SOC. FINLAND	2430	0	67.6235	26.3877	0.01	IGNEOUS	VOLCANIC	UNKNOWN	KOMATIITE	44.35	26.16
28	Europe	Baltic	Sattasvaara	10.1016/j.chemgeo.2010.08.012	THE PYROCLASTIC KOMATIITE COMPLEX AT SATTASVAARA IN NORTHERN FINLAND	BULL. GEOL. SOC. FINLAND	2430	0	67.6	26.33	0.01	IGNEOUS	VOLCANIC	UNKNOWN	KOMATIITE	41.19	26.55
20-84	Europe	Baltic	Fennoscandian shield	10.1134/S0869591111050067	PETROLOGY, AGE, AND POLYCHRONOUS SOURCES OF THE INITIAL MAGMATISM OF THE IMANDRA-VARZUGA PALEORIFT, FENNOSCANDIAN SHIELD	PETROLOGY	2430	0	67.67	33	0.01	IGNEOUS	VOLCANIC	UNKNOWN	KOMATIITE	42.85	26.88	32.4			3.1		95	2.07
18	Europe	Baltic	Sattasvaara	10.1093/petrology/egp045	THE PYROCLASTIC KOMATIITE COMPLEX AT SATTASVAARA IN NORTHERN FINLAND	BULL. GEOL. SOC. FINLAND	2430	0	67.6035	26.2775	0.01	IGNEOUS	VOLCANIC	UNKNOWN	KOMATIITE	43.3	27.4
53	Europe	Baltic	Sattasvaara	10.1016/J.LITHOS.2013.06.020	THE PYROCLASTIC KOMATIITE COMPLEX AT SATTASVAARA IN NORTHERN FINLAND	BULL. GEOL. SOC. FINLAND	2430	0	67.6802	26.7973	0.01	IGNEOUS	VOLCANIC	UNKNOWN	KOMATIITE	40.12	27.41
52	Europe	Baltic	Sattasvaara	10.1016/j.jseaes.2013.09.023	THE PYROCLASTIC KOMATIITE COMPLEX AT SATTASVAARA IN NORTHERN FINLAND	BULL. GEOL. SOC. FINLAND	2430	0	67.6461	27.019	0.01	IGNEOUS	VOLCANIC	UNKNOWN	KOMATIITE	41.3	28.68
62	Europe	Baltic	Sattasvaara	10.1080/00167617408728849	THE PYROCLASTIC KOMATIITE COMPLEX AT SATTASVAARA IN NORTHERN FINLAND	BULL. GEOL. SOC. FINLAND	2430	0	67.5928	26.416	0.01	IGNEOUS	VOLCANIC	UNKNOWN	KOMATIITE	39.13	29.51
51	Europe	Baltic	Sattasvaara	10.1016/j.jvolgeores.2004.10.002	THE PYROCLASTIC KOMATIITE COMPLEX AT SATTASVAARA IN NORTHERN FINLAND	BULL. GEOL. SOC. FINLAND	2430	0	67.6116	26.8995	0.01	IGNEOUS	VOLCANIC	UNKNOWN	KOMATIITE	39.41	29.55
68/-84	Europe	Baltic	Fennoscandian shield	10.1134/S0869591111050067	PETROLOGY, AGE, AND POLYCHRONOUS SOURCES OF THE INITIAL MAGMATISM OF THE IMANDRA-VARZUGA PALEORIFT, FENNOSCANDIAN SHIELD	PETROLOGY	2430	0	67.67	33	0.01	IGNEOUS	VOLCANIC	UNKNOWN	KOMATIITE	39.5	29.97	74.3			4.8		153	2.64	5.62	12	1.63	6.41
50	Europe	Baltic	Sattasvaara	10.1080/00206819409465490	THE PYROCLASTIC KOMATIITE COMPLEX AT SATTASVAARA IN NORTHERN FINLAND	BULL. GEOL. SOC. FINLAND	2430	0	67.6434	26.7477	0.01	IGNEOUS	VOLCANIC	UNKNOWN	KOMATIITE	39.29	30.1
08-/02	Europe	Baltic	Fennoscandian shield	10.1134/S0869591111050067	PETROLOGY, AGE, AND POLYCHRONOUS SOURCES OF THE INITIAL MAGMATISM OF THE IMANDRA-VARZUGA PALEORIFT, FENNOSCANDIAN SHIELD	PETROLOGY	2430	0	67.67	33	0.01	IGNEOUS	VOLCANIC	UNKNOWN	KOMATIITE	39.8	30.2	11			2.8		50	1.42	1.67	4.15	0.58	2
49	Europe	Baltic	Sattasvaara	10.1016/J.LITHOS.2013.06.023	THE PYROCLASTIC KOMATIITE COMPLEX AT SATTASVAARA IN NORTHERN FINLAND	BULL. GEOL. SOC. FINLAND	2430	0	67.7223	26.9262	0.01	IGNEOUS	VOLCANIC	UNKNOWN	KOMATIITE	40.1	30.2
48	Europe	Baltic	Sattasvaara	10.1111/j.1365-3121.1992.tb00597.x	THE PYROCLASTIC KOMATIITE COMPLEX AT SATTASVAARA IN NORTHERN FINLAND	BULL. GEOL. SOC. FINLAND	2430	0	67.6147	26.9169	0.01	IGNEOUS	VOLCANIC	UNKNOWN	KOMATIITE	39.69	30.34
47	Europe	Baltic	Sattasvaara	10.1016/0301-9268(95)00020-8	THE PYROCLASTIC KOMATIITE COMPLEX AT SATTASVAARA IN NORTHERN FINLAND	BULL. GEOL. SOC. FINLAND	2430	0	67.6262	26.9606	0.01	IGNEOUS	VOLCANIC	UNKNOWN	KOMATIITE	38.65	31.86
46	Europe	Baltic	Sattasvaara	10.1016/J.LITHOS.2013.06.021	THE PYROCLASTIC KOMATIITE COMPLEX AT SATTASVAARA IN NORTHERN FINLAND	BULL. GEOL. SOC. FINLAND	2430	0	67.6805	26.7978	0.01	IGNEOUS	VOLCANIC	UNKNOWN	KOMATIITE	42.9	32.8
45	Europe	Baltic	Sattasvaara	10.1007/BF01079963	THE PYROCLASTIC KOMATIITE COMPLEX AT SATTASVAARA IN NORTHERN FINLAND	BULL. GEOL. SOC. FINLAND	2430	0	67.6498	26.7561	0.01	IGNEOUS	VOLCANIC	UNKNOWN	KOMATIITE	37.25	34.4
44	Europe	Baltic	Sattasvaara	10.1007/s004100100254	THE PYROCLASTIC KOMATIITE COMPLEX AT SATTASVAARA IN NORTHERN FINLAND	BULL. GEOL. SOC. FINLAND	2430	0	67.5919	26.4162	0.01	IGNEOUS	VOLCANIC	UNKNOWN	KOMATIITE	37.55	39.16
43	Europe	Baltic	Sattasvaara	10.1139/e95-136	THE PYROCLASTIC KOMATIITE COMPLEX AT SATTASVAARA IN NORTHERN FINLAND	BULL. GEOL. SOC. FINLAND	2430	0	67.6648	26.5792	0.01	IGNEOUS	VOLCANIC	UNKNOWN	KOMATIITE	34.7	41.06
14	Europe	Baltic	Kuhmo	10.1093/petrology/41.8.1271	KOMATIITE GEOLOGY OF THE SIIVIKKOVAARA AND KELLOJÄRVI AREAS OF THE KUHMO GREENSTONE BELT	TURKU UNIVERSITY, DEPARTMENT OF GEOLOGY-TECHNICAL REPORT	2744	0	64.2329	29.0882	0.01	IGNEOUS	VOLCANIC	UNKNOWN	KOMATIITE	50.76	12.15						55
12	Europe	Baltic	Kuhmo	10.1093/petrology/41.8.1272	KOMATIITE GEOLOGY OF THE SIIVIKKOVAARA AND KELLOJÄRVI AREAS OF THE KUHMO GREENSTONE BELT	TURKU UNIVERSITY, DEPARTMENT OF GEOLOGY-TECHNICAL REPORT	2744	0	64.2329	29.0882	0.01	IGNEOUS	VOLCANIC	UNKNOWN	KOMATIITE	50.79	13.59						47
13	Europe	Baltic	Kuhmo	10.1093/petrology/41.8.1273	KOMATIITE GEOLOGY OF THE SIIVIKKOVAARA AND KELLOJÄRVI AREAS OF THE KUHMO GREENSTONE BELT	TURKU UNIVERSITY, DEPARTMENT OF GEOLOGY-TECHNICAL REPORT	2744	0	64.2329	29.0882	0.01	IGNEOUS	VOLCANIC	UNKNOWN	KOMATIITE	50.29	13.97						60
19	Europe	Baltic	Kuhmo	10.1093/petrology/41.8.1274	KOMATIITE GEOLOGY OF THE SIIVIKKOVAARA AND KELLOJÄRVI AREAS OF THE KUHMO GREENSTONE BELT	TURKU UNIVERSITY, DEPARTMENT OF GEOLOGY-TECHNICAL REPORT	2744	0	64.2329	29.0882	0.01	IGNEOUS	VOLCANIC	UNKNOWN	KOMATIITE	49.7	16.39						19
18	Europe	Baltic	Kuhmo	10.1093/petrology/41.8.1275	KOMATIITE GEOLOGY OF THE SIIVIKKOVAARA AND KELLOJÄRVI AREAS OF THE KUHMO GREENSTONE BELT	TURKU UNIVERSITY, DEPARTMENT OF GEOLOGY-TECHNICAL REPORT	2744	0	64.2329	29.0882	0.01	IGNEOUS	VOLCANIC	UNKNOWN	KOMATIITE	48.43	17.24						11
67	Europe	Baltic	Kuhmo	10.1093/petrology/41.8.1276	KOMATIITE GEOLOGY OF THE SIIVIKKOVAARA AND KELLOJÄRVI AREAS OF THE KUHMO GREENSTONE BELT	TURKU UNIVERSITY, DEPARTMENT OF GEOLOGY-TECHNICAL REPORT	2744	0	64.2329	29.0882	0.01	IGNEOUS	VOLCANIC	UNKNOWN	KOMATIITE	46.19	17.92						9
20	Europe	Baltic	Kuhmo	10.1093/petrology/41.8.1277	KOMATIITE GEOLOGY OF THE SIIVIKKOVAARA AND KELLOJÄRVI AREAS OF THE KUHMO GREENSTONE BELT	TURKU UNIVERSITY, DEPARTMENT OF GEOLOGY-TECHNICAL REPORT	2744	0	64.2329	29.0882	0.01	IGNEOUS	VOLCANIC	UNKNOWN	KOMATIITE	48.31	21.21						7
17	Europe	Baltic	Kuhmo	10.1093/petrology/41.8.1278	KOMATIITE GEOLOGY OF THE SIIVIKKOVAARA AND KELLOJÄRVI AREAS OF THE KUHMO GREENSTONE BELT	TURKU UNIVERSITY, DEPARTMENT OF GEOLOGY-TECHNICAL REPORT	2744	0	64.2329	29.0882	0.01	IGNEOUS	VOLCANIC	UNKNOWN	KOMATIITE	47.21	21.39						6
7	Europe	Baltic	Kuhmo	10.1093/petrology/41.8.1337	KOMATIITE GEOLOGY OF THE SIIVIKKOVAARA AND KELLOJÄRVI AREAS OF THE KUHMO GREENSTONE BELT	TURKU UNIVERSITY, DEPARTMENT OF GEOLOGY-TECHNICAL REPORT	2744	0	64.2362	29.1042	0.01	IGNEOUS	VOLCANIC	UNKNOWN	KOMATIITE	47.4	21.7
6	Europe	Baltic	Kuhmo	10.1093/petrology/41.8.1336	KOMATIITE GEOLOGY OF THE SIIVIKKOVAARA AND KELLOJÄRVI AREAS OF THE KUHMO GREENSTONE BELT	TURKU UNIVERSITY, DEPARTMENT OF GEOLOGY-TECHNICAL REPORT	2744	0	64.2362	29.1042	0.01	IGNEOUS	VOLCANIC	UNKNOWN	KOMATIITE	47.6	21.7
68	Europe	Baltic	Kuhmo	10.1093/petrology/41.8.1279	KOMATIITE GEOLOGY OF THE SIIVIKKOVAARA AND KELLOJÄRVI AREAS OF THE KUHMO GREENSTONE BELT	TURKU UNIVERSITY, DEPARTMENT OF GEOLOGY-TECHNICAL REPORT	2744	0	64.2329	29.0882	0.01	IGNEOUS	VOLCANIC	UNKNOWN	KOMATIITE	47.95	21.89						10
3	Europe	Baltic	Kuhmo	10.1093/petrology/41.8.1338	KOMATIITE GEOLOGY OF THE SIIVIKKOVAARA AND KELLOJÄRVI AREAS OF THE KUHMO GREENSTONE BELT	TURKU UNIVERSITY, DEPARTMENT OF GEOLOGY-TECHNICAL REPORT	2744	0	64.2362	29.1042	0.01	IGNEOUS	VOLCANIC	UNKNOWN	KOMATIITE	43.6	22
21	Europe	Baltic	Kuhmo	10.1093/petrology/41.8.1280	KOMATIITE GEOLOGY OF THE SIIVIKKOVAARA AND KELLOJÄRVI AREAS OF THE KUHMO GREENSTONE BELT	TURKU UNIVERSITY, DEPARTMENT OF GEOLOGY-TECHNICAL REPORT	2744	0	64.2329	29.0882	0.01	IGNEOUS	VOLCANIC	UNKNOWN	KOMATIITE	48.02	22.03						10
15	Europe	Baltic	Kuhmo	10.1093/petrology/41.8.1281	KOMATIITE GEOLOGY OF THE SIIVIKKOVAARA AND KELLOJÄRVI AREAS OF THE KUHMO GREENSTONE BELT	TURKU UNIVERSITY, DEPARTMENT OF GEOLOGY-TECHNICAL REPORT	2744	0	64.2329	29.0882	0.01	IGNEOUS	VOLCANIC	UNKNOWN	KOMATIITE	49.93	22.48						7
22	Europe	Baltic	Kuhmo	10.1093/petrology/41.8.1282	KOMATIITE GEOLOGY OF THE SIIVIKKOVAARA AND KELLOJÄRVI AREAS OF THE KUHMO GREENSTONE BELT	TURKU UNIVERSITY, DEPARTMENT OF GEOLOGY-TECHNICAL REPORT	2744	0	64.2329	29.0882	0.01	IGNEOUS	VOLCANIC	UNKNOWN	KOMATIITE	48.67	22.61						11
11	Europe	Baltic	Kuhmo	10.1093/petrology/41.8.1283	KOMATIITE GEOLOGY OF THE SIIVIKKOVAARA AND KELLOJÄRVI AREAS OF THE KUHMO GREENSTONE BELT	TURKU UNIVERSITY, DEPARTMENT OF GEOLOGY-TECHNICAL REPORT	2744	0	64.2329	29.0882	0.01	IGNEOUS	VOLCANIC	UNKNOWN	KOMATIITE	45.01	22.88						2
2	Europe	Baltic	Kuhmo	10.1093/petrology/41.8.1339	KOMATIITE GEOLOGY OF THE SIIVIKKOVAARA AND KELLOJÄRVI AREAS OF THE KUHMO GREENSTONE BELT	TURKU UNIVERSITY, DEPARTMENT OF GEOLOGY-TECHNICAL REPORT	2744	0	64.2362	29.1042	0.01	IGNEOUS	VOLCANIC	UNKNOWN	KOMATIITE	46.8	23.1
23	Europe	Baltic	Kuhmo	10.1093/petrology/41.8.1284	KOMATIITE GEOLOGY OF THE SIIVIKKOVAARA AND KELLOJÄRVI AREAS OF THE KUHMO GREENSTONE BELT	TURKU UNIVERSITY, DEPARTMENT OF GEOLOGY-TECHNICAL REPORT	2744	0	64.2329	29.0882	0.01	IGNEOUS	VOLCANIC	UNKNOWN	KOMATIITE	47.69	23.27						10
16	Europe	Baltic	Kuhmo	10.1093/petrology/41.8.1285	KOMATIITE GEOLOGY OF THE SIIVIKKOVAARA AND KELLOJÄRVI AREAS OF THE KUHMO GREENSTONE BELT	TURKU UNIVERSITY, DEPARTMENT OF GEOLOGY-TECHNICAL REPORT	2744	0	64.2329	29.0882	0.01	IGNEOUS	VOLCANIC	UNKNOWN	KOMATIITE	49.35	23.28			8	0.2		9	1.5	0.4	1.5	0.3	1.6
58	Europe	Baltic	Kuhmo	10.1093/petrology/41.8.1286	KOMATIITE GEOLOGY OF THE SIIVIKKOVAARA AND KELLOJÄRVI AREAS OF THE KUHMO GREENSTONE BELT	TURKU UNIVERSITY, DEPARTMENT OF GEOLOGY-TECHNICAL REPORT	2744	0	64.2329	29.0882	0.01	IGNEOUS	VOLCANIC	UNKNOWN	KOMATIITE	47.71	23.59						16
25	Europe	Baltic	Kuhmo	10.1093/petrology/41.8.1287	KOMATIITE GEOLOGY OF THE SIIVIKKOVAARA AND KELLOJÄRVI AREAS OF THE KUHMO GREENSTONE BELT	TURKU UNIVERSITY, DEPARTMENT OF GEOLOGY-TECHNICAL REPORT	2744	0	64.2329	29.0882	0.01	IGNEOUS	VOLCANIC	UNKNOWN	KOMATIITE	48.5	23.66						6
24	Europe	Baltic	Kuhmo	10.1093/petrology/41.8.1288	KOMATIITE GEOLOGY OF THE SIIVIKKOVAARA AND KELLOJÄRVI AREAS OF THE KUHMO GREENSTONE BELT	TURKU UNIVERSITY, DEPARTMENT OF GEOLOGY-TECHNICAL REPORT	2744	0	64.2329	29.0882	0.01	IGNEOUS	VOLCANIC	UNKNOWN	KOMATIITE	47.81	23.92						10
26	Europe	Baltic	Kuhmo	10.1093/petrology/41.8.1289	KOMATIITE GEOLOGY OF THE SIIVIKKOVAARA AND KELLOJÄRVI AREAS OF THE KUHMO GREENSTONE BELT	TURKU UNIVERSITY, DEPARTMENT OF GEOLOGY-TECHNICAL REPORT	2744	0	64.2329	29.0882	0.01	IGNEOUS	VOLCANIC	UNKNOWN	KOMATIITE	48.9	23.97						9
32	Europe	Baltic	Kuhmo	10.1093/petrology/41.8.1290	KOMATIITE GEOLOGY OF THE SIIVIKKOVAARA AND KELLOJÄRVI AREAS OF THE KUHMO GREENSTONE BELT	TURKU UNIVERSITY, DEPARTMENT OF GEOLOGY-TECHNICAL REPORT	2744	0	64.2329	29.0882	0.01	IGNEOUS	VOLCANIC	UNKNOWN	KOMATIITE	49.71	24.02						13
33	Europe	Baltic	Kuhmo	10.1093/petrology/41.8.1291	KOMATIITE GEOLOGY OF THE SIIVIKKOVAARA AND KELLOJÄRVI AREAS OF THE KUHMO GREENSTONE BELT	TURKU UNIVERSITY, DEPARTMENT OF GEOLOGY-TECHNICAL REPORT	2744	0	64.2329	29.0882	0.01	IGNEOUS	VOLCANIC	UNKNOWN	KOMATIITE	49.08	24.11						13
64	Europe	Baltic	Kuhmo	10.1093/petrology/41.8.1292	KOMATIITE GEOLOGY OF THE SIIVIKKOVAARA AND KELLOJÄRVI AREAS OF THE KUHMO GREENSTONE BELT	TURKU UNIVERSITY, DEPARTMENT OF GEOLOGY-TECHNICAL REPORT	2744	0	64.2329	29.0882	0.01	IGNEOUS	VOLCANIC	UNKNOWN	KOMATIITE	42.18	24.48						3
31	Europe	Baltic	Kuhmo	10.1093/petrology/41.8.1293	KOMATIITE GEOLOGY OF THE SIIVIKKOVAARA AND KELLOJÄRVI AREAS OF THE KUHMO GREENSTONE BELT	TURKU UNIVERSITY, DEPARTMENT OF GEOLOGY-TECHNICAL REPORT	2744	0	64.2329	29.0882	0.01	IGNEOUS	VOLCANIC	UNKNOWN	KOMATIITE	47.21	24.58						12
59	Europe	Baltic	Kuhmo	10.1093/petrology/41.8.1294	KOMATIITE GEOLOGY OF THE SIIVIKKOVAARA AND KELLOJÄRVI AREAS OF THE KUHMO GREENSTONE BELT	TURKU UNIVERSITY, DEPARTMENT OF GEOLOGY-TECHNICAL REPORT	2744	0	64.2329	29.0882	0.01	IGNEOUS	VOLCANIC	UNKNOWN	KOMATIITE	47.86	24.84						14
36	Europe	Baltic	Kuhmo	10.1093/petrology/41.8.1295	KOMATIITE GEOLOGY OF THE SIIVIKKOVAARA AND KELLOJÄRVI AREAS OF THE KUHMO GREENSTONE BELT	TURKU UNIVERSITY, DEPARTMENT OF GEOLOGY-TECHNICAL REPORT	2744	0	64.2329	29.0882	0.01	IGNEOUS	VOLCANIC	UNKNOWN	KOMATIITE	48.62	24.84						24
35	Europe	Baltic	Kuhmo	10.1093/petrology/41.8.1296	KOMATIITE GEOLOGY OF THE SIIVIKKOVAARA AND KELLOJÄRVI AREAS OF THE KUHMO GREENSTONE BELT	TURKU UNIVERSITY, DEPARTMENT OF GEOLOGY-TECHNICAL REPORT	2744	0	64.2329	29.0882	0.01	IGNEOUS	VOLCANIC	UNKNOWN	KOMATIITE	46.67	24.85						11
51	Europe	Baltic	Kuhmo	10.1093/petrology/41.8.1297	KOMATIITE GEOLOGY OF THE SIIVIKKOVAARA AND KELLOJÄRVI AREAS OF THE KUHMO GREENSTONE BELT	TURKU UNIVERSITY, DEPARTMENT OF GEOLOGY-TECHNICAL REPORT	2744	0	64.2329	29.0882	0.01	IGNEOUS	VOLCANIC	UNKNOWN	KOMATIITE	49.09	25.03						12
65	Europe	Baltic	Kuhmo	10.1093/petrology/41.8.1298	KOMATIITE GEOLOGY OF THE SIIVIKKOVAARA AND KELLOJÄRVI AREAS OF THE KUHMO GREENSTONE BELT	TURKU UNIVERSITY, DEPARTMENT OF GEOLOGY-TECHNICAL REPORT	2744	0	64.2329	29.0882	0.01	IGNEOUS	VOLCANIC	UNKNOWN	KOMATIITE	47.83	25.04						6
30	Europe	Baltic	Kuhmo	10.1093/petrology/41.8.1299	KOMATIITE GEOLOGY OF THE SIIVIKKOVAARA AND KELLOJÄRVI AREAS OF THE KUHMO GREENSTONE BELT	TURKU UNIVERSITY, DEPARTMENT OF GEOLOGY-TECHNICAL REPORT	2744	0	64.2329	29.0882	0.01	IGNEOUS	VOLCANIC	UNKNOWN	KOMATIITE	45.55	25.14						8
53	Europe	Baltic	Kuhmo	10.1093/petrology/41.8.1300	KOMATIITE GEOLOGY OF THE SIIVIKKOVAARA AND KELLOJÄRVI AREAS OF THE KUHMO GREENSTONE BELT	TURKU UNIVERSITY, DEPARTMENT OF GEOLOGY-TECHNICAL REPORT	2744	0	64.2329	29.0882	0.01	IGNEOUS	VOLCANIC	UNKNOWN	KOMATIITE	46.98	25.16						13
27	Europe	Baltic	Kuhmo	10.1093/petrology/41.8.1301	KOMATIITE GEOLOGY OF THE SIIVIKKOVAARA AND KELLOJÄRVI AREAS OF THE KUHMO GREENSTONE BELT	TURKU UNIVERSITY, DEPARTMENT OF GEOLOGY-TECHNICAL REPORT	2744	0	64.2329	29.0882	0.01	IGNEOUS	VOLCANIC	UNKNOWN	KOMATIITE	48.97	25.2						13
34	Europe	Baltic	Kuhmo	10.1093/petrology/41.8.1302	KOMATIITE GEOLOGY OF THE SIIVIKKOVAARA AND KELLOJÄRVI AREAS OF THE KUHMO GREENSTONE BELT	TURKU UNIVERSITY, DEPARTMENT OF GEOLOGY-TECHNICAL REPORT	2744	0	64.2329	29.0882	0.01	IGNEOUS	VOLCANIC	UNKNOWN	KOMATIITE	48.2	25.28						10
56	Europe	Baltic	Kuhmo	10.1093/petrology/41.8.1303	KOMATIITE GEOLOGY OF THE SIIVIKKOVAARA AND KELLOJÄRVI AREAS OF THE KUHMO GREENSTONE BELT	TURKU UNIVERSITY, DEPARTMENT OF GEOLOGY-TECHNICAL REPORT	2744	0	64.2329	29.0882	0.01	IGNEOUS	VOLCANIC	UNKNOWN	KOMATIITE	45.68	25.3						14
40	Europe	Baltic	Kuhmo	10.1093/petrology/41.8.1304	KOMATIITE GEOLOGY OF THE SIIVIKKOVAARA AND KELLOJÄRVI AREAS OF THE KUHMO GREENSTONE BELT	TURKU UNIVERSITY, DEPARTMENT OF GEOLOGY-TECHNICAL REPORT	2744	0	64.2329	29.0882	0.01	IGNEOUS	VOLCANIC	UNKNOWN	KOMATIITE	47.16	25.32						26
66	Europe	Baltic	Kuhmo	10.1093/petrology/41.8.1305	KOMATIITE GEOLOGY OF THE SIIVIKKOVAARA AND KELLOJÄRVI AREAS OF THE KUHMO GREENSTONE BELT	TURKU UNIVERSITY, DEPARTMENT OF GEOLOGY-TECHNICAL REPORT	2744	0	64.2329	29.0882	0.01	IGNEOUS	VOLCANIC	UNKNOWN	KOMATIITE	47.89	25.43						4
44	Europe	Baltic	Kuhmo	10.1093/petrology/41.8.1306	KOMATIITE GEOLOGY OF THE SIIVIKKOVAARA AND KELLOJÄRVI AREAS OF THE KUHMO GREENSTONE BELT	TURKU UNIVERSITY, DEPARTMENT OF GEOLOGY-TECHNICAL REPORT	2744	0	64.2329	29.0882	0.01	IGNEOUS	VOLCANIC	UNKNOWN	KOMATIITE	46.99	25.7						15
39	Europe	Baltic	Kuhmo	10.1093/petrology/41.8.1307	KOMATIITE GEOLOGY OF THE SIIVIKKOVAARA AND KELLOJÄRVI AREAS OF THE KUHMO GREENSTONE BELT	TURKU UNIVERSITY, DEPARTMENT OF GEOLOGY-TECHNICAL REPORT	2744	0	64.2329	29.0882	0.01	IGNEOUS	VOLCANIC	UNKNOWN	KOMATIITE	48.49	25.78						14
60	Europe	Baltic	Kuhmo	10.1093/petrology/41.8.1308	KOMATIITE GEOLOGY OF THE SIIVIKKOVAARA AND KELLOJÄRVI AREAS OF THE KUHMO GREENSTONE BELT	TURKU UNIVERSITY, DEPARTMENT OF GEOLOGY-TECHNICAL REPORT	2744	0	64.2329	29.0882	0.01	IGNEOUS	VOLCANIC	UNKNOWN	KOMATIITE	47.82	25.8						15
50	Europe	Baltic	Kuhmo	10.1093/petrology/41.8.1309	KOMATIITE GEOLOGY OF THE SIIVIKKOVAARA AND KELLOJÄRVI AREAS OF THE KUHMO GREENSTONE BELT	TURKU UNIVERSITY, DEPARTMENT OF GEOLOGY-TECHNICAL REPORT	2744	0	64.2329	29.0882	0.01	IGNEOUS	VOLCANIC	UNKNOWN	KOMATIITE	47.53	25.92						8
43	Europe	Baltic	Kuhmo	10.1093/petrology/41.8.1310	KOMATIITE GEOLOGY OF THE SIIVIKKOVAARA AND KELLOJÄRVI AREAS OF THE KUHMO GREENSTONE BELT	TURKU UNIVERSITY, DEPARTMENT OF GEOLOGY-TECHNICAL REPORT	2744	0	64.2329	29.0882	0.01	IGNEOUS	VOLCANIC	UNKNOWN	KOMATIITE	48.24	25.99						18
46	Europe	Baltic	Kuhmo	10.1093/petrology/41.8.1311	KOMATIITE GEOLOGY OF THE SIIVIKKOVAARA AND KELLOJÄRVI AREAS OF THE KUHMO GREENSTONE BELT	TURKU UNIVERSITY, DEPARTMENT OF GEOLOGY-TECHNICAL REPORT	2744	0	64.2329	29.0882	0.01	IGNEOUS	VOLCANIC	UNKNOWN	KOMATIITE	47.44	26.1						17
52	Europe	Baltic	Kuhmo	10.1093/petrology/41.8.1312	KOMATIITE GEOLOGY OF THE SIIVIKKOVAARA AND KELLOJÄRVI AREAS OF THE KUHMO GREENSTONE BELT	TURKU UNIVERSITY, DEPARTMENT OF GEOLOGY-TECHNICAL REPORT	2744	0	64.2329	29.0882	0.01	IGNEOUS	VOLCANIC	UNKNOWN	KOMATIITE	48.13	26.11						12
10	Europe	Baltic	Kuhmo	10.1093/petrology/41.8.1313	KOMATIITE GEOLOGY OF THE SIIVIKKOVAARA AND KELLOJÄRVI AREAS OF THE KUHMO GREENSTONE BELT	TURKU UNIVERSITY, DEPARTMENT OF GEOLOGY-TECHNICAL REPORT	2744	0	64.2329	29.0882	0.01	IGNEOUS	VOLCANIC	UNKNOWN	KOMATIITE	49.19	26.15						4
48	Europe	Baltic	Kuhmo	10.1093/petrology/41.8.1314	KOMATIITE GEOLOGY OF THE SIIVIKKOVAARA AND KELLOJÄRVI AREAS OF THE KUHMO GREENSTONE BELT	TURKU UNIVERSITY, DEPARTMENT OF GEOLOGY-TECHNICAL REPORT	2744	0	64.2329	29.0882	0.01	IGNEOUS	VOLCANIC	UNKNOWN	KOMATIITE	46.19	26.16						16
54	Europe	Baltic	Kuhmo	10.1093/petrology/41.8.1315	KOMATIITE GEOLOGY OF THE SIIVIKKOVAARA AND KELLOJÄRVI AREAS OF THE KUHMO GREENSTONE BELT	TURKU UNIVERSITY, DEPARTMENT OF GEOLOGY-TECHNICAL REPORT	2744	0	64.2329	29.0882	0.01	IGNEOUS	VOLCANIC	UNKNOWN	KOMATIITE	46.8	26.17						11
45	Europe	Baltic	Kuhmo	10.1093/petrology/41.8.1316	KOMATIITE GEOLOGY OF THE SIIVIKKOVAARA AND KELLOJÄRVI AREAS OF THE KUHMO GREENSTONE BELT	TURKU UNIVERSITY, DEPARTMENT OF GEOLOGY-TECHNICAL REPORT	2744	0	64.2329	29.0882	0.01	IGNEOUS	VOLCANIC	UNKNOWN	KOMATIITE	47.75	26.18						15
41	Europe	Baltic	Kuhmo	10.1093/petrology/41.8.1317	KOMATIITE GEOLOGY OF THE SIIVIKKOVAARA AND KELLOJÄRVI AREAS OF THE KUHMO GREENSTONE BELT	TURKU UNIVERSITY, DEPARTMENT OF GEOLOGY-TECHNICAL REPORT	2744	0	64.2329	29.0882	0.01	IGNEOUS	VOLCANIC	UNKNOWN	KOMATIITE	48.16	26.47						11
37	Europe	Baltic	Kuhmo	10.1093/petrology/41.8.1318	KOMATIITE GEOLOGY OF THE SIIVIKKOVAARA AND KELLOJÄRVI AREAS OF THE KUHMO GREENSTONE BELT	TURKU UNIVERSITY, DEPARTMENT OF GEOLOGY-TECHNICAL REPORT	2744	0	64.2329	29.0882	0.01	IGNEOUS	VOLCANIC	UNKNOWN	KOMATIITE	47.27	26.51						14
47	Europe	Baltic	Kuhmo	10.1093/petrology/41.8.1319	KOMATIITE GEOLOGY OF THE SIIVIKKOVAARA AND KELLOJÄRVI AREAS OF THE KUHMO GREENSTONE BELT	TURKU UNIVERSITY, DEPARTMENT OF GEOLOGY-TECHNICAL REPORT	2744	0	64.2329	29.0882	0.01	IGNEOUS	VOLCANIC	UNKNOWN	KOMATIITE	45.96	26.69						30
69	Europe	Baltic	Kuhmo	10.1093/petrology/41.8.1320	KOMATIITE GEOLOGY OF THE SIIVIKKOVAARA AND KELLOJÄRVI AREAS OF THE KUHMO GREENSTONE BELT	TURKU UNIVERSITY, DEPARTMENT OF GEOLOGY-TECHNICAL REPORT	2744	0	64.2329	29.0882	0.01	IGNEOUS	VOLCANIC	UNKNOWN	KOMATIITE	46.66	26.72						12
62	Europe	Baltic	Kuhmo	10.1093/petrology/41.8.1321	KOMATIITE GEOLOGY OF THE SIIVIKKOVAARA AND KELLOJÄRVI AREAS OF THE KUHMO GREENSTONE BELT	TURKU UNIVERSITY, DEPARTMENT OF GEOLOGY-TECHNICAL REPORT	2744	0	64.2329	29.0882	0.01	IGNEOUS	VOLCANIC	UNKNOWN	KOMATIITE	47.66	26.8						30
57	Europe	Baltic	Kuhmo	10.1093/petrology/41.8.1322	KOMATIITE GEOLOGY OF THE SIIVIKKOVAARA AND KELLOJÄRVI AREAS OF THE KUHMO GREENSTONE BELT	TURKU UNIVERSITY, DEPARTMENT OF GEOLOGY-TECHNICAL REPORT	2744	0	64.2329	29.0882	0.01	IGNEOUS	VOLCANIC	UNKNOWN	KOMATIITE	47.69	26.91						39
49	Europe	Baltic	Kuhmo	10.1093/petrology/41.8.1323	KOMATIITE GEOLOGY OF THE SIIVIKKOVAARA AND KELLOJÄRVI AREAS OF THE KUHMO GREENSTONE BELT	TURKU UNIVERSITY, DEPARTMENT OF GEOLOGY-TECHNICAL REPORT	2744	0	64.2329	29.0882	0.01	IGNEOUS	VOLCANIC	UNKNOWN	KOMATIITE	46.89	27.12						19
55	Europe	Baltic	Kuhmo	10.1093/petrology/41.8.1324	KOMATIITE GEOLOGY OF THE SIIVIKKOVAARA AND KELLOJÄRVI AREAS OF THE KUHMO GREENSTONE BELT	TURKU UNIVERSITY, DEPARTMENT OF GEOLOGY-TECHNICAL REPORT	2744	0	64.2329	29.0882	0.01	IGNEOUS	VOLCANIC	UNKNOWN	KOMATIITE	46.58	27.14						16
6	Europe	Baltic	Kuhmo	10.1093/petrology/41.8.1325	KOMATIITE GEOLOGY OF THE SIIVIKKOVAARA AND KELLOJÄRVI AREAS OF THE KUHMO GREENSTONE BELT	TURKU UNIVERSITY, DEPARTMENT OF GEOLOGY-TECHNICAL REPORT	2744	0	64.2329	29.0882	0.01	IGNEOUS	VOLCANIC	UNKNOWN	KOMATIITE	45.8	27.27						4
29	Europe	Baltic	Kuhmo	10.1093/petrology/41.8.1326	KOMATIITE GEOLOGY OF THE SIIVIKKOVAARA AND KELLOJÄRVI AREAS OF THE KUHMO GREENSTONE BELT	TURKU UNIVERSITY, DEPARTMENT OF GEOLOGY-TECHNICAL REPORT	2744	0	64.2329	29.0882	0.01	IGNEOUS	VOLCANIC	UNKNOWN	KOMATIITE	49.82	27.38						6	1.5	0.7	1.6	0.5	2.5
1	Europe	Baltic	Kuhmo	10.1093/petrology/41.8.1340	KOMATIITE GEOLOGY OF THE SIIVIKKOVAARA AND KELLOJÄRVI AREAS OF THE KUHMO GREENSTONE BELT	TURKU UNIVERSITY, DEPARTMENT OF GEOLOGY-TECHNICAL REPORT	2744	0	64.2362	29.1042	0.01	IGNEOUS	VOLCANIC	UNKNOWN	KOMATIITE	50.9	27.4
63	Europe	Baltic	Kuhmo	10.1093/petrology/41.8.1327	KOMATIITE GEOLOGY OF THE SIIVIKKOVAARA AND KELLOJÄRVI AREAS OF THE KUHMO GREENSTONE BELT	TURKU UNIVERSITY, DEPARTMENT OF GEOLOGY-TECHNICAL REPORT	2744	0	64.2329	29.0882	0.01	IGNEOUS	VOLCANIC	UNKNOWN	KOMATIITE	47.79	27.53						32
38	Europe	Baltic	Kuhmo	10.1093/petrology/41.8.1328	KOMATIITE GEOLOGY OF THE SIIVIKKOVAARA AND KELLOJÄRVI AREAS OF THE KUHMO GREENSTONE BELT	TURKU UNIVERSITY, DEPARTMENT OF GEOLOGY-TECHNICAL REPORT	2744	0	64.2329	29.0882	0.01	IGNEOUS	VOLCANIC	UNKNOWN	KOMATIITE	46.73	27.93						27
28	Europe	Baltic	Kuhmo	10.1093/petrology/41.8.1329	KOMATIITE GEOLOGY OF THE SIIVIKKOVAARA AND KELLOJÄRVI AREAS OF THE KUHMO GREENSTONE BELT	TURKU UNIVERSITY, DEPARTMENT OF GEOLOGY-TECHNICAL REPORT	2744	0	64.2329	29.0882	0.01	IGNEOUS	VOLCANIC	UNKNOWN	KOMATIITE	45.72	27.97						11
61	Europe	Baltic	Kuhmo	10.1093/petrology/41.8.1330	KOMATIITE GEOLOGY OF THE SIIVIKKOVAARA AND KELLOJÄRVI AREAS OF THE KUHMO GREENSTONE BELT	TURKU UNIVERSITY, DEPARTMENT OF GEOLOGY-TECHNICAL REPORT	2744	0	64.2329	29.0882	0.01	IGNEOUS	VOLCANIC	UNKNOWN	KOMATIITE	50.26	28.15						27
5	Europe	Baltic	Kuhmo	10.1093/petrology/41.8.1331	KOMATIITE GEOLOGY OF THE SIIVIKKOVAARA AND KELLOJÄRVI AREAS OF THE KUHMO GREENSTONE BELT	TURKU UNIVERSITY, DEPARTMENT OF GEOLOGY-TECHNICAL REPORT	2744	0	64.2329	29.0882	0.01	IGNEOUS	VOLCANIC	UNKNOWN	KOMATIITE	47.71	28.38	6		10	0.4		3	1	0.7	2.1	0.4	1.9
42	Europe	Baltic	Kuhmo	10.1093/petrology/41.8.1332	KOMATIITE GEOLOGY OF THE SIIVIKKOVAARA AND KELLOJÄRVI AREAS OF THE KUHMO GREENSTONE BELT	TURKU UNIVERSITY, DEPARTMENT OF GEOLOGY-TECHNICAL REPORT	2744	0	64.2329	29.0882	0.01	IGNEOUS	VOLCANIC	UNKNOWN	KOMATIITE	46.81	28.88						85
7	Europe	Baltic	Kuhmo	10.1093/petrology/41.8.1333	KOMATIITE GEOLOGY OF THE SIIVIKKOVAARA AND KELLOJÄRVI AREAS OF THE KUHMO GREENSTONE BELT	TURKU UNIVERSITY, DEPARTMENT OF GEOLOGY-TECHNICAL REPORT	2744	0	64.2329	29.0882	0.01	IGNEOUS	VOLCANIC	UNKNOWN	KOMATIITE	49.4	31.77						18
9	Europe	Baltic	Kuhmo	10.1093/petrology/41.8.1334	KOMATIITE GEOLOGY OF THE SIIVIKKOVAARA AND KELLOJÄRVI AREAS OF THE KUHMO GREENSTONE BELT	TURKU UNIVERSITY, DEPARTMENT OF GEOLOGY-TECHNICAL REPORT	2744	0	64.2329	29.0882	0.01	IGNEOUS	VOLCANIC	UNKNOWN	KOMATIITE	51.58	32.85	12		8	0.4		11	1	0.8	1.2	0.2	1.1
8	Europe	Baltic	Kuhmo	10.1093/petrology/41.8.1335	KOMATIITE GEOLOGY OF THE SIIVIKKOVAARA AND KELLOJÄRVI AREAS OF THE KUHMO GREENSTONE BELT	TURKU UNIVERSITY, DEPARTMENT OF GEOLOGY-TECHNICAL REPORT	2744	0	64.2329	29.0882	0.01	IGNEOUS	VOLCANIC	UNKNOWN	KOMATIITE	45.71	33.39						23
L7	Europe	Baltic	Kuhmo	10.1007/BF00310956	LOSS OF ISOTOPIC (ND, O) AND CHEMICAL (REE) MEMORY DURING METAMORPHISM OF KOMATIITES; NEW EVIDENCE FROM EASTERN FINLAND	CONTRIB. MINERAL. PETROL.	2750	0	64.24	29.11	0.01	IGNEOUS	VOLCANIC	UNKNOWN	KOMATIITE	50.74	12.14				0		90			5.08		4.14
L2	Europe	Baltic	Kuhmo	10.1007/BF00310956	LOSS OF ISOTOPIC (ND, O) AND CHEMICAL (REE) MEMORY DURING METAMORPHISM OF KOMATIITES; NEW EVIDENCE FROM EASTERN FINLAND	CONTRIB. MINERAL. PETROL.	2750	0	64.24	29.11	0.01	IGNEOUS	VOLCANIC	UNKNOWN	KOMATIITE	51.22	12.41				1		128		2.01	6.09		5.02
L6	Europe	Baltic	Kuhmo	10.1007/BF00310956	LOSS OF ISOTOPIC (ND, O) AND CHEMICAL (REE) MEMORY DURING METAMORPHISM OF KOMATIITES; NEW EVIDENCE FROM EASTERN FINLAND	CONTRIB. MINERAL. PETROL.	2750	0	64.24	29.11	0.01	IGNEOUS	VOLCANIC	UNKNOWN	KOMATIITE	50.84	13.66				0		56		1.13	3.77		3.94
L5	Europe	Baltic	Kuhmo	10.1007/BF00310956	LOSS OF ISOTOPIC (ND, O) AND CHEMICAL (REE) MEMORY DURING METAMORPHISM OF KOMATIITES; NEW EVIDENCE FROM EASTERN FINLAND	CONTRIB. MINERAL. PETROL.	2750	0	64.24	29.11	0.01	IGNEOUS	VOLCANIC	UNKNOWN	KOMATIITE	49.93	13.92				1		73		1.02	3.32		3.39
L3	Europe	Baltic	Kuhmo	10.1007/BF00310956	LOSS OF ISOTOPIC (ND, O) AND CHEMICAL (REE) MEMORY DURING METAMORPHISM OF KOMATIITES; NEW EVIDENCE FROM EASTERN FINLAND	CONTRIB. MINERAL. PETROL.	2750	0	64.24	29.11	0.01	IGNEOUS	VOLCANIC	UNKNOWN	KOMATIITE	50.84	13.93				0		57		0.55	2.08		2.83
L4	Europe	Baltic	Kuhmo	10.1007/BF00310956	LOSS OF ISOTOPIC (ND, O) AND CHEMICAL (REE) MEMORY DURING METAMORPHISM OF KOMATIITES; NEW EVIDENCE FROM EASTERN FINLAND	CONTRIB. MINERAL. PETROL.	2750	0	64.24	29.11	0.01	IGNEOUS	VOLCANIC	UNKNOWN	KOMATIITE	50.38	14.69				2		57		0.88	2.99		3.31
L8	Europe	Baltic	Kuhmo	10.1007/BF00310956	LOSS OF ISOTOPIC (ND, O) AND CHEMICAL (REE) MEMORY DURING METAMORPHISM OF KOMATIITES; NEW EVIDENCE FROM EASTERN FINLAND	CONTRIB. MINERAL. PETROL.	2750	0	64.24	29.11	0.01	IGNEOUS	VOLCANIC	UNKNOWN	KOMATIITE	37.71	19.17				1		4		1.73	4.74		4.47
L1	Europe	Baltic	Kuhmo	10.1007/BF00310956	LOSS OF ISOTOPIC (ND, O) AND CHEMICAL (REE) MEMORY DURING METAMORPHISM OF KOMATIITES; NEW EVIDENCE FROM EASTERN FINLAND	CONTRIB. MINERAL. PETROL.	2750	0	64.24	29.11	0.01	IGNEOUS	VOLCANIC	UNKNOWN	KOMATIITE	49.29	19.82				1		21		1.2	3.65		2.97
U3	Europe	Baltic	Kuhmo	10.1007/BF00310956	LOSS OF ISOTOPIC (ND, O) AND CHEMICAL (REE) MEMORY DURING METAMORPHISM OF KOMATIITES; NEW EVIDENCE FROM EASTERN FINLAND	CONTRIB. MINERAL. PETROL.	2750	0	64.24	29.11	0.01	IGNEOUS	VOLCANIC	UNKNOWN	KOMATIITE	45.37	20.21				2		6		1.07	3.51		3.23
U4	Europe	Baltic	Kuhmo	10.1007/BF00310956	LOSS OF ISOTOPIC (ND, O) AND CHEMICAL (REE) MEMORY DURING METAMORPHISM OF KOMATIITES; NEW EVIDENCE FROM EASTERN FINLAND	CONTRIB. MINERAL. PETROL.	2750	0	64.24	29.11	0.01	IGNEOUS	VOLCANIC	UNKNOWN	KOMATIITE	49.8	21.56				2		6		1.19	3.81		3.56
L10	Europe	Baltic	Kuhmo	10.1007/BF00310956	LOSS OF ISOTOPIC (ND, O) AND CHEMICAL (REE) MEMORY DURING METAMORPHISM OF KOMATIITES; NEW EVIDENCE FROM EASTERN FINLAND	CONTRIB. MINERAL. PETROL.	2750	0	64.24	29.11	0.01	IGNEOUS	VOLCANIC	UNKNOWN	KOMATIITE	40.54	24.51				1		6		1.79	5.68		4.79
39JSK 93-1	Europe	Baltic	Tipasjärvi-Kuhmo-Suomussalmi	10.1007/BF01167430	ARCHEAN EVOLUTION OF THE TIPASJÄRVI-KUHMO-SUOMUSSALMI GREENSTONE COMPLEX, FINLAND	BULL. GEOL. SURV. FINLAND	2800	0	64.2351	29.1037	0.01	IGNEOUS	VOLCANIC	UNKNOWN	KOMATIITE	47.8	13.3	8.96	10	10	2.74	20	57.5	8	10	30
163TOH 94-1	Europe	Baltic	Tipasjärvi-Kuhmo-Suomussalmi	10.1007/BF01167466	ARCHEAN EVOLUTION OF THE TIPASJÄRVI-KUHMO-SUOMUSSALMI GREENSTONE COMPLEX, FINLAND	BULL. GEOL. SURV. FINLAND	2800	0	64.2375	29.1061	0.01	IGNEOUS	VOLCANIC	UNKNOWN	KOMATIITE	49.1	15.4	17.91	8	0	2.74	0	22.83	15	0	30
95TOH 94-1	Europe	Baltic	Tipasjärvi-Kuhmo-Suomussalmi	10.1007/BF01167386	ARCHEAN EVOLUTION OF THE TIPASJÄRVI-KUHMO-SUOMUSSALMI GREENSTONE COMPLEX, FINLAND	BULL. GEOL. SURV. FINLAND	2800	0	64.3038	29.0489	0.01	IGNEOUS	VOLCANIC	UNKNOWN	KOMATIITE	47.1	15.5	53.74	6	0	4.57	10	33.82	7	10	10
155TOH 93-1	Europe	Baltic	Tipasjärvi-Kuhmo-Suomussalmi	10.1007/BF01167474	ARCHEAN EVOLUTION OF THE TIPASJÄRVI-KUHMO-SUOMUSSALMI GREENSTONE COMPLEX, FINLAND	BULL. GEOL. SURV. FINLAND	2800	0	64.2387	29.085	0.01	IGNEOUS	VOLCANIC	UNKNOWN	KOMATIITE	44.4	15.63	4.9		11	0.07		68	1	0	2
304TOH 93-1	Europe	Baltic	Tipasjärvi-Kuhmo-Suomussalmi	10.1007/BF01167343	ARCHEAN EVOLUTION OF THE TIPASJÄRVI-KUHMO-SUOMUSSALMI GREENSTONE COMPLEX, FINLAND	BULL. GEOL. SURV. FINLAND	2800	0	64.2763	29.043	0.01	IGNEOUS	VOLCANIC	UNKNOWN	KOMATIITE	46.5	15.8	35.83	6	20	2.29	20	72.72	7	20	10
26TOH 93-1	Europe	Baltic	Tipasjärvi-Kuhmo-Suomussalmi	10.1016/j.jvolgeores.2007.06.005	ARCHEAN EVOLUTION OF THE TIPASJÄRVI-KUHMO-SUOMUSSALMI GREENSTONE COMPLEX, FINLAND	BULL. GEOL. SURV. FINLAND	2800	0	64.2328	29.0902	0.01	IGNEOUS	VOLCANIC	UNKNOWN	KOMATIITE	45.8	16.3	8.96	6	10	2.29	30	10.99	8	20	30
135TOH 94-1	Europe	Baltic	Tipasjärvi-Kuhmo-Suomussalmi	10.1007/BF01167294	ARCHEAN EVOLUTION OF THE TIPASJÄRVI-KUHMO-SUOMUSSALMI GREENSTONE COMPLEX, FINLAND	BULL. GEOL. SURV. FINLAND	2800	0	64.2422	29.1123	0.01	IGNEOUS	VOLCANIC	UNKNOWN	KOMATIITE	49.1	16.8	62.7	10	10	8.23	20	10.15	18	20	20
48TOH 94-1	Europe	Baltic	Tipasjärvi-Kuhmo-Suomussalmi	10.1007/BF01167300	ARCHEAN EVOLUTION OF THE TIPASJÄRVI-KUHMO-SUOMUSSALMI GREENSTONE COMPLEX, FINLAND	BULL. GEOL. SURV. FINLAND	2800	0	64.2443	29.0696	0.01	IGNEOUS	VOLCANIC	UNKNOWN	KOMATIITE	46.7	16.9	26.87	1	0	4.57	10	2.54	7	10	20
81TOH 94-2	Europe	Baltic	Tipasjärvi-Kuhmo-Suomussalmi	10.1007/BF00321486	ARCHEAN EVOLUTION OF THE TIPASJÄRVI-KUHMO-SUOMUSSALMI GREENSTONE COMPLEX, FINLAND	BULL. GEOL. SURV. FINLAND	2800	0	64.1769	29.1098	0.01	IGNEOUS	VOLCANIC	UNKNOWN	KOMATIITE	34.7	17	26.87	2	10	5.49	10	53.27	7	10	10	0.7	3.2
85TOH 95-1	Europe	Baltic	Tipasjärvi-Kuhmo-Suomussalmi	10.1007/BF01167507	ARCHEAN EVOLUTION OF THE TIPASJÄRVI-KUHMO-SUOMUSSALMI GREENSTONE COMPLEX, FINLAND	BULL. GEOL. SURV. FINLAND	2800	0	64.4498	29.0613	0.01	IGNEOUS	VOLCANIC	UNKNOWN	KOMATIITE	42.2	17.1	8.96	0	10	8.23	10	41.43	56	50	90
157TOH 96-2	Europe	Baltic	Tipasjärvi-Kuhmo-Suomussalmi	10.1007/BF01167527	ARCHEAN EVOLUTION OF THE TIPASJÄRVI-KUHMO-SUOMUSSALMI GREENSTONE COMPLEX, FINLAND	BULL. GEOL. SURV. FINLAND	2800	0	65.194	29.0907	0.01	IGNEOUS	VOLCANIC	UNKNOWN	KOMATIITE	45.6	17.3	26.87	3	10	5.49	0	2.54	17	0	20
92TOH 94-1	Europe	Baltic	Tipasjärvi-Kuhmo-Suomussalmi	10.1007/BF01167387	ARCHEAN EVOLUTION OF THE TIPASJÄRVI-KUHMO-SUOMUSSALMI GREENSTONE COMPLEX, FINLAND	BULL. GEOL. SURV. FINLAND	2800	0	64.3056	29.0459	0.01	IGNEOUS	VOLCANIC	UNKNOWN	KOMATIITE	44.95	17.39	10		14	0.07		11	1	2	4
48JSN 94-1	Europe	Baltic	Tipasjärvi-Kuhmo-Suomussalmi	10.1007/BF01167302	ARCHEAN EVOLUTION OF THE TIPASJÄRVI-KUHMO-SUOMUSSALMI GREENSTONE COMPLEX, FINLAND	BULL. GEOL. SURV. FINLAND	2800	0	64.2463	29.0517	0.01	IGNEOUS	VOLCANIC	UNKNOWN	KOMATIITE	43.5	17.4	26.87	10		2.74	60	15.22	7	40	30
33TOH 94-1	Europe	Baltic	Tipasjärvi-Kuhmo-Suomussalmi	10.1007/BF01167450	ARCHEAN EVOLUTION OF THE TIPASJÄRVI-KUHMO-SUOMUSSALMI GREENSTONE COMPLEX, FINLAND	BULL. GEOL. SURV. FINLAND	2800	0	64.237	29.1067	0.01	IGNEOUS	VOLCANIC	UNKNOWN	KOMATIITE	40.3	17.5	26.87	4	0	4.57	10	50.74	4	10	10
48JSN 94-1	Europe	Baltic	Tipasjärvi-Kuhmo-Suomussalmi	10.1007/BF01167303	ARCHEAN EVOLUTION OF THE TIPASJÄRVI-KUHMO-SUOMUSSALMI GREENSTONE COMPLEX, FINLAND	BULL. GEOL. SURV. FINLAND	2800	0	64.2463	29.0517	0.01	IGNEOUS	VOLCANIC	UNKNOWN	KOMATIITE	47.2	17.7	44.78	3		3.66	0	16.07	9	20	0
69-PTP-03	Europe	Baltic	Tipasjärvi-Kuhmo-Suomussalmi	10.1016/j.precamres.2012.12.004	GEOCHEMISTRY OF KOMATIITES FROM THE TIPASJÄRVI, KUHMO, SUOMUSSALMI, ILOMANTSI AND TULPPIO GREENSTONE BELTS, FINLAND: IMPLICATIONS FOR TECTONIC SETTING AND NI SULPHIDE PROSPECTIVITY	PREC. RESEARCH	2800	0	67.7	29.1	0.01	IGNEOUS	VOLCANIC	UNKNOWN	KOMATIITE	49.8	17.7	22	0.15	11	0		6	0	3.74	7.61	1.07	6.17
48JSN 94-1	Europe	Baltic	Tipasjärvi-Kuhmo-Suomussalmi	10.1007/BF01167304	ARCHEAN EVOLUTION OF THE TIPASJÄRVI-KUHMO-SUOMUSSALMI GREENSTONE COMPLEX, FINLAND	BULL. GEOL. SURV. FINLAND	2800	0	64.2463	29.0517	0.01	IGNEOUS	VOLCANIC	UNKNOWN	KOMATIITE	45.6	17.8	62.7	1		1.83	0	8.46	10	10	20
30JSK 94-2	Europe	Baltic	Tipasjärvi-Kuhmo-Suomussalmi	10.1007/BF01167484	ARCHEAN EVOLUTION OF THE TIPASJÄRVI-KUHMO-SUOMUSSALMI GREENSTONE COMPLEX, FINLAND	BULL. GEOL. SURV. FINLAND	2800	0	64.4418	29.0431	0.01	IGNEOUS	VOLCANIC	UNKNOWN	KOMATIITE	43.1	18	44.78	9		5.49	0	10.99	4	20	10
36JSK 94-2/30.50	Europe	Baltic	Tipasjärvi-Kuhmo-Suomussalmi	10.1007/BF01167298	ARCHEAN EVOLUTION OF THE TIPASJÄRVI-KUHMO-SUOMUSSALMI GREENSTONE COMPLEX, FINLAND	BULL. GEOL. SURV. FINLAND	2800	0	64.244	29.1055	0.01	IGNEOUS	VOLCANIC	UNKNOWN	KOMATIITE	44.7	18	17.91	4		0.91	20	5.07	8	10	20
117TOH 95-1	Europe	Baltic	Tipasjärvi-Kuhmo-Suomussalmi	10.1007/BF01167482	ARCHEAN EVOLUTION OF THE TIPASJÄRVI-KUHMO-SUOMUSSALMI GREENSTONE COMPLEX, FINLAND	BULL. GEOL. SURV. FINLAND	2800	0	64.4409	29.0462	0.01	IGNEOUS	VOLCANIC	UNKNOWN	KOMATIITE	48.2	18	17.91	4	10	5.49	10	6.76	17	20	0
8SII 93-4/114.50	Europe	Baltic	Tipasjärvi-Kuhmo-Suomussalmi	10.1016/j.lithos.2011.07.028	ARCHEAN EVOLUTION OF THE TIPASJÄRVI-KUHMO-SUOMUSSALMI GREENSTONE COMPLEX, FINLAND	BULL. GEOL. SURV. FINLAND	2800	0	64.232	29.0899	0.01	IGNEOUS	VOLCANIC	UNKNOWN	KOMATIITE	41.2	18.1	8.96	1	310	4.57	10	8.46	5	0	10
52VIE 67-2/7.40	Europe	Baltic	Tipasjärvi-Kuhmo-Suomussalmi	10.1007/BF01167497	ARCHEAN EVOLUTION OF THE TIPASJÄRVI-KUHMO-SUOMUSSALMI GREENSTONE COMPLEX, FINLAND	BULL. GEOL. SURV. FINLAND	2800	0	64.4484	29.0545	0.01	IGNEOUS	VOLCANIC	UNKNOWN	KOMATIITE	47.8	18.1	80.61	5	90	24.69	0	49.89	8	0	30
52VIE 67-1/2.95	Europe	Baltic	Tipasjärvi-Kuhmo-Suomussalmi	10.1007/BF01167498	ARCHEAN EVOLUTION OF THE TIPASJÄRVI-KUHMO-SUOMUSSALMI GREENSTONE COMPLEX, FINLAND	BULL. GEOL. SURV. FINLAND	2800	0	64.4484	29.0545	0.01	IGNEOUS	VOLCANIC	UNKNOWN	KOMATIITE	48.5	18.2	44.78	7	150	10.06	20	54.96	10	50	20
224JEV 95-2	Europe	Baltic	Tipasjärvi-Kuhmo-Suomussalmi	10.1029/2010GC003051	ARCHEAN EVOLUTION OF THE TIPASJÄRVI-KUHMO-SUOMUSSALMI GREENSTONE COMPLEX, FINLAND	BULL. GEOL. SURV. FINLAND	2800	0	64.1819	28.8354	0.01	IGNEOUS	VOLCANIC	UNKNOWN	KOMATIITE	48.6	18.2	17.91	8	0	6.4	40	7.61	16	20	20
8TOH 94-1	Europe	Baltic	Tipasjärvi-Kuhmo-Suomussalmi	10.1007/BF01167451	ARCHEAN EVOLUTION OF THE TIPASJÄRVI-KUHMO-SUOMUSSALMI GREENSTONE COMPLEX, FINLAND	BULL. GEOL. SURV. FINLAND	2800	0	64.237	29.0918	0.01	IGNEOUS	VOLCANIC	UNKNOWN	KOMATIITE	45	18.6	44.78	5	10	2.74	0	15.22	6	0	10
52VIE 67-2/10.51	Europe	Baltic	Tipasjärvi-Kuhmo-Suomussalmi	10.1007/BF01167499	ARCHEAN EVOLUTION OF THE TIPASJÄRVI-KUHMO-SUOMUSSALMI GREENSTONE COMPLEX, FINLAND	BULL. GEOL. SURV. FINLAND	2800	0	64.4484	29.0545	0.01	IGNEOUS	VOLCANIC	UNKNOWN	KOMATIITE	48.2	18.7	89.57	5	90	22.86	10	60.04	10	20	20
166TOH 94-1	Europe	Baltic	Tipasjärvi-Kuhmo-Suomussalmi	10.1007/BF01167287	ARCHEAN EVOLUTION OF THE TIPASJÄRVI-KUHMO-SUOMUSSALMI GREENSTONE COMPLEX, FINLAND	BULL. GEOL. SURV. FINLAND	2800	0	64.2409	29.1038	0.01	IGNEOUS	VOLCANIC	UNKNOWN	KOMATIITE	47.67	18.71	4.9		7	0.07		10	1	2	4
39JSK 93-1	Europe	Baltic	Tipasjärvi-Kuhmo-Suomussalmi	10.1007/BF01167431	ARCHEAN EVOLUTION OF THE TIPASJÄRVI-KUHMO-SUOMUSSALMI GREENSTONE COMPLEX, FINLAND	BULL. GEOL. SURV. FINLAND	2800	0	64.2351	29.1037	0.01	IGNEOUS	VOLCANIC	UNKNOWN	KOMATIITE	44.8	18.9	17.91	6	0	2.29	10	4.23	6	20	0
305JEV 95-1	Europe	Baltic	Tipasjärvi-Kuhmo-Suomussalmi	10.1007/BF01167393	ARCHEAN EVOLUTION OF THE TIPASJÄRVI-KUHMO-SUOMUSSALMI GREENSTONE COMPLEX, FINLAND	BULL. GEOL. SURV. FINLAND	2800	0	64.35	29.0707	0.01	IGNEOUS	VOLCANIC	UNKNOWN	KOMATIITE	44.9	18.9	71.65	5	10	6.4	20	16.91	17	10	0
107TOH 95-1	Europe	Baltic	Tipasjärvi-Kuhmo-Suomussalmi	10.1007/BF01167477	ARCHEAN EVOLUTION OF THE TIPASJÄRVI-KUHMO-SUOMUSSALMI GREENSTONE COMPLEX, FINLAND	BULL. GEOL. SURV. FINLAND	2800	0	64.4374	29.0477	0.01	IGNEOUS	VOLCANIC	UNKNOWN	KOMATIITE	46.6	18.9	35.83	2	10	8.23	10	2.54	15	10	10
133TOH 94-1	Europe	Baltic	Tipasjärvi-Kuhmo-Suomussalmi	10.1007/BF01167292	ARCHEAN EVOLUTION OF THE TIPASJÄRVI-KUHMO-SUOMUSSALMI GREENSTONE COMPLEX, FINLAND	BULL. GEOL. SURV. FINLAND	2800	0	64.2418	29.1128	0.01	IGNEOUS	VOLCANIC	UNKNOWN	KOMATIITE	44.7	19.2	26.87	3	10	1.83	10	27.06	12	10	10	0.2	0.7
63SMS 63-2/149.40	Europe	Baltic	Tipasjärvi-Kuhmo-Suomussalmi	10.1007/BF01167528	ARCHEAN EVOLUTION OF THE TIPASJÄRVI-KUHMO-SUOMUSSALMI GREENSTONE COMPLEX, FINLAND	BULL. GEOL. SURV. FINLAND	2800	0	65.1965	29.1156	0.01	IGNEOUS	VOLCANIC	UNKNOWN	KOMATIITE	45.2	19.2	17.91	1	10	10.97	20	2.54	14	20	10
109TOH 95-1	Europe	Baltic	Tipasjärvi-Kuhmo-Suomussalmi	10.1007/BF01167478	ARCHEAN EVOLUTION OF THE TIPASJÄRVI-KUHMO-SUOMUSSALMI GREENSTONE COMPLEX, FINLAND	BULL. GEOL. SURV. FINLAND	2800	0	64.4377	29.0465	0.01	IGNEOUS	VOLCANIC	UNKNOWN	KOMATIITE	43	19.3	26.87	4	10	6.4	30	54.96	13	0	0
52VIE 67-2/14.00	Europe	Baltic	Tipasjärvi-Kuhmo-Suomussalmi	10.1007/BF01167500	ARCHEAN EVOLUTION OF THE TIPASJÄRVI-KUHMO-SUOMUSSALMI GREENSTONE COMPLEX, FINLAND	BULL. GEOL. SURV. FINLAND	2800	0	64.4484	29.0545	0.01	IGNEOUS	VOLCANIC	UNKNOWN	KOMATIITE	48	19.3	71.65	0	80	7.32	0	60.88	9	20	30
23SMS 62-1/54.50	Europe	Baltic	Tipasjärvi-Kuhmo-Suomussalmi	10.1007/BF01167510	ARCHEAN EVOLUTION OF THE TIPASJÄRVI-KUHMO-SUOMUSSALMI GREENSTONE COMPLEX, FINLAND	BULL. GEOL. SURV. FINLAND	2800	0	65.1459	29.0758	0.01	IGNEOUS	VOLCANIC	UNKNOWN	KOMATIITE	44.4	19.4	17.91	0	0	6.4	30	48.2	17	10	20
14SMS 70-2/53.40	Europe	Baltic	Tipasjärvi-Kuhmo-Suomussalmi	10.1007/BF01167523	ARCHEAN EVOLUTION OF THE TIPASJÄRVI-KUHMO-SUOMUSSALMI GREENSTONE COMPLEX, FINLAND	BULL. GEOL. SURV. FINLAND	2800	0	65.1657	29.0866	0.01	IGNEOUS	VOLCANIC	UNKNOWN	KOMATIITE	44.41	19.52	4.9		8	0.07		5	1	3	4
82TOH 94-1	Europe	Baltic	Tipasjärvi-Kuhmo-Suomussalmi	10.1016/0012-821X(88)90049-0	ARCHEAN EVOLUTION OF THE TIPASJÄRVI-KUHMO-SUOMUSSALMI GREENSTONE COMPLEX, FINLAND	BULL. GEOL. SURV. FINLAND	2800	0	64.1747	29.1082	0.01	IGNEOUS	VOLCANIC	UNKNOWN	KOMATIITE	45.7	19.6	35.83	4	0	1.83	10	15.22	7	10	0
37TOH 94-1	Europe	Baltic	Tipasjärvi-Kuhmo-Suomussalmi	10.1007/BF01167476	ARCHEAN EVOLUTION OF THE TIPASJÄRVI-KUHMO-SUOMUSSALMI GREENSTONE COMPLEX, FINLAND	BULL. GEOL. SURV. FINLAND	2800	0	64.2393	29.1063	0.01	IGNEOUS	VOLCANIC	UNKNOWN	KOMATIITE	42.5	19.8	44.78	5	0	5.49	0	2.54	5	0	10
27TOH 94-1	Europe	Baltic	Tipasjärvi-Kuhmo-Suomussalmi	10.1007/BF01167295	ARCHEAN EVOLUTION OF THE TIPASJÄRVI-KUHMO-SUOMUSSALMI GREENSTONE COMPLEX, FINLAND	BULL. GEOL. SURV. FINLAND	2800	0	64.2424	29.1122	0.01	IGNEOUS	VOLCANIC	UNKNOWN	KOMATIITE	44.7	19.8	26.87	6	0	3.66	20	12.68	6	10	20
30TOH 93-1	Europe	Baltic	Tipasjärvi-Kuhmo-Suomussalmi	10.1007/s00445-014-0892-9	ARCHEAN EVOLUTION OF THE TIPASJÄRVI-KUHMO-SUOMUSSALMI GREENSTONE COMPLEX, FINLAND	BULL. GEOL. SURV. FINLAND	2800	0	64.2328	29.0902	0.01	IGNEOUS	VOLCANIC	UNKNOWN	KOMATIITE	45.1	19.8	35.83	8	10	2.29	30	6.76	7	30	10
7F-PTP-03	Europe	Baltic	Tipasjärvi-Kuhmo-Suomussalmi	10.1016/j.precamres.2012.12.004	GEOCHEMISTRY OF KOMATIITES FROM THE TIPASJÄRVI, KUHMO, SUOMUSSALMI, ILOMANTSI AND TULPPIO GREENSTONE BELTS, FINLAND: IMPLICATIONS FOR TECTONIC SETTING AND NI SULPHIDE PROSPECTIVITY	PREC. RESEARCH	2800	0	64.24	29.1	0.01	IGNEOUS	VOLCANIC	UNKNOWN	KOMATIITE	44.6	19.9	4.93	0.08	19	0.36		8.8	0.7	1.26	3.09	0.56	2.87
7B-PTP-03	Europe	Baltic	Tipasjärvi-Kuhmo-Suomussalmi	10.1016/j.precamres.2012.12.004	GEOCHEMISTRY OF KOMATIITES FROM THE TIPASJÄRVI, KUHMO, SUOMUSSALMI, ILOMANTSI AND TULPPIO GREENSTONE BELTS, FINLAND: IMPLICATIONS FOR TECTONIC SETTING AND NI SULPHIDE PROSPECTIVITY	PREC. RESEARCH	2800	0	64.24	29.1	0.01	IGNEOUS	VOLCANIC	UNKNOWN	KOMATIITE	44.7	19.9	3.87	0.04	17	0.66		8.6	0.83	1.8	3.8	0.62	3.29
52VIE 67-1/81.66	Europe	Baltic	Tipasjärvi-Kuhmo-Suomussalmi	10.1007/BF01167501	ARCHEAN EVOLUTION OF THE TIPASJÄRVI-KUHMO-SUOMUSSALMI GREENSTONE COMPLEX, FINLAND	BULL. GEOL. SURV. FINLAND	2800	0	64.4484	29.0545	0.01	IGNEOUS	VOLCANIC	UNKNOWN	KOMATIITE	45.9	19.9	17.91	5	40	3.66	10	17.76	6	0	20
84JSK 93-1	Europe	Baltic	Tipasjärvi-Kuhmo-Suomussalmi	10.1007/BF01167289	ARCHEAN EVOLUTION OF THE TIPASJÄRVI-KUHMO-SUOMUSSALMI GREENSTONE COMPLEX, FINLAND	BULL. GEOL. SURV. FINLAND	2800	0	64.2414	29.1116	0.01	IGNEOUS	VOLCANIC	UNKNOWN	KOMATIITE	46.5	19.9	17.91	4	0	1.37	30	21.99	5	20	10
52VIE 67-2/16.65	Europe	Baltic	Tipasjärvi-Kuhmo-Suomussalmi	10.1007/BF01167502	ARCHEAN EVOLUTION OF THE TIPASJÄRVI-KUHMO-SUOMUSSALMI GREENSTONE COMPLEX, FINLAND	BULL. GEOL. SURV. FINLAND	2800	0	64.4484	29.0545	0.01	IGNEOUS	VOLCANIC	UNKNOWN	KOMATIITE	48.3	19.9	17.91	7	60	8.23	10	56.65	7	0	20
56KYK 94-1	Europe	Baltic	Tipasjärvi-Kuhmo-Suomussalmi	10.1016/j.jvolgeores.2009.08.002	ARCHEAN EVOLUTION OF THE TIPASJÄRVI-KUHMO-SUOMUSSALMI GREENSTONE COMPLEX, FINLAND	BULL. GEOL. SURV. FINLAND	2800	0	64.165	29.2047	0.01	IGNEOUS	VOLCANIC	UNKNOWN	KOMATIITE	41.9	20	17.91	8	10	5.49	10	9.3	11	0	10
53JSK 93-1	Europe	Baltic	Tipasjärvi-Kuhmo-Suomussalmi	10.1007/BF01167435	ARCHEAN EVOLUTION OF THE TIPASJÄRVI-KUHMO-SUOMUSSALMI GREENSTONE COMPLEX, FINLAND	BULL. GEOL. SURV. FINLAND	2800	0	64.2361	29.1072	0.01	IGNEOUS	VOLCANIC	UNKNOWN	KOMATIITE	44.4	20	8.96	4	10	1.83	30	8.46	7	20	70
2H-PTP-03	Europe	Baltic	Tipasjärvi-Kuhmo-Suomussalmi	10.1016/j.precamres.2012.12.004	GEOCHEMISTRY OF KOMATIITES FROM THE TIPASJÄRVI, KUHMO, SUOMUSSALMI, ILOMANTSI AND TULPPIO GREENSTONE BELTS, FINLAND: IMPLICATIONS FOR TECTONIC SETTING AND NI SULPHIDE PROSPECTIVITY	PREC. RESEARCH	2800	0	64.23	29.08	0.01	IGNEOUS	VOLCANIC	UNKNOWN	KOMATIITE	44.5	20	1.4	0.08	15	0.18		7.33	0.82	0.85	2.49	0.46	2.11
28SMS 62-1/170.05	Europe	Baltic	Tipasjärvi-Kuhmo-Suomussalmi	10.1007/BF01167513	ARCHEAN EVOLUTION OF THE TIPASJÄRVI-KUHMO-SUOMUSSALMI GREENSTONE COMPLEX, FINLAND	BULL. GEOL. SURV. FINLAND	2800	0	65.1464	29.076	0.01	IGNEOUS	VOLCANIC	UNKNOWN	KOMATIITE	44.6	20	17.91	3	0	7.32	20	5.07	21	30	20
14SMS 70-2/41.40	Europe	Baltic	Tipasjärvi-Kuhmo-Suomussalmi	10.1007/BF01167524	ARCHEAN EVOLUTION OF THE TIPASJÄRVI-KUHMO-SUOMUSSALMI GREENSTONE COMPLEX, FINLAND	BULL. GEOL. SURV. FINLAND	2800	0	65.1657	29.0866	0.01	IGNEOUS	VOLCANIC	UNKNOWN	KOMATIITE	45.3	20	17.91	6	0	4.57	0	5.07	14	10	20
KJP-87-16	Europe	Baltic	Tipasjärvi-Kuhmo-Suomussalmi	10.1016/j.precamres.2012.12.004	GEOCHEMISTRY OF KOMATIITES FROM THE TIPASJÄRVI, KUHMO, SUOMUSSALMI, ILOMANTSI AND TULPPIO GREENSTONE BELTS, FINLAND: IMPLICATIONS FOR TECTONIC SETTING AND NI SULPHIDE PROSPECTIVITY	PREC. RESEARCH	2800	0	63.17	25.1	0.01	IGNEOUS	VOLCANIC	UNKNOWN	KOMATIITE	48.5	20	5.3	0.4	30	0.42		62.9	3.82	9.97	22.5	2.9	11.8
16SII 94-3/77.30	Europe	Baltic	Tipasjärvi-Kuhmo-Suomussalmi	10.1007/BF01167307	ARCHEAN EVOLUTION OF THE TIPASJÄRVI-KUHMO-SUOMUSSALMI GREENSTONE COMPLEX, FINLAND	BULL. GEOL. SURV. FINLAND	2800	0	64.2511	29.0765	0.01	IGNEOUS	VOLCANIC	UNKNOWN	KOMATIITE	45.9	20.1	26.87	2	10	4.57	0	7.61	16	0	20
28SMS 62-1/132.90	Europe	Baltic	Tipasjärvi-Kuhmo-Suomussalmi	10.1007/BF01167514	ARCHEAN EVOLUTION OF THE TIPASJÄRVI-KUHMO-SUOMUSSALMI GREENSTONE COMPLEX, FINLAND	BULL. GEOL. SURV. FINLAND	2800	0	65.1464	29.076	0.01	IGNEOUS	VOLCANIC	UNKNOWN	KOMATIITE	45.14	20.15	4.9		11	0.07		18	1	2	2
7E-PTP-03	Europe	Baltic	Tipasjärvi-Kuhmo-Suomussalmi	10.1016/j.precamres.2012.12.004	GEOCHEMISTRY OF KOMATIITES FROM THE TIPASJÄRVI, KUHMO, SUOMUSSALMI, ILOMANTSI AND TULPPIO GREENSTONE BELTS, FINLAND: IMPLICATIONS FOR TECTONIC SETTING AND NI SULPHIDE PROSPECTIVITY	PREC. RESEARCH	2800	0	64.24	29.1	0.01	IGNEOUS	VOLCANIC	UNKNOWN	KOMATIITE	40.5	20.2	14.4	0.03	11	0.24		7.17	1.35	2.91	6.48	0.93	4.57
164TOH 94-1	Europe	Baltic	Tipasjärvi-Kuhmo-Suomussalmi	10.1007/BF01167467	ARCHEAN EVOLUTION OF THE TIPASJÄRVI-KUHMO-SUOMUSSALMI GREENSTONE COMPLEX, FINLAND	BULL. GEOL. SURV. FINLAND	2800	0	64.2376	29.1057	0.01	IGNEOUS	VOLCANIC	UNKNOWN	KOMATIITE	47.2	20.2	17.91	2	0	3.66	10	5.07	16	10	10
52VIE 67-2/19.35	Europe	Baltic	Tipasjärvi-Kuhmo-Suomussalmi	10.1007/BF01167503	ARCHEAN EVOLUTION OF THE TIPASJÄRVI-KUHMO-SUOMUSSALMI GREENSTONE COMPLEX, FINLAND	BULL. GEOL. SURV. FINLAND	2800	0	64.4484	29.0545	0.01	IGNEOUS	VOLCANIC	UNKNOWN	KOMATIITE	47.9	20.2	0	3	50	6.4	0	56.65	7	0	40
123TOH 95-6	Europe	Baltic	Tipasjärvi-Kuhmo-Suomussalmi	10.1007/BF01167439	ARCHEAN EVOLUTION OF THE TIPASJÄRVI-KUHMO-SUOMUSSALMI GREENSTONE COMPLEX, FINLAND	BULL. GEOL. SURV. FINLAND	2800	0	64.2363	29.1043	0.01	IGNEOUS	VOLCANIC	UNKNOWN	KOMATIITE	40.2	20.3	35.83	1	10	8.23	0	4.23	11	20	0
28SMS 62-1/56.65	Europe	Baltic	Tipasjärvi-Kuhmo-Suomussalmi	10.1007/BF01167515	ARCHEAN EVOLUTION OF THE TIPASJÄRVI-KUHMO-SUOMUSSALMI GREENSTONE COMPLEX, FINLAND	BULL. GEOL. SURV. FINLAND	2800	0	65.1464	29.076	0.01	IGNEOUS	VOLCANIC	UNKNOWN	KOMATIITE	41.5	20.3	26.87	0	10	8.23	10	43.97	21	10	30
313JEV 95-2	Europe	Baltic	Tipasjärvi-Kuhmo-Suomussalmi	10.1007/BF01167392	ARCHEAN EVOLUTION OF THE TIPASJÄRVI-KUHMO-SUOMUSSALMI GREENSTONE COMPLEX, FINLAND	BULL. GEOL. SURV. FINLAND	2800	0	64.341	29.1029	0.01	IGNEOUS	VOLCANIC	UNKNOWN	KOMATIITE	42.3	20.3	62.7	5	0	8.23	20	12.68	15	0	10
28SMS 62-1/119.70	Europe	Baltic	Tipasjärvi-Kuhmo-Suomussalmi	10.1007/BF01167516	ARCHEAN EVOLUTION OF THE TIPASJÄRVI-KUHMO-SUOMUSSALMI GREENSTONE COMPLEX, FINLAND	BULL. GEOL. SURV. FINLAND	2800	0	65.1464	29.076	0.01	IGNEOUS	VOLCANIC	UNKNOWN	KOMATIITE	38.1	20.4	17.91	3	20	8.23	30	125.15	15	20	10
167TOH 94-1	Europe	Baltic	Tipasjärvi-Kuhmo-Suomussalmi	10.1007/BF01167288	ARCHEAN EVOLUTION OF THE TIPASJÄRVI-KUHMO-SUOMUSSALMI GREENSTONE COMPLEX, FINLAND	BULL. GEOL. SURV. FINLAND	2800	0	64.2409	29.1038	0.01	IGNEOUS	VOLCANIC	UNKNOWN	KOMATIITE	44	20.4	17.91	3	10	5.49	20	5.07	16	0	30
123TOH 95-2	Europe	Baltic	Tipasjärvi-Kuhmo-Suomussalmi	10.1007/BF01167440	ARCHEAN EVOLUTION OF THE TIPASJÄRVI-KUHMO-SUOMUSSALMI GREENSTONE COMPLEX, FINLAND	BULL. GEOL. SURV. FINLAND	2800	0	64.2363	29.1043	0.01	IGNEOUS	VOLCANIC	UNKNOWN	KOMATIITE	44.8	20.4	26.87	8	10	4.57	20	9.3	16	0	20
34TOH 94-1	Europe	Baltic	Tipasjärvi-Kuhmo-Suomussalmi	10.1007/BF01167475	ARCHEAN EVOLUTION OF THE TIPASJÄRVI-KUHMO-SUOMUSSALMI GREENSTONE COMPLEX, FINLAND	BULL. GEOL. SURV. FINLAND	2800	0	64.2388	29.1089	0.01	IGNEOUS	VOLCANIC	UNKNOWN	KOMATIITE	45.2	20.4	26.87	5	10	0.91	10	6.76	5	10	30
139TOH 94-1	Europe	Baltic	Tipasjärvi-Kuhmo-Suomussalmi	10.1007/BF01167472	ARCHEAN EVOLUTION OF THE TIPASJÄRVI-KUHMO-SUOMUSSALMI GREENSTONE COMPLEX, FINLAND	BULL. GEOL. SURV. FINLAND	2800	0	64.2385	29.1123	0.01	IGNEOUS	VOLCANIC	UNKNOWN	KOMATIITE	45.7	20.4	35.83	0	10	8.23	30	5.07	15	30	20
34JTL 96-3	Europe	Baltic	Tipasjärvi-Kuhmo-Suomussalmi	10.1016/j.jvolgeores.2008.06.009	ARCHEAN EVOLUTION OF THE TIPASJÄRVI-KUHMO-SUOMUSSALMI GREENSTONE COMPLEX, FINLAND	BULL. GEOL. SURV. FINLAND	2800	0	63.8573	28.9122	0.01	IGNEOUS	VOLCANIC	UNKNOWN	KOMATIITE	47.7	20.4	0	7	0	3.66	20	5.07	16	20	0
84JSK 93-1	Europe	Baltic	Tipasjärvi-Kuhmo-Suomussalmi	10.1007/BF01167290	ARCHEAN EVOLUTION OF THE TIPASJÄRVI-KUHMO-SUOMUSSALMI GREENSTONE COMPLEX, FINLAND	BULL. GEOL. SURV. FINLAND	2800	0	64.2414	29.1116	0.01	IGNEOUS	VOLCANIC	UNKNOWN	KOMATIITE	41.4	20.5	26.87	1	0	0.91	20	109.93	6	20	10
47TOH 94-1	Europe	Baltic	Tipasjärvi-Kuhmo-Suomussalmi	10.1007/BF01167299	ARCHEAN EVOLUTION OF THE TIPASJÄRVI-KUHMO-SUOMUSSALMI GREENSTONE COMPLEX, FINLAND	BULL. GEOL. SURV. FINLAND	2800	0	64.2441	29.069	0.01	IGNEOUS	VOLCANIC	UNKNOWN	KOMATIITE	42.6	20.5	35.83	0	10	2.74	30	14.38	6	20	0
2G-PTP-03	Europe	Baltic	Tipasjärvi-Kuhmo-Suomussalmi	10.1016/j.precamres.2012.12.004	GEOCHEMISTRY OF KOMATIITES FROM THE TIPASJÄRVI, KUHMO, SUOMUSSALMI, ILOMANTSI AND TULPPIO GREENSTONE BELTS, FINLAND: IMPLICATIONS FOR TECTONIC SETTING AND NI SULPHIDE PROSPECTIVITY	PREC. RESEARCH	2800	0	64.23	29.08	0.01	IGNEOUS	VOLCANIC	UNKNOWN	KOMATIITE	44.5	20.5	1.06	0.03	15	0.19		6.6	0.77	1	2.52	0.45	2.58
240JSN 95-2	Europe	Baltic	Tipasjärvi-Kuhmo-Suomussalmi	10.1016/j.jvolgeores.2005.01.004	ARCHEAN EVOLUTION OF THE TIPASJÄRVI-KUHMO-SUOMUSSALMI GREENSTONE COMPLEX, FINLAND	BULL. GEOL. SURV. FINLAND	2800	0	63.9553	29.065	0.01	IGNEOUS	VOLCANIC	UNKNOWN	KOMATIITE	45.4	20.5	17.91	6	10	6.4	0	0	14	20	30
135JTL 95-2	Europe	Baltic	Tipasjärvi-Kuhmo-Suomussalmi	10.1093/petrology/11.3.433	ARCHEAN EVOLUTION OF THE TIPASJÄRVI-KUHMO-SUOMUSSALMI GREENSTONE COMPLEX, FINLAND	BULL. GEOL. SURV. FINLAND	2800	0	64.0308	29.4253	0.01	IGNEOUS	VOLCANIC	UNKNOWN	KOMATIITE	47.7	20.6	44.78	6	10	7.32	10	7.61	16	0	30
159TOH 94-1	Europe	Baltic	Tipasjärvi-Kuhmo-Suomussalmi	10.1007/BF01167447	ARCHEAN EVOLUTION OF THE TIPASJÄRVI-KUHMO-SUOMUSSALMI GREENSTONE COMPLEX, FINLAND	BULL. GEOL. SURV. FINLAND	2800	0	64.2369	29.1067	0.01	IGNEOUS	VOLCANIC	UNKNOWN	KOMATIITE	42.4	20.7	35.83	0	10	6.4	10	17.76	19	0	0
114TOH 95-1	Europe	Baltic	Tipasjärvi-Kuhmo-Suomussalmi	10.1007/BF01167483	ARCHEAN EVOLUTION OF THE TIPASJÄRVI-KUHMO-SUOMUSSALMI GREENSTONE COMPLEX, FINLAND	BULL. GEOL. SURV. FINLAND	2800	0	64.4417	29.0521	0.01	IGNEOUS	VOLCANIC	UNKNOWN	KOMATIITE	43.8	20.8	26.87	4	0	4.57	10	27.06	16	10	10
52VIE 67-2/25.15	Europe	Baltic	Tipasjärvi-Kuhmo-Suomussalmi	10.1007/BF01167504	ARCHEAN EVOLUTION OF THE TIPASJÄRVI-KUHMO-SUOMUSSALMI GREENSTONE COMPLEX, FINLAND	BULL. GEOL. SURV. FINLAND	2800	0	64.4484	29.0545	0.01	IGNEOUS	VOLCANIC	UNKNOWN	KOMATIITE	44.7	20.8	62.7	8	30	29.26	20	45.66	7	10	30
1TOH 94-1	Europe	Baltic	Tipasjärvi-Kuhmo-Suomussalmi	10.1007/BF01167436	ARCHEAN EVOLUTION OF THE TIPASJÄRVI-KUHMO-SUOMUSSALMI GREENSTONE COMPLEX, FINLAND	BULL. GEOL. SURV. FINLAND	2800	0	64.2361	29.085	0.01	IGNEOUS	VOLCANIC	UNKNOWN	KOMATIITE	47.1	20.8	35.83	0	0	5.49	0	15.22	9	0	10
37R 0-1/209.05	Europe	Baltic	Tipasjärvi-Kuhmo-Suomussalmi	10.1007/BF01167495	ARCHEAN EVOLUTION OF THE TIPASJÄRVI-KUHMO-SUOMUSSALMI GREENSTONE COMPLEX, FINLAND	BULL. GEOL. SURV. FINLAND	2800	0	64.4465	29.0517	0.01	IGNEOUS	VOLCANIC	UNKNOWN	KOMATIITE	44.04	20.89
9TOH 94-1	Europe	Baltic	Tipasjärvi-Kuhmo-Suomussalmi	10.1007/BF01167443	ARCHEAN EVOLUTION OF THE TIPASJÄRVI-KUHMO-SUOMUSSALMI GREENSTONE COMPLEX, FINLAND	BULL. GEOL. SURV. FINLAND	2800	0	64.2364	29.0927	0.01	IGNEOUS	VOLCANIC	UNKNOWN	KOMATIITE	43.9	20.9	62.7	6	0	2.74	10	16.91	5	20	10
31TOH 94-1	Europe	Baltic	Tipasjärvi-Kuhmo-Suomussalmi	10.1007/BF01167461	ARCHEAN EVOLUTION OF THE TIPASJÄRVI-KUHMO-SUOMUSSALMI GREENSTONE COMPLEX, FINLAND	BULL. GEOL. SURV. FINLAND	2800	0	64.2373	29.1123	0.01	IGNEOUS	VOLCANIC	UNKNOWN	KOMATIITE	44.4	20.9	35.83	4	10	3.66	10	8.46	7	0	10
8SII 93-5/115.70	Europe	Baltic	Tipasjärvi-Kuhmo-Suomussalmi	10.1016/j.lithos.2014.09.012	ARCHEAN EVOLUTION OF THE TIPASJÄRVI-KUHMO-SUOMUSSALMI GREENSTONE COMPLEX, FINLAND	BULL. GEOL. SURV. FINLAND	2800	0	64.232	29.0899	0.01	IGNEOUS	VOLCANIC	UNKNOWN	KOMATIITE	42.83	20.96	7	0.1	10	0.03		7	0	0	2	0.5	3
18TOH 93-1	Europe	Baltic	Tipasjärvi-Kuhmo-Suomussalmi	10.1029/JB094iB04p04531	ARCHEAN EVOLUTION OF THE TIPASJÄRVI-KUHMO-SUOMUSSALMI GREENSTONE COMPLEX, FINLAND	BULL. GEOL. SURV. FINLAND	2800	0	64.2328	29.0901	0.01	IGNEOUS	VOLCANIC	UNKNOWN	KOMATIITE	41.96	20.97	4.9		7	0.07		5	1	6	9
36R 0-1/173.28	Europe	Baltic	Tipasjärvi-Kuhmo-Suomussalmi	10.1007/BF01167494	ARCHEAN EVOLUTION OF THE TIPASJÄRVI-KUHMO-SUOMUSSALMI GREENSTONE COMPLEX, FINLAND	BULL. GEOL. SURV. FINLAND	2800	0	64.4464	29.0455	0.01	IGNEOUS	VOLCANIC	UNKNOWN	KOMATIITE	47.16	20.97
275JSN 95-1	Europe	Baltic	Tipasjärvi-Kuhmo-Suomussalmi	10.1029/2007JB005325	ARCHEAN EVOLUTION OF THE TIPASJÄRVI-KUHMO-SUOMUSSALMI GREENSTONE COMPLEX, FINLAND	BULL. GEOL. SURV. FINLAND	2800	0	63.9467	29.0812	0.01	IGNEOUS	VOLCANIC	UNKNOWN	KOMATIITE	41	21	35.83	7	0	3.66	20	68.49	13	0	30
52VIE 67-2/22.15	Europe	Baltic	Tipasjärvi-Kuhmo-Suomussalmi	10.1007/BF01167505	ARCHEAN EVOLUTION OF THE TIPASJÄRVI-KUHMO-SUOMUSSALMI GREENSTONE COMPLEX, FINLAND	BULL. GEOL. SURV. FINLAND	2800	0	64.4484	29.0545	0.01	IGNEOUS	VOLCANIC	UNKNOWN	KOMATIITE	46.6	21	26.87	7	50	5.49	0	41.43	7	0	30
158TOH 94-1	Europe	Baltic	Tipasjärvi-Kuhmo-Suomussalmi	10.1007/BF01167448	ARCHEAN EVOLUTION OF THE TIPASJÄRVI-KUHMO-SUOMUSSALMI GREENSTONE COMPLEX, FINLAND	BULL. GEOL. SURV. FINLAND	2800	0	64.2369	29.1067	0.01	IGNEOUS	VOLCANIC	UNKNOWN	KOMATIITE	41.3	21.1	17.91	0	10	4.57	20	36.36	19	20	20
155TOH 94-1	Europe	Baltic	Tipasjärvi-Kuhmo-Suomussalmi	10.1007/BF01167449	ARCHEAN EVOLUTION OF THE TIPASJÄRVI-KUHMO-SUOMUSSALMI GREENSTONE COMPLEX, FINLAND	BULL. GEOL. SURV. FINLAND	2800	0	64.2369	29.1068	0.01	IGNEOUS	VOLCANIC	UNKNOWN	KOMATIITE	46.8	21.1	26.87	3	20	8.23	20	9.3	19	10	20
4JTL 96-2	Europe	Baltic	Tipasjärvi-Kuhmo-Suomussalmi	10.1016/j.lithos.2013.10.039	ARCHEAN EVOLUTION OF THE TIPASJÄRVI-KUHMO-SUOMUSSALMI GREENSTONE COMPLEX, FINLAND	BULL. GEOL. SURV. FINLAND	2800	0	63.8508	28.9042	0.01	IGNEOUS	VOLCANIC	UNKNOWN	KOMATIITE	46.3	21.2	8.96	7	0	0.91	10	5.92	13	10	20
14SMS 70-2/118.75	Europe	Baltic	Tipasjärvi-Kuhmo-Suomussalmi	10.1007/BF01167525	ARCHEAN EVOLUTION OF THE TIPASJÄRVI-KUHMO-SUOMUSSALMI GREENSTONE COMPLEX, FINLAND	BULL. GEOL. SURV. FINLAND	2800	0	65.1657	29.0866	0.01	IGNEOUS	VOLCANIC	UNKNOWN	KOMATIITE	48	21.2	8.96	4	10	3.66	0	5.92	15	10	0
14SMS 70-2/122.85	Europe	Baltic	Tipasjärvi-Kuhmo-Suomussalmi	10.1007/BF01167526	ARCHEAN EVOLUTION OF THE TIPASJÄRVI-KUHMO-SUOMUSSALMI GREENSTONE COMPLEX, FINLAND	BULL. GEOL. SURV. FINLAND	2800	0	65.1657	29.0866	0.01	IGNEOUS	VOLCANIC	UNKNOWN	KOMATIITE	42.6	21.3	44.78	4	0	5.49	10	21.14	15	10	0
1TOH 93-1	Europe	Baltic	Tipasjärvi-Kuhmo-Suomussalmi	10.1007/BF01167406	ARCHEAN EVOLUTION OF THE TIPASJÄRVI-KUHMO-SUOMUSSALMI GREENSTONE COMPLEX, FINLAND	BULL. GEOL. SURV. FINLAND	2800	0	64.2332	29.0882	0.01	IGNEOUS	VOLCANIC	UNKNOWN	KOMATIITE	36.5	21.4	26.87	6	10	1.37	40	5.92	67	20	20
28SMS 62-1/114.00	Europe	Baltic	Tipasjärvi-Kuhmo-Suomussalmi	10.1007/BF01167517	ARCHEAN EVOLUTION OF THE TIPASJÄRVI-KUHMO-SUOMUSSALMI GREENSTONE COMPLEX, FINLAND	BULL. GEOL. SURV. FINLAND	2800	0	65.1464	29.076	0.01	IGNEOUS	VOLCANIC	UNKNOWN	KOMATIITE	41.8	21.4	26.87	11	0	5.49	20	46.51	17	0	10
58TOH 94-1	Europe	Baltic	Tipasjärvi-Kuhmo-Suomussalmi	10.1007/BF01167305	ARCHEAN EVOLUTION OF THE TIPASJÄRVI-KUHMO-SUOMUSSALMI GREENSTONE COMPLEX, FINLAND	BULL. GEOL. SURV. FINLAND	2800	0	64.2486	29.0732	0.01	IGNEOUS	VOLCANIC	UNKNOWN	KOMATIITE	44.3	21.4	17.91	4	0	3.66	20	3.38	6	20	20	0.5	2.3
93JSK 93-1	Europe	Baltic	Tipasjärvi-Kuhmo-Suomussalmi	10.1007/BF01167296	ARCHEAN EVOLUTION OF THE TIPASJÄRVI-KUHMO-SUOMUSSALMI GREENSTONE COMPLEX, FINLAND	BULL. GEOL. SURV. FINLAND	2800	0	64.2429	29.1081	0.01	IGNEOUS	VOLCANIC	UNKNOWN	KOMATIITE	45.7	21.4	17.91	5	0	0.46	0	8.46	4	10	20
211TTT 97-1	Europe	Baltic	Tipasjärvi-Kuhmo-Suomussalmi	10.1007/BF01167376	ARCHEAN EVOLUTION OF THE TIPASJÄRVI-KUHMO-SUOMUSSALMI GREENSTONE COMPLEX, FINLAND	BULL. GEOL. SURV. FINLAND	2800	0	64.2923	29.0696	0.01	IGNEOUS	VOLCANIC	UNKNOWN	KOMATIITE	50.2	21.4	17.91	11	10	8.23	10	3.38	10	20	0
86TOH 94-1	Europe	Baltic	Tipasjärvi-Kuhmo-Suomussalmi	10.1007/s004100050120	ARCHEAN EVOLUTION OF THE TIPASJÄRVI-KUHMO-SUOMUSSALMI GREENSTONE COMPLEX, FINLAND	BULL. GEOL. SURV. FINLAND	2800	0	64.1786	29.0964	0.01	IGNEOUS	VOLCANIC	UNKNOWN	KOMATIITE	42.25	21.42	4.9		9	0.07		14	1	0	4
134TOH 94-1	Europe	Baltic	Tipasjärvi-Kuhmo-Suomussalmi	10.1007/BF01167293	ARCHEAN EVOLUTION OF THE TIPASJÄRVI-KUHMO-SUOMUSSALMI GREENSTONE COMPLEX, FINLAND	BULL. GEOL. SURV. FINLAND	2800	0	64.2418	29.1127	0.01	IGNEOUS	VOLCANIC	UNKNOWN	KOMATIITE	46.32	21.45	4.9		11	0.07		14	1	2	13
84TOH 93-1	Europe	Baltic	Tipasjärvi-Kuhmo-Suomussalmi	10.1007/BF01167421	ARCHEAN EVOLUTION OF THE TIPASJÄRVI-KUHMO-SUOMUSSALMI GREENSTONE COMPLEX, FINLAND	BULL. GEOL. SURV. FINLAND	2800	0	64.2338	29.0914	0.01	IGNEOUS	VOLCANIC	UNKNOWN	KOMATIITE	45.49	21.48	72		4	37		17	1	3	6
52VIE 67-1/29.20	Europe	Baltic	Tipasjärvi-Kuhmo-Suomussalmi	10.1007/BF01167506	ARCHEAN EVOLUTION OF THE TIPASJÄRVI-KUHMO-SUOMUSSALMI GREENSTONE COMPLEX, FINLAND	BULL. GEOL. SURV. FINLAND	2800	0	64.4484	29.0545	0.01	IGNEOUS	VOLCANIC	UNKNOWN	KOMATIITE	41.7	21.5	53.74	2	20	23.77	0	62.57	4	10	10
161TOH 94-1	Europe	Baltic	Tipasjärvi-Kuhmo-Suomussalmi	10.1007/BF01167452	ARCHEAN EVOLUTION OF THE TIPASJÄRVI-KUHMO-SUOMUSSALMI GREENSTONE COMPLEX, FINLAND	BULL. GEOL. SURV. FINLAND	2800	0	64.237	29.1065	0.01	IGNEOUS	VOLCANIC	UNKNOWN	KOMATIITE	42.6	21.5	53.74	7	10	7.32	0	24.52	17	0	0
7D-PTP-03	Europe	Baltic	Tipasjärvi-Kuhmo-Suomussalmi	10.1016/j.precamres.2012.12.004	GEOCHEMISTRY OF KOMATIITES FROM THE TIPASJÄRVI, KUHMO, SUOMUSSALMI, ILOMANTSI AND TULPPIO GREENSTONE BELTS, FINLAND: IMPLICATIONS FOR TECTONIC SETTING AND NI SULPHIDE PROSPECTIVITY	PREC. RESEARCH	2800	0	64.24	29.1	0.01	IGNEOUS	VOLCANIC	UNKNOWN	KOMATIITE	43	21.5	2.43	0.07	15	0.37		10.1	3.81	1.42	4.2	0.62	3.07
123TOH 95-5	Europe	Baltic	Tipasjärvi-Kuhmo-Suomussalmi	10.1007/BF01167441	ARCHEAN EVOLUTION OF THE TIPASJÄRVI-KUHMO-SUOMUSSALMI GREENSTONE COMPLEX, FINLAND	BULL. GEOL. SURV. FINLAND	2800	0	64.2363	29.1043	0.01	IGNEOUS	VOLCANIC	UNKNOWN	KOMATIITE	43.6	21.5	26.87	9	20	5.49	10	7.61	13	10	20
118TOH 95-1	Europe	Baltic	Tipasjärvi-Kuhmo-Suomussalmi	10.1007/BF01167486	ARCHEAN EVOLUTION OF THE TIPASJÄRVI-KUHMO-SUOMUSSALMI GREENSTONE COMPLEX, FINLAND	BULL. GEOL. SURV. FINLAND	2800	0	64.4431	29.0449	0.01	IGNEOUS	VOLCANIC	UNKNOWN	KOMATIITE	44	21.5	17.91	4	10	5.49	20	2.54	15	40	20
229JSN 95-1	Europe	Baltic	Tipasjärvi-Kuhmo-Suomussalmi	10.1016/0012-821X(81)90139-4	ARCHEAN EVOLUTION OF THE TIPASJÄRVI-KUHMO-SUOMUSSALMI GREENSTONE COMPLEX, FINLAND	BULL. GEOL. SURV. FINLAND	2800	0	63.9576	29.0698	0.01	IGNEOUS	VOLCANIC	UNKNOWN	KOMATIITE	45.7	21.5	71.65	2	10	3.66	10	3.38	16	10	0
2A-PTP-03	Europe	Baltic	Tipasjärvi-Kuhmo-Suomussalmi	10.1016/j.precamres.2012.12.004	GEOCHEMISTRY OF KOMATIITES FROM THE TIPASJÄRVI, KUHMO, SUOMUSSALMI, ILOMANTSI AND TULPPIO GREENSTONE BELTS, FINLAND: IMPLICATIONS FOR TECTONIC SETTING AND NI SULPHIDE PROSPECTIVITY	PREC. RESEARCH	2800	0	64.23	29.08	0.01	IGNEOUS	VOLCANIC	UNKNOWN	KOMATIITE	45.7	21.5	14	0.03	12	0.58		7.09	0.8	0.58	2.09	0.35	2.55
196JSN 95-1	Europe	Baltic	Tipasjärvi-Kuhmo-Suomussalmi	10.1016/S0016-7037(99)00346-4	ARCHEAN EVOLUTION OF THE TIPASJÄRVI-KUHMO-SUOMUSSALMI GREENSTONE COMPLEX, FINLAND	BULL. GEOL. SURV. FINLAND	2800	0	63.94	29.0717	0.01	IGNEOUS	VOLCANIC	UNKNOWN	KOMATIITE	38.7	21.6	26.87	3	0	4.57	10	70.18	11	10	20
1SII 93-3/102.00	Europe	Baltic	Tipasjärvi-Kuhmo-Suomussalmi	10.1007/BF01167428	ARCHEAN EVOLUTION OF THE TIPASJÄRVI-KUHMO-SUOMUSSALMI GREENSTONE COMPLEX, FINLAND	BULL. GEOL. SURV. FINLAND	2800	0	64.2341	29.095	0.01	IGNEOUS	VOLCANIC	UNKNOWN	KOMATIITE	40.4	21.7	9	5	10	1	0	24	7	30	20
77-11	Europe	Baltic	Tipasjärvi-Kuhmo-Suomussalmi	10.2138/am-2016-5540	THE ARCHEAN GREENSTONE BELT OF FINLAND: GEOLOGY, GEOCHEMISTRY AND GEODYNAMIC EVOLUTION	MEM. DOC. CENTRE ARM. ET. STRUCT. SOCLES RENNES	2800	0	63.91	29.04	0.01	IGNEOUS	VOLCANIC	UNKNOWN	KOMATIITE	43.01	21.7				0		24	0
2F-PTP-03	Europe	Baltic	Tipasjärvi-Kuhmo-Suomussalmi	10.1016/j.precamres.2012.12.004	GEOCHEMISTRY OF KOMATIITES FROM THE TIPASJÄRVI, KUHMO, SUOMUSSALMI, ILOMANTSI AND TULPPIO GREENSTONE BELTS, FINLAND: IMPLICATIONS FOR TECTONIC SETTING AND NI SULPHIDE PROSPECTIVITY	PREC. RESEARCH	2800	0	64.23	29.08	0.01	IGNEOUS	VOLCANIC	UNKNOWN	KOMATIITE	46.3	21.7	1.94	0.06	11	0.38		7.69	0.95	0.52	1.69	0.32	1.97
KJP-87-14.2	Europe	Baltic	Tipasjärvi-Kuhmo-Suomussalmi	10.1016/j.precamres.2012.12.004	GEOCHEMISTRY OF KOMATIITES FROM THE TIPASJÄRVI, KUHMO, SUOMUSSALMI, ILOMANTSI AND TULPPIO GREENSTONE BELTS, FINLAND: IMPLICATIONS FOR TECTONIC SETTING AND NI SULPHIDE PROSPECTIVITY	PREC. RESEARCH	2800	0	63.17	25.1	0.01	IGNEOUS	VOLCANIC	UNKNOWN	KOMATIITE	40.5	21.8	4.65	0.41	30	0.85		27.4	4.24	15.3	29.6	3.59	14.2
160TOH 94-1	Europe	Baltic	Tipasjärvi-Kuhmo-Suomussalmi	10.1007/BF01167453	ARCHEAN EVOLUTION OF THE TIPASJÄRVI-KUHMO-SUOMUSSALMI GREENSTONE COMPLEX, FINLAND	BULL. GEOL. SURV. FINLAND	2800	0	64.237	29.1066	0.01	IGNEOUS	VOLCANIC	UNKNOWN	KOMATIITE	42.9	21.8	17.91	6	0	8.23	0	11.84	16	30	20
48JTL 96-1/7.60	Europe	Baltic	Tipasjärvi-Kuhmo-Suomussalmi	10.1130/B26207.1	ARCHEAN EVOLUTION OF THE TIPASJÄRVI-KUHMO-SUOMUSSALMI GREENSTONE COMPLEX, FINLAND	BULL. GEOL. SURV. FINLAND	2800	0	63.8663	28.9194	0.01	IGNEOUS	VOLCANIC	UNKNOWN	KOMATIITE	44.6	21.8	0	8	0	6.4	20	5.07	14	20	30
63SMS 63-2/64.75	Europe	Baltic	Tipasjärvi-Kuhmo-Suomussalmi	10.1007/BF01167529	ARCHEAN EVOLUTION OF THE TIPASJÄRVI-KUHMO-SUOMUSSALMI GREENSTONE COMPLEX, FINLAND	BULL. GEOL. SURV. FINLAND	2800	0	65.1965	29.1156	0.01	IGNEOUS	VOLCANIC	UNKNOWN	KOMATIITE	49.5	21.8	35.83	0	0	4.57	0	7.61	15	0	10
24-TOH-93-1	Europe	Baltic	Tipasjärvi-Kuhmo-Suomussalmi	10.1007/BF01167287	ARCHEAN EVOLUTION OF THE TIPASJÄRVI-KUHMO-SUOMUSSALMI GREENSTONE COMPLEX, FINLAND	BULL. GEOL. SURV. FINLAND	2800	0	64.2328	29.0902	0.01	IGNEOUS	VOLCANIC	UNKNOWN	KOMATIITE	46.34	21.86	31		7	6		9	3	7	16	0.3	1.6
142TOH 94-1	Europe	Baltic	Tipasjärvi-Kuhmo-Suomussalmi	10.1007/BF01167454	ARCHEAN EVOLUTION OF THE TIPASJÄRVI-KUHMO-SUOMUSSALMI GREENSTONE COMPLEX, FINLAND	BULL. GEOL. SURV. FINLAND	2800	0	64.237	29.11	0.01	IGNEOUS	VOLCANIC	UNKNOWN	KOMATIITE	44.8	21.9	53.74	5	10	5.49	20	32.98	17	30	10
47JSN 95-1	Europe	Baltic	Tipasjärvi-Kuhmo-Suomussalmi	10.1016/S0301-9268(02)00222-X	ARCHEAN EVOLUTION OF THE TIPASJÄRVI-KUHMO-SUOMUSSALMI GREENSTONE COMPLEX, FINLAND	BULL. GEOL. SURV. FINLAND	2800	0	63.9365	29.0791	0.01	IGNEOUS	VOLCANIC	UNKNOWN	KOMATIITE	42.8	22	26.87	2	10	6.4	30	21.14	14	30	0
28JTL 97-1	Europe	Baltic	Tipasjärvi-Kuhmo-Suomussalmi	10.1130/G31703.1	ARCHEAN EVOLUTION OF THE TIPASJÄRVI-KUHMO-SUOMUSSALMI GREENSTONE COMPLEX, FINLAND	BULL. GEOL. SURV. FINLAND	2800	0	63.8935	28.9531	0.01	IGNEOUS	VOLCANIC	UNKNOWN	KOMATIITE	44.9	22	8.96	9	10	5.49	30	16.07	11	20	10
63SMS 63-2/142.50	Europe	Baltic	Tipasjärvi-Kuhmo-Suomussalmi	10.1007/BF01167530	ARCHEAN EVOLUTION OF THE TIPASJÄRVI-KUHMO-SUOMUSSALMI GREENSTONE COMPLEX, FINLAND	BULL. GEOL. SURV. FINLAND	2800	0	65.1965	29.1156	0.01	IGNEOUS	VOLCANIC	UNKNOWN	KOMATIITE	47.7	22	17.91	1	10	3.66	10	6.76	14	10	20
143TOH 94-1	Europe	Baltic	Tipasjärvi-Kuhmo-Suomussalmi	10.1007/BF01167456	ARCHEAN EVOLUTION OF THE TIPASJÄRVI-KUHMO-SUOMUSSALMI GREENSTONE COMPLEX, FINLAND	BULL. GEOL. SURV. FINLAND	2800	0	64.2371	29.1092	0.01	IGNEOUS	VOLCANIC	UNKNOWN	KOMATIITE	42.91	22.03	4.9		8	0.07		12	1	2	6
23SMS 62-1/65.45	Europe	Baltic	Tipasjärvi-Kuhmo-Suomussalmi	10.1007/BF01167511	ARCHEAN EVOLUTION OF THE TIPASJÄRVI-KUHMO-SUOMUSSALMI GREENSTONE COMPLEX, FINLAND	BULL. GEOL. SURV. FINLAND	2800	0	65.1459	29.0758	0.01	IGNEOUS	VOLCANIC	UNKNOWN	KOMATIITE	42.4	22.1	0	15	10	3.66	20	36.36	19	20	30
85JSK 93-1	Europe	Baltic	Tipasjärvi-Kuhmo-Suomussalmi	10.1007/BF01167291	ARCHEAN EVOLUTION OF THE TIPASJÄRVI-KUHMO-SUOMUSSALMI GREENSTONE COMPLEX, FINLAND	BULL. GEOL. SURV. FINLAND	2800	0	64.2414	29.1125	0.01	IGNEOUS	VOLCANIC	UNKNOWN	KOMATIITE	41.7	22.2	44.78	4	10	4.57	0	39.74	3	20	0
162TOH 94-1	Europe	Baltic	Tipasjärvi-Kuhmo-Suomussalmi	10.1007/BF01167457	ARCHEAN EVOLUTION OF THE TIPASJÄRVI-KUHMO-SUOMUSSALMI GREENSTONE COMPLEX, FINLAND	BULL. GEOL. SURV. FINLAND	2800	0	64.2371	29.1064	0.01	IGNEOUS	VOLCANIC	UNKNOWN	KOMATIITE	42.6	22.2	44.78	7	0	7.32	20	23.68	13	10	0
98TOH 94-1	Europe	Baltic	Tipasjärvi-Kuhmo-Suomussalmi	10.1007/BF01167385	ARCHEAN EVOLUTION OF THE TIPASJÄRVI-KUHMO-SUOMUSSALMI GREENSTONE COMPLEX, FINLAND	BULL. GEOL. SURV. FINLAND	2800	0	64.3031	29.0501	0.01	IGNEOUS	VOLCANIC	UNKNOWN	KOMATIITE	44.7	22.2	26.87	7	0	2.74	10	16.91	9	10	20
179TOH 93-1	Europe	Baltic	Tipasjärvi-Kuhmo-Suomussalmi	10.1007/BF01167468	ARCHEAN EVOLUTION OF THE TIPASJÄRVI-KUHMO-SUOMUSSALMI GREENSTONE COMPLEX, FINLAND	BULL. GEOL. SURV. FINLAND	2800	0	64.2379	29.0931	0.01	IGNEOUS	VOLCANIC	UNKNOWN	KOMATIITE	45.2	22.2	3.2	4	0	0	10	13.53	2	20	20
285JSN 95-1	Europe	Baltic	Tipasjärvi-Kuhmo-Suomussalmi	10.1134/S0016702906040021	ARCHEAN EVOLUTION OF THE TIPASJÄRVI-KUHMO-SUOMUSSALMI GREENSTONE COMPLEX, FINLAND	BULL. GEOL. SURV. FINLAND	2800	0	63.9499	29.0876	0.01	IGNEOUS	VOLCANIC	UNKNOWN	KOMATIITE	45.5	22.3	80.61	2	0	8.23	20	23.68	17	10	10
2B2-PTP-03	Europe	Baltic	Tipasjärvi-Kuhmo-Suomussalmi	10.1016/j.precamres.2012.12.004	GEOCHEMISTRY OF KOMATIITES FROM THE TIPASJÄRVI, KUHMO, SUOMUSSALMI, ILOMANTSI AND TULPPIO GREENSTONE BELTS, FINLAND: IMPLICATIONS FOR TECTONIC SETTING AND NI SULPHIDE PROSPECTIVITY	PREC. RESEARCH	2800	0	64.23	29.08	0.01	IGNEOUS	VOLCANIC	UNKNOWN	KOMATIITE	44.1	22.4	3.91	0	18	2.05		14	0.68	1.06	2.38	0.41	2.13
194JSN 95-1	Europe	Baltic	Tipasjärvi-Kuhmo-Suomussalmi	10.1007/BF02597713	ARCHEAN EVOLUTION OF THE TIPASJÄRVI-KUHMO-SUOMUSSALMI GREENSTONE COMPLEX, FINLAND	BULL. GEOL. SURV. FINLAND	2800	0	63.9493	29.075	0.01	IGNEOUS	VOLCANIC	UNKNOWN	KOMATIITE	46.2	22.4	35.83	4	20	3.66	0	37.21	11	0	0
56TOH 94-1	Europe	Baltic	Tipasjärvi-Kuhmo-Suomussalmi	10.1007/BF01167301	ARCHEAN EVOLUTION OF THE TIPASJÄRVI-KUHMO-SUOMUSSALMI GREENSTONE COMPLEX, FINLAND	BULL. GEOL. SURV. FINLAND	2800	0	64.2448	29.0708	0.01	IGNEOUS	VOLCANIC	UNKNOWN	KOMATIITE	42.3	22.5	53.74	7	10	1.83	20	8.46	5	10	0
34JTL 96-1	Europe	Baltic	Tipasjärvi-Kuhmo-Suomussalmi	10.1093/petrology/egl053	ARCHEAN EVOLUTION OF THE TIPASJÄRVI-KUHMO-SUOMUSSALMI GREENSTONE COMPLEX, FINLAND	BULL. GEOL. SURV. FINLAND	2800	0	63.8573	28.9123	0.01	IGNEOUS	VOLCANIC	UNKNOWN	KOMATIITE	43.4	22.5	26.87	10	10	3.66	0	1.69	16	20	0
8SII 93-2/85.30	Europe	Baltic	Tipasjärvi-Kuhmo-Suomussalmi	10.1016/j.jvolgeores.2008.02.025	ARCHEAN EVOLUTION OF THE TIPASJÄRVI-KUHMO-SUOMUSSALMI GREENSTONE COMPLEX, FINLAND	BULL. GEOL. SURV. FINLAND	2800	0	64.232	29.0899	0.01	IGNEOUS	VOLCANIC	UNKNOWN	KOMATIITE	47.74	22.53	4.9		8	0.07		9	1	2	16
48JTL 96-1	Europe	Baltic	Tipasjärvi-Kuhmo-Suomussalmi	10.1016/j.lithos.2015.07.006	ARCHEAN EVOLUTION OF THE TIPASJÄRVI-KUHMO-SUOMUSSALMI GREENSTONE COMPLEX, FINLAND	BULL. GEOL. SURV. FINLAND	2800	0	63.8669	28.9194	0.01	IGNEOUS	VOLCANIC	UNKNOWN	KOMATIITE	43.5	22.6	17.91	9	20	2.74	20	15.22	13	20	20
53-PTP-03	Europe	Baltic	Tipasjärvi-Kuhmo-Suomussalmi	10.1016/j.precamres.2012.12.004	GEOCHEMISTRY OF KOMATIITES FROM THE TIPASJÄRVI, KUHMO, SUOMUSSALMI, ILOMANTSI AND TULPPIO GREENSTONE BELTS, FINLAND: IMPLICATIONS FOR TECTONIC SETTING AND NI SULPHIDE PROSPECTIVITY	PREC. RESEARCH	2800	0	64.45	29	0.01	IGNEOUS	VOLCANIC	UNKNOWN	KOMATIITE	43.8	22.6	3.11	0.38	11	0.54		5.05	0.6	0.57	1.66	0.29	1.83
141TOH 94-1	Europe	Baltic	Tipasjärvi-Kuhmo-Suomussalmi	10.1007/BF01167469	ARCHEAN EVOLUTION OF THE TIPASJÄRVI-KUHMO-SUOMUSSALMI GREENSTONE COMPLEX, FINLAND	BULL. GEOL. SURV. FINLAND	2800	0	64.2379	29.1135	0.01	IGNEOUS	VOLCANIC	UNKNOWN	KOMATIITE	44.2	22.6	26.87	0	10	2.74	0	4.23	18	0	20
148TOH 94-1	Europe	Baltic	Tipasjärvi-Kuhmo-Suomussalmi	10.1007/BF01167462	ARCHEAN EVOLUTION OF THE TIPASJÄRVI-KUHMO-SUOMUSSALMI GREENSTONE COMPLEX, FINLAND	BULL. GEOL. SURV. FINLAND	2800	0	64.2373	29.1077	0.01	IGNEOUS	VOLCANIC	UNKNOWN	KOMATIITE	44.3	22.6	17.91	11	0	7.32	20	6.76	12	10	10
97TOH 94-1	Europe	Baltic	Tipasjärvi-Kuhmo-Suomussalmi	10.1007/BF01167384	ARCHEAN EVOLUTION OF THE TIPASJÄRVI-KUHMO-SUOMUSSALMI GREENSTONE COMPLEX, FINLAND	BULL. GEOL. SURV. FINLAND	2800	0	64.3021	29.0511	0.01	IGNEOUS	VOLCANIC	UNKNOWN	KOMATIITE	44.6	22.6	53.74	8	0	4.57	0	9.3	6	20	40
227JSN 95-1	Europe	Baltic	Tipasjärvi-Kuhmo-Suomussalmi	10.1016/j.jvolgeores.2005.03.008	ARCHEAN EVOLUTION OF THE TIPASJÄRVI-KUHMO-SUOMUSSALMI GREENSTONE COMPLEX, FINLAND	BULL. GEOL. SURV. FINLAND	2800	0	63.959	29.071	0.01	IGNEOUS	VOLCANIC	UNKNOWN	KOMATIITE	45.9	22.6	17.91	9	10	5.49	30	10.99	14	0	10
40TOH 93-1	Europe	Baltic	Tipasjärvi-Kuhmo-Suomussalmi	10.1007/BF01167395	ARCHEAN EVOLUTION OF THE TIPASJÄRVI-KUHMO-SUOMUSSALMI GREENSTONE COMPLEX, FINLAND	BULL. GEOL. SURV. FINLAND	2800	0	64.2329	29.0903	0.01	IGNEOUS	VOLCANIC	UNKNOWN	KOMATIITE	43.6	22.7	17.91	3	0	6.4	20	11.84	14	10	30
102TOH 93-1	Europe	Baltic	Tipasjärvi-Kuhmo-Suomussalmi	10.1007/BF01167433	ARCHEAN EVOLUTION OF THE TIPASJÄRVI-KUHMO-SUOMUSSALMI GREENSTONE COMPLEX, FINLAND	BULL. GEOL. SURV. FINLAND	2800	0	64.2359	29.0872	0.01	IGNEOUS	VOLCANIC	UNKNOWN	KOMATIITE	44.2	22.7	107.48	2	0	15.55	20	8.46	7	0	10
197JTL 96-1	Europe	Baltic	Tipasjärvi-Kuhmo-Suomussalmi	10.1080/00288306.1993.9514583	ARCHEAN EVOLUTION OF THE TIPASJÄRVI-KUHMO-SUOMUSSALMI GREENSTONE COMPLEX, FINLAND	BULL. GEOL. SURV. FINLAND	2800	0	63.8434	28.8983	0.01	IGNEOUS	VOLCANIC	UNKNOWN	KOMATIITE	44.9	22.7	8.96	6	10	5.49	10	6.76	10	0	20
50TOH 95-1	Europe	Baltic	Tipasjärvi-Kuhmo-Suomussalmi	10.1007/BF01167470	ARCHEAN EVOLUTION OF THE TIPASJÄRVI-KUHMO-SUOMUSSALMI GREENSTONE COMPLEX, FINLAND	BULL. GEOL. SURV. FINLAND	2800	0	64.2381	29.1119	0.01	IGNEOUS	VOLCANIC	UNKNOWN	KOMATIITE	45	22.7	44.78	2	10	3.66	20	4.23	15	0	10
111TOH 93-1	Europe	Baltic	Tipasjärvi-Kuhmo-Suomussalmi	10.1007/BF01167438	ARCHEAN EVOLUTION OF THE TIPASJÄRVI-KUHMO-SUOMUSSALMI GREENSTONE COMPLEX, FINLAND	BULL. GEOL. SURV. FINLAND	2800	0	64.2362	29.0856	0.01	IGNEOUS	VOLCANIC	UNKNOWN	KOMATIITE	48.5	22.7	8.96	7	0	1.83	10	6.76	4	0	20
8SII 93-1/112.50	Europe	Baltic	Tipasjärvi-Kuhmo-Suomussalmi	10.1016/0377-0273(96)00015-7	ARCHEAN EVOLUTION OF THE TIPASJÄRVI-KUHMO-SUOMUSSALMI GREENSTONE COMPLEX, FINLAND	BULL. GEOL. SURV. FINLAND	2800	0	64.232	29.0899	0.01	IGNEOUS	VOLCANIC	UNKNOWN	KOMATIITE	47.22	22.77	4.9		14	0.07		7	1	2	2
95JSK 93-1/14.00	Europe	Baltic	Tipasjärvi-Kuhmo-Suomussalmi	10.1007/BF01167490	ARCHEAN EVOLUTION OF THE TIPASJÄRVI-KUHMO-SUOMUSSALMI GREENSTONE COMPLEX, FINLAND	BULL. GEOL. SURV. FINLAND	2800	0	64.4439	29.0416	0.01	IGNEOUS	VOLCANIC	UNKNOWN	KOMATIITE	43.7	22.8	35.83	6	0	0	10	14.38	5	0	30
63SMS 63-2/54.85	Europe	Baltic	Tipasjärvi-Kuhmo-Suomussalmi	10.1007/BF01167531	ARCHEAN EVOLUTION OF THE TIPASJÄRVI-KUHMO-SUOMUSSALMI GREENSTONE COMPLEX, FINLAND	BULL. GEOL. SURV. FINLAND	2800	0	65.1965	29.1156	0.01	IGNEOUS	VOLCANIC	UNKNOWN	KOMATIITE	47.9	22.8	8.96	2	0	2.74	20	4.23	13	20	10
19TOH 94-1	Europe	Baltic	Tipasjärvi-Kuhmo-Suomussalmi	10.1007/BF01167379	ARCHEAN EVOLUTION OF THE TIPASJÄRVI-KUHMO-SUOMUSSALMI GREENSTONE COMPLEX, FINLAND	BULL. GEOL. SURV. FINLAND	2800	0	64.2934	29.0512	0.01	IGNEOUS	VOLCANIC	UNKNOWN	KOMATIITE	41.4	22.9	26.87	6	0	1.83	0	9.3	7	10	0
168TOH 93-1	Europe	Baltic	Tipasjärvi-Kuhmo-Suomussalmi	10.1007/BF01167442	ARCHEAN EVOLUTION OF THE TIPASJÄRVI-KUHMO-SUOMUSSALMI GREENSTONE COMPLEX, FINLAND	BULL. GEOL. SURV. FINLAND	2800	0	64.2363	29.0906	0.01	IGNEOUS	VOLCANIC	UNKNOWN	KOMATIITE	41.4	22.9	17.91	3	10	2.29	20	16.91	6	10	10
151TOH 94-1	Europe	Baltic	Tipasjärvi-Kuhmo-Suomussalmi	10.1007/BF01167465	ARCHEAN EVOLUTION OF THE TIPASJÄRVI-KUHMO-SUOMUSSALMI GREENSTONE COMPLEX, FINLAND	BULL. GEOL. SURV. FINLAND	2800	0	64.2374	29.1074	0.01	IGNEOUS	VOLCANIC	UNKNOWN	KOMATIITE	44.4	22.9	35.83	2	0	6.4	10	10.99	17	10	30
23SMS 62-1/151.80	Europe	Baltic	Tipasjärvi-Kuhmo-Suomussalmi	10.1007/BF01167512	ARCHEAN EVOLUTION OF THE TIPASJÄRVI-KUHMO-SUOMUSSALMI GREENSTONE COMPLEX, FINLAND	BULL. GEOL. SURV. FINLAND	2800	0	65.1459	29.0758	0.01	IGNEOUS	VOLCANIC	UNKNOWN	KOMATIITE	38.26	22.91	4.9		7	0.07		41	1	2	8
43TOH 93-1	Europe	Baltic	Tipasjärvi-Kuhmo-Suomussalmi	10.1007/BF01167396	ARCHEAN EVOLUTION OF THE TIPASJÄRVI-KUHMO-SUOMUSSALMI GREENSTONE COMPLEX, FINLAND	BULL. GEOL. SURV. FINLAND	2800	0	64.2329	29.0907	0.01	IGNEOUS	VOLCANIC	UNKNOWN	KOMATIITE	43.2	23	44.78	5	0	6.4	0	10.99	5	10	30
158JTL 96-1	Europe	Baltic	Tipasjärvi-Kuhmo-Suomussalmi	10.1007/s00410-013-0884-3	ARCHEAN EVOLUTION OF THE TIPASJÄRVI-KUHMO-SUOMUSSALMI GREENSTONE COMPLEX, FINLAND	BULL. GEOL. SURV. FINLAND	2800	0	63.8527	28.8895	0.01	IGNEOUS	VOLCANIC	UNKNOWN	KOMATIITE	43.9	23	35.83	11	10	3.66	0	10.15	14	20	30
1HP 92-1	Europe	Baltic	Tipasjärvi-Kuhmo-Suomussalmi	10.1007/BF01167422	ARCHEAN EVOLUTION OF THE TIPASJÄRVI-KUHMO-SUOMUSSALMI GREENSTONE COMPLEX, FINLAND	BULL. GEOL. SURV. FINLAND	2800	0	64.2338	29.0877	0.01	IGNEOUS	VOLCANIC	UNKNOWN	KOMATIITE	44.51	23.02	19	0.2	10	0		25	0	1	0	0.7	3.1
42TOH 93-1	Europe	Baltic	Tipasjärvi-Kuhmo-Suomussalmi	10.1007/BF01167397	ARCHEAN EVOLUTION OF THE TIPASJÄRVI-KUHMO-SUOMUSSALMI GREENSTONE COMPLEX, FINLAND	BULL. GEOL. SURV. FINLAND	2800	0	64.2329	29.0903	0.01	IGNEOUS	VOLCANIC	UNKNOWN	KOMATIITE	45.43	23.08	4.9		10	0.07		12	1	2	5
96JSK 93-1/12.70	Europe	Baltic	Tipasjärvi-Kuhmo-Suomussalmi	10.1007/BF01167488	ARCHEAN EVOLUTION OF THE TIPASJÄRVI-KUHMO-SUOMUSSALMI GREENSTONE COMPLEX, FINLAND	BULL. GEOL. SURV. FINLAND	2800	0	64.4433	29.0431	0.01	IGNEOUS	VOLCANIC	UNKNOWN	KOMATIITE	41	23.1	17.91	10	10	1.83	0	58.35	4	20	10
86TOH 93-1	Europe	Baltic	Tipasjärvi-Kuhmo-Suomussalmi	10.1007/BF01167424	ARCHEAN EVOLUTION OF THE TIPASJÄRVI-KUHMO-SUOMUSSALMI GREENSTONE COMPLEX, FINLAND	BULL. GEOL. SURV. FINLAND	2800	0	64.2339	29.0914	0.01	IGNEOUS	VOLCANIC	UNKNOWN	KOMATIITE	44.5	23.1	0	4	0	2.29	20	13.53	7	30	20
137TOH 94-1	Europe	Baltic	Tipasjärvi-Kuhmo-Suomussalmi	10.1007/BF01167473	ARCHEAN EVOLUTION OF THE TIPASJÄRVI-KUHMO-SUOMUSSALMI GREENSTONE COMPLEX, FINLAND	BULL. GEOL. SURV. FINLAND	2800	0	64.2385	29.1125	0.01	IGNEOUS	VOLCANIC	UNKNOWN	KOMATIITE	47.9	23.1	17.91	9	30	5.49	10	4.23	15	10	30
5SPL 97-1	Europe	Baltic	Tipasjärvi-Kuhmo-Suomussalmi	10.1007/BF02600571	ARCHEAN EVOLUTION OF THE TIPASJÄRVI-KUHMO-SUOMUSSALMI GREENSTONE COMPLEX, FINLAND	BULL. GEOL. SURV. FINLAND	2800	0	63.8165	28.8087	0.01	IGNEOUS	VOLCANIC	UNKNOWN	KOMATIITE	39.8	23.2	26.87	6	10	6.4	20	90.48	12	0	20
28SMS 62-1/126.45	Europe	Baltic	Tipasjärvi-Kuhmo-Suomussalmi	10.1007/BF01167518	ARCHEAN EVOLUTION OF THE TIPASJÄRVI-KUHMO-SUOMUSSALMI GREENSTONE COMPLEX, FINLAND	BULL. GEOL. SURV. FINLAND	2800	0	65.1464	29.076	0.01	IGNEOUS	VOLCANIC	UNKNOWN	KOMATIITE	42.6	23.2	17.91	9	0	2.74	20	38.05	16	0	10
2HP 92-1	Europe	Baltic	Tipasjärvi-Kuhmo-Suomussalmi	10.1007/BF01167410	ARCHEAN EVOLUTION OF THE TIPASJÄRVI-KUHMO-SUOMUSSALMI GREENSTONE COMPLEX, FINLAND	BULL. GEOL. SURV. FINLAND	2800	0	64.2334	29.0878	0.01	IGNEOUS	VOLCANIC	UNKNOWN	KOMATIITE	46.7	23.27	8	0.1	12	0		15	0	0	0	0.5	2.6
144TOH 94-1	Europe	Baltic	Tipasjärvi-Kuhmo-Suomussalmi	10.1007/BF01167455	ARCHEAN EVOLUTION OF THE TIPASJÄRVI-KUHMO-SUOMUSSALMI GREENSTONE COMPLEX, FINLAND	BULL. GEOL. SURV. FINLAND	2800	0	64.237	29.1087	0.01	IGNEOUS	VOLCANIC	UNKNOWN	KOMATIITE	41	23.3	8.96	8	20	4.57	10	54.12	16	10	0
95JSK 93-1/29.50	Europe	Baltic	Tipasjärvi-Kuhmo-Suomussalmi	10.1007/BF01167491	ARCHEAN EVOLUTION OF THE TIPASJÄRVI-KUHMO-SUOMUSSALMI GREENSTONE COMPLEX, FINLAND	BULL. GEOL. SURV. FINLAND	2800	0	64.4439	29.0419	0.01	IGNEOUS	VOLCANIC	UNKNOWN	KOMATIITE	42.1	23.3	8.96	0	0	2.74	30	5.92	4	10	20
96JSK 93-1/28.00	Europe	Baltic	Tipasjärvi-Kuhmo-Suomussalmi	10.1007/BF01167487	ARCHEAN EVOLUTION OF THE TIPASJÄRVI-KUHMO-SUOMUSSALMI GREENSTONE COMPLEX, FINLAND	BULL. GEOL. SURV. FINLAND	2800	0	64.4432	29.0434	0.01	IGNEOUS	VOLCANIC	UNKNOWN	KOMATIITE	43.6	23.3	35.83	3	0	1.83	40	10.99	6	20	10
71TOH 93-1	Europe	Baltic	Tipasjärvi-Kuhmo-Suomussalmi	10.1007/BF01167415	ARCHEAN EVOLUTION OF THE TIPASJÄRVI-KUHMO-SUOMUSSALMI GREENSTONE COMPLEX, FINLAND	BULL. GEOL. SURV. FINLAND	2800	0	64.2336	29.091	0.01	IGNEOUS	VOLCANIC	UNKNOWN	KOMATIITE	45.7	23.3	8.96	5	10	2.74	10	11.84	5	0	20
24-TOH-93-1	Europe	Baltic	Tipasjärvi-Kuhmo-Suomussalmi	10.1007/BF01167287	KOMATIITE GEOLOGY OF THE SIIVIKKOVAARA AND KELLOJÄRVI AREAS OF THE KUHMO GREENSTONE BELT	TURKU UNIVERSITY, DEPARTMENT OF GEOLOGY-TECHNICAL REPORT	2800	0	64.2328	29.0902	0.01	IGNEOUS	VOLCANIC	UNKNOWN	KOMATIITE	49.4	23.3	1			0.2		9.6	1.5	0.4	1.5	0.3	1.6
79-191	Europe	Baltic	Tipasjärvi-Kuhmo-Suomussalmi	10.1144/gsjgs.144.6.0945	THE ARCHEAN GREENSTONE BELT OF FINLAND: GEOLOGY, GEOCHEMISTRY AND GEODYNAMIC EVOLUTION	MEM. DOC. CENTRE ARM. ET. STRUCT. SOCLES RENNES	2800	0	63.91	29.04	0.01	IGNEOUS	VOLCANIC	UNKNOWN	KOMATIITE	43.91	23.31	5
39TOH 93-1	Europe	Baltic	Tipasjärvi-Kuhmo-Suomussalmi	10.1007/BF01167398	ARCHEAN EVOLUTION OF THE TIPASJÄRVI-KUHMO-SUOMUSSALMI GREENSTONE COMPLEX, FINLAND	BULL. GEOL. SURV. FINLAND	2800	0	64.2329	29.0903	0.01	IGNEOUS	VOLCANIC	UNKNOWN	KOMATIITE	42.4	23.4	35.83	5	0	3.2	0	7.61	3	20	10
74TOH 93-1	Europe	Baltic	Tipasjärvi-Kuhmo-Suomussalmi	10.1007/BF01167417	ARCHEAN EVOLUTION OF THE TIPASJÄRVI-KUHMO-SUOMUSSALMI GREENSTONE COMPLEX, FINLAND	BULL. GEOL. SURV. FINLAND	2800	0	64.2337	29.0911	0.01	IGNEOUS	VOLCANIC	UNKNOWN	KOMATIITE	43.7	23.4	26.87	6	10	4.57	0	12.68	19	10	0
128JTL 96-2	Europe	Baltic	Tipasjärvi-Kuhmo-Suomussalmi	10.1016/j.jseaes.2005.05.008	ARCHEAN EVOLUTION OF THE TIPASJÄRVI-KUHMO-SUOMUSSALMI GREENSTONE COMPLEX, FINLAND	BULL. GEOL. SURV. FINLAND	2800	0	63.8642	28.8809	0.01	IGNEOUS	VOLCANIC	UNKNOWN	KOMATIITE	45.8	23.4	17.91	6	10	2.74	20	9.3	12	20	10
8SII 93-3 /86.10	Europe	Baltic	Tipasjärvi-Kuhmo-Suomussalmi	10.1016/S0009-2541(98)00196-X	ARCHEAN EVOLUTION OF THE TIPASJÄRVI-KUHMO-SUOMUSSALMI GREENSTONE COMPLEX, FINLAND	BULL. GEOL. SURV. FINLAND	2800	0	64.232	29.0899	0.01	IGNEOUS	VOLCANIC	UNKNOWN	KOMATIITE	46.15	23.45	4.9		8	0.07		7	1	0	11
82TOH 93-1	Europe	Baltic	Tipasjärvi-Kuhmo-Suomussalmi	10.1007/BF01167423	ARCHEAN EVOLUTION OF THE TIPASJÄRVI-KUHMO-SUOMUSSALMI GREENSTONE COMPLEX, FINLAND	BULL. GEOL. SURV. FINLAND	2800	0	64.2338	29.0914	0.01	IGNEOUS	VOLCANIC	UNKNOWN	KOMATIITE	43.62	23.51	4.9		11	0.07		42	1	4	4
50TOH 95-1	Europe	Baltic	Tipasjärvi-Kuhmo-Suomussalmi	10.1007/BF01167471	ARCHEAN EVOLUTION OF THE TIPASJÄRVI-KUHMO-SUOMUSSALMI GREENSTONE COMPLEX, FINLAND	BULL. GEOL. SURV. FINLAND	2800	0	64.2381	29.1121	0.01	IGNEOUS	VOLCANIC	UNKNOWN	KOMATIITE	42.5	23.6	35.83	0	10	5.49	10	5.92	16	10	10
80TOH 93-1	Europe	Baltic	Tipasjärvi-Kuhmo-Suomussalmi	10.1007/BF01167418	ARCHEAN EVOLUTION OF THE TIPASJÄRVI-KUHMO-SUOMUSSALMI GREENSTONE COMPLEX, FINLAND	BULL. GEOL. SURV. FINLAND	2800	0	64.2337	29.0913	0.01	IGNEOUS	VOLCANIC	UNKNOWN	KOMATIITE	42.6	23.6	17.91	8	0	1.37	30	14.38	5	20	30
65TOH 93-1	Europe	Baltic	Tipasjärvi-Kuhmo-Suomussalmi	10.1007/BF01167411	ARCHEAN EVOLUTION OF THE TIPASJÄRVI-KUHMO-SUOMUSSALMI GREENSTONE COMPLEX, FINLAND	BULL. GEOL. SURV. FINLAND	2800	0	64.2334	29.091	0.01	IGNEOUS	VOLCANIC	UNKNOWN	KOMATIITE	43.32	23.61	4.9		10	0.07		20	1	5	14
120TOH 95-1	Europe	Baltic	Tipasjärvi-Kuhmo-Suomussalmi	10.1007/BF01167306	ARCHEAN EVOLUTION OF THE TIPASJÄRVI-KUHMO-SUOMUSSALMI GREENSTONE COMPLEX, FINLAND	BULL. GEOL. SURV. FINLAND	2800	0	64.2489	29.0757	0.01	IGNEOUS	VOLCANIC	UNKNOWN	KOMATIITE	41.4	23.7	44.78	7	10	5.49	10	15.22	14	10	10
48JTL 96-1/4.90	Europe	Baltic	Tipasjärvi-Kuhmo-Suomussalmi	10.1007/s00410-012-0816-7	ARCHEAN EVOLUTION OF THE TIPASJÄRVI-KUHMO-SUOMUSSALMI GREENSTONE COMPLEX, FINLAND	BULL. GEOL. SURV. FINLAND	2800	0	63.8664	28.9193	0.01	IGNEOUS	VOLCANIC	UNKNOWN	KOMATIITE	41.7	23.7	0	5	0	2.74	10	17.76	10	10	20
20JTL 98 1	Europe	Baltic	Tipasjärvi-Kuhmo-Suomussalmi	10.1016/S0009-2541(98)00174-0	ARCHEAN EVOLUTION OF THE TIPASJÄRVI-KUHMO-SUOMUSSALMI GREENSTONE COMPLEX, FINLAND	BULL. GEOL. SURV. FINLAND	2800	0	63.8256	28.8404	0.01	IGNEOUS	VOLCANIC	UNKNOWN	KOMATIITE	41.8	23.7	26.87	7	10	5.49	10	16.91	13	20	10
146TOH 94-1	Europe	Baltic	Tipasjärvi-Kuhmo-Suomussalmi	10.1007/BF01167460	ARCHEAN EVOLUTION OF THE TIPASJÄRVI-KUHMO-SUOMUSSALMI GREENSTONE COMPLEX, FINLAND	BULL. GEOL. SURV. FINLAND	2800	0	64.2372	29.1079	0.01	IGNEOUS	VOLCANIC	UNKNOWN	KOMATIITE	42	23.7	0	4	10	4.57	20	21.14	14	0	20
147TOH 94-1	Europe	Baltic	Tipasjärvi-Kuhmo-Suomussalmi	10.1007/BF01167463	ARCHEAN EVOLUTION OF THE TIPASJÄRVI-KUHMO-SUOMUSSALMI GREENSTONE COMPLEX, FINLAND	BULL. GEOL. SURV. FINLAND	2800	0	64.2373	29.1078	0.01	IGNEOUS	VOLCANIC	UNKNOWN	KOMATIITE	44	23.7	35.83	4	0	4.57	20	17.76	16	0	10
37JSN 95-1	Europe	Baltic	Tipasjärvi-Kuhmo-Suomussalmi	10.1002/2014GC005649	ARCHEAN EVOLUTION OF THE TIPASJÄRVI-KUHMO-SUOMUSSALMI GREENSTONE COMPLEX, FINLAND	BULL. GEOL. SURV. FINLAND	2800	0	63.9368	29.0714	0.01	IGNEOUS	VOLCANIC	UNKNOWN	KOMATIITE	44.1	23.8	17.91	7	0	3.66	10	14.38	14	10	20
95JSK 93-1/0.40-7.00	Europe	Baltic	Tipasjärvi-Kuhmo-Suomussalmi	10.1007/BF01167492	ARCHEAN EVOLUTION OF THE TIPASJÄRVI-KUHMO-SUOMUSSALMI GREENSTONE COMPLEX, FINLAND	BULL. GEOL. SURV. FINLAND	2800	0	64.444	29.0413	0.01	IGNEOUS	VOLCANIC	UNKNOWN	KOMATIITE	43.85	23.87	4.9	0.8	5	0		5	1	4	11	0.5	2.9
70KYK 94-1	Europe	Baltic	Tipasjärvi-Kuhmo-Suomussalmi	10.1130/0016-7606(1958)69[1473:DBOTBA]2.0.CO;2	ARCHEAN EVOLUTION OF THE TIPASJÄRVI-KUHMO-SUOMUSSALMI GREENSTONE COMPLEX, FINLAND	BULL. GEOL. SURV. FINLAND	2800	0	63.9389	29.0625	0.01	IGNEOUS	VOLCANIC	UNKNOWN	KOMATIITE	41.3	23.9	71.65	4	10	7.32	10	11.84	17	10	10
178TOH 93-1	Europe	Baltic	Tipasjärvi-Kuhmo-Suomussalmi	10.1007/BF01167446	ARCHEAN EVOLUTION OF THE TIPASJÄRVI-KUHMO-SUOMUSSALMI GREENSTONE COMPLEX, FINLAND	BULL. GEOL. SURV. FINLAND	2800	0	64.2367	29.0953	0.01	IGNEOUS	VOLCANIC	UNKNOWN	KOMATIITE	43.1	23.9	8.96	6	10	0.91	20	19.45	6	30	0
56TOH 93-1	Europe	Baltic	Tipasjärvi-Kuhmo-Suomussalmi	10.1007/BF01167407	ARCHEAN EVOLUTION OF THE TIPASJÄRVI-KUHMO-SUOMUSSALMI GREENSTONE COMPLEX, FINLAND	BULL. GEOL. SURV. FINLAND	2800	0	64.2332	29.0908	0.01	IGNEOUS	VOLCANIC	UNKNOWN	KOMATIITE	43.7	23.9	26.87	5	0	3.66	20	15.22	6	10	0
88TOH 93-1	Europe	Baltic	Tipasjärvi-Kuhmo-Suomussalmi	10.1007/BF01167425	ARCHEAN EVOLUTION OF THE TIPASJÄRVI-KUHMO-SUOMUSSALMI GREENSTONE COMPLEX, FINLAND	BULL. GEOL. SURV. FINLAND	2800	0	64.2339	29.0916	0.01	IGNEOUS	VOLCANIC	UNKNOWN	KOMATIITE	44.3	23.9	26.87	5	10	2.29	10	15.22	3	0	10
236JTL 96-1	Europe	Baltic	Tipasjärvi-Kuhmo-Suomussalmi	10.2113/gsecongeo.82.1.87	ARCHEAN EVOLUTION OF THE TIPASJÄRVI-KUHMO-SUOMUSSALMI GREENSTONE COMPLEX, FINLAND	BULL. GEOL. SURV. FINLAND	2800	0	63.8332	28.8819	0.01	IGNEOUS	VOLCANIC	UNKNOWN	KOMATIITE	44.9	23.9	8.96	4	0	3.66	10	14.38	14	30	10
28SMS 62-1/137.75	Europe	Baltic	Tipasjärvi-Kuhmo-Suomussalmi	10.1007/BF01167519	ARCHEAN EVOLUTION OF THE TIPASJÄRVI-KUHMO-SUOMUSSALMI GREENSTONE COMPLEX, FINLAND	BULL. GEOL. SURV. FINLAND	2800	0	65.1464	29.076	0.01	IGNEOUS	VOLCANIC	UNKNOWN	KOMATIITE	38.55	23.92	4.9		3	0.07		45	1	2	9
66TOH 93-1	Europe	Baltic	Tipasjärvi-Kuhmo-Suomussalmi	10.1007/BF01167412	ARCHEAN EVOLUTION OF THE TIPASJÄRVI-KUHMO-SUOMUSSALMI GREENSTONE COMPLEX, FINLAND	BULL. GEOL. SURV. FINLAND	2800	0	64.2334	29.0911	0.01	IGNEOUS	VOLCANIC	UNKNOWN	KOMATIITE	43.66	23.98	4.9		8	0.07		19	1	2	5
312JEV 95-1	Europe	Baltic	Tipasjärvi-Kuhmo-Suomussalmi	10.1007/BF01167390	ARCHEAN EVOLUTION OF THE TIPASJÄRVI-KUHMO-SUOMUSSALMI GREENSTONE COMPLEX, FINLAND	BULL. GEOL. SURV. FINLAND	2800	0	64.3394	29.1013	0.01	IGNEOUS	VOLCANIC	UNKNOWN	KOMATIITE	42.4	24	35.83	5	10	0	0	13.53	13	0	20
134JTL 95-2	Europe	Baltic	Tipasjärvi-Kuhmo-Suomussalmi	10.1016/j.lithos.2011.11.019	ARCHEAN EVOLUTION OF THE TIPASJÄRVI-KUHMO-SUOMUSSALMI GREENSTONE COMPLEX, FINLAND	BULL. GEOL. SURV. FINLAND	2800	0	64.0311	29.4222	0.01	IGNEOUS	VOLCANIC	UNKNOWN	KOMATIITE	44	24	53.74	4	10	5.49	10	31.29	15	20	10
94JTL 96-1	Europe	Baltic	Tipasjärvi-Kuhmo-Suomussalmi	10.1007/BF01167509	ARCHEAN EVOLUTION OF THE TIPASJÄRVI-KUHMO-SUOMUSSALMI GREENSTONE COMPLEX, FINLAND	BULL. GEOL. SURV. FINLAND	2800	0	64.8863	29.285	0.01	IGNEOUS	VOLCANIC	UNKNOWN	KOMATIITE	46.3	24	53.74	5	0	7.32	20	17.76	16	10	30
77TOH 93-1	Europe	Baltic	Tipasjärvi-Kuhmo-Suomussalmi	10.1007/BF01167419	ARCHEAN EVOLUTION OF THE TIPASJÄRVI-KUHMO-SUOMUSSALMI GREENSTONE COMPLEX, FINLAND	BULL. GEOL. SURV. FINLAND	2800	0	64.2337	29.0912	0.01	IGNEOUS	VOLCANIC	UNKNOWN	KOMATIITE	43.5	24.09	4.9		6	0.07		24	1	2	11
3HP 92-1	Europe	Baltic	Tipasjärvi-Kuhmo-Suomussalmi	10.1007/BF01167401	ARCHEAN EVOLUTION OF THE TIPASJÄRVI-KUHMO-SUOMUSSALMI GREENSTONE COMPLEX, FINLAND	BULL. GEOL. SURV. FINLAND	2800	0	64.233	29.0878	0.01	IGNEOUS	VOLCANIC	UNKNOWN	KOMATIITE	43.67	24.09	17	0.1	6	0		9	0	0	5	0.7	3.2
4JTL 96-2	Europe	Baltic	Tipasjärvi-Kuhmo-Suomussalmi	10.1016/0016-7037(87)90215-8	ARCHEAN EVOLUTION OF THE TIPASJÄRVI-KUHMO-SUOMUSSALMI GREENSTONE COMPLEX, FINLAND	BULL. GEOL. SURV. FINLAND	2800	0	63.8508	28.9041	0.01	IGNEOUS	VOLCANIC	UNKNOWN	KOMATIITE	41.2	24.1	8.96	0	10	2.74	10	38.9	12		10
130JSK 93-1	Europe	Baltic	Tipasjärvi-Kuhmo-Suomussalmi	10.1007/BF01167479	ARCHEAN EVOLUTION OF THE TIPASJÄRVI-KUHMO-SUOMUSSALMI GREENSTONE COMPLEX, FINLAND	BULL. GEOL. SURV. FINLAND	2800	0	64.4391	29.0461	0.01	IGNEOUS	VOLCANIC	UNKNOWN	KOMATIITE	41.9	24.1	53.74	6	30	3.66	10	51.58	6	10	0
99TOH 93-1	Europe	Baltic	Tipasjärvi-Kuhmo-Suomussalmi	10.1007/BF01167432	ARCHEAN EVOLUTION OF THE TIPASJÄRVI-KUHMO-SUOMUSSALMI GREENSTONE COMPLEX, FINLAND	BULL. GEOL. SURV. FINLAND	2800	0	64.2355	29.0869	0.01	IGNEOUS	VOLCANIC	UNKNOWN	KOMATIITE	42.5	24.1	17.91	6	10	2.29	10	10.15	6	20	10
75TOH 93-1	Europe	Baltic	Tipasjärvi-Kuhmo-Suomussalmi	10.1007/BF01167420	ARCHEAN EVOLUTION OF THE TIPASJÄRVI-KUHMO-SUOMUSSALMI GREENSTONE COMPLEX, FINLAND	BULL. GEOL. SURV. FINLAND	2800	0	64.2337	29.0912	0.01	IGNEOUS	VOLCANIC	UNKNOWN	KOMATIITE	43.1	24.1	26.87	5	10	0.46	30	10.99	7	10	10
59TOH 93-1	Europe	Baltic	Tipasjärvi-Kuhmo-Suomussalmi	10.1007/BF01167408	ARCHEAN EVOLUTION OF THE TIPASJÄRVI-KUHMO-SUOMUSSALMI GREENSTONE COMPLEX, FINLAND	BULL. GEOL. SURV. FINLAND	2800	0	64.2333	29.0909	0.01	IGNEOUS	VOLCANIC	UNKNOWN	KOMATIITE	43.8	24.1	0	4	10	3.66	0	16.91	7	10	20
69TOH 93-1	Europe	Baltic	Tipasjärvi-Kuhmo-Suomussalmi	10.1007/BF01167414	ARCHEAN EVOLUTION OF THE TIPASJÄRVI-KUHMO-SUOMUSSALMI GREENSTONE COMPLEX, FINLAND	BULL. GEOL. SURV. FINLAND	2800	0	64.2335	29.091	0.01	IGNEOUS	VOLCANIC	UNKNOWN	KOMATIITE	44.2	24.1	26.87	7	10	2.74	10	7.61	4	0	20
272JSN 95-1	Europe	Baltic	Tipasjärvi-Kuhmo-Suomussalmi	10.1080/00206810902757164	ARCHEAN EVOLUTION OF THE TIPASJÄRVI-KUHMO-SUOMUSSALMI GREENSTONE COMPLEX, FINLAND	BULL. GEOL. SURV. FINLAND	2800	0	63.9439	29.0801	0.01	IGNEOUS	VOLCANIC	UNKNOWN	KOMATIITE	46.8	24.1	0	8	10	4.57	10	6.76	14	10	30
8SII 93-1/89.00	Europe	Baltic	Tipasjärvi-Kuhmo-Suomussalmi	10.1029/2003GC000553	ARCHEAN EVOLUTION OF THE TIPASJÄRVI-KUHMO-SUOMUSSALMI GREENSTONE COMPLEX, FINLAND	BULL. GEOL. SURV. FINLAND	2800	0	64.232	29.0899	0.01	IGNEOUS	VOLCANIC	UNKNOWN	KOMATIITE	40.83	24.11	4.9		12	0.07		22	1	1	4
32TOH 94-1	Europe	Baltic	Tipasjärvi-Kuhmo-Suomussalmi	10.1007/BF01167464	ARCHEAN EVOLUTION OF THE TIPASJÄRVI-KUHMO-SUOMUSSALMI GREENSTONE COMPLEX, FINLAND	BULL. GEOL. SURV. FINLAND	2800	0	64.2373	29.1116	0.01	IGNEOUS	VOLCANIC	UNKNOWN	KOMATIITE	41.4	24.13	4.9		9	0.07		11	1	2	5
152TOH 94-1	Europe	Baltic	Tipasjärvi-Kuhmo-Suomussalmi	10.1007/BF01167458	ARCHEAN EVOLUTION OF THE TIPASJÄRVI-KUHMO-SUOMUSSALMI GREENSTONE COMPLEX, FINLAND	BULL. GEOL. SURV. FINLAND	2800	0	64.2371	29.1071	0.01	IGNEOUS	VOLCANIC	UNKNOWN	KOMATIITE	46.51	24.13	4.9		5	0.07		22	1	2	4
79-194	Europe	Baltic	Tipasjärvi-Kuhmo-Suomussalmi	10.1093/petrology/43.7.1327	THE ARCHEAN GREENSTONE BELT OF FINLAND: GEOLOGY, GEOCHEMISTRY AND GEODYNAMIC EVOLUTION	MEM. DOC. CENTRE ARM. ET. STRUCT. SOCLES RENNES	2800	0	63.91	29.04	0.01	IGNEOUS	VOLCANIC	UNKNOWN	KOMATIITE	42.89	24.14	5
320JEV 95-1	Europe	Baltic	Tipasjärvi-Kuhmo-Suomussalmi	10.1007/BF01167389	ARCHEAN EVOLUTION OF THE TIPASJÄRVI-KUHMO-SUOMUSSALMI GREENSTONE COMPLEX, FINLAND	BULL. GEOL. SURV. FINLAND	2800	0	64.3368	29.1036	0.01	IGNEOUS	VOLCANIC	UNKNOWN	KOMATIITE	42.6	24.2	0	2	0	5.49	0	6.76	15	10	30
4-PTP-03	Europe	Baltic	Tipasjärvi-Kuhmo-Suomussalmi	10.1016/j.precamres.2012.12.004	GEOCHEMISTRY OF KOMATIITES FROM THE TIPASJÄRVI, KUHMO, SUOMUSSALMI, ILOMANTSI AND TULPPIO GREENSTONE BELTS, FINLAND: IMPLICATIONS FOR TECTONIC SETTING AND NI SULPHIDE PROSPECTIVITY	PREC. RESEARCH	2800	0	64.24	29.1	0.01	IGNEOUS	VOLCANIC	UNKNOWN	KOMATIITE	42.6	24.2	3.07	0	5.17	1.12		15.7	0.72	0.74	2.71	0.38	2.4
70-PTP-03	Europe	Baltic	Tipasjärvi-Kuhmo-Suomussalmi	10.1016/j.precamres.2012.12.004	GEOCHEMISTRY OF KOMATIITES FROM THE TIPASJÄRVI, KUHMO, SUOMUSSALMI, ILOMANTSI AND TULPPIO GREENSTONE BELTS, FINLAND: IMPLICATIONS FOR TECTONIC SETTING AND NI SULPHIDE PROSPECTIVITY	PREC. RESEARCH	2800	0	67.7	29.1	0.01	IGNEOUS	VOLCANIC	UNKNOWN	KOMATIITE	45	24.2	17	0.07	10	1		12	0	0.51	1.46	0.2	1.8
145EJL 93-1	Europe	Baltic	Tipasjärvi-Kuhmo-Suomussalmi	10.1007/BF01167334	ARCHEAN EVOLUTION OF THE TIPASJÄRVI-KUHMO-SUOMUSSALMI GREENSTONE COMPLEX, FINLAND	BULL. GEOL. SURV. FINLAND	2800	0	64.2703	29.0684	0.01	IGNEOUS	VOLCANIC	UNKNOWN	KOMATIITE	40.11	24.25	18	0	18	4		8	0	11	10
72TOH 93-1	Europe	Baltic	Tipasjärvi-Kuhmo-Suomussalmi	10.1007/BF01167416	ARCHEAN EVOLUTION OF THE TIPASJÄRVI-KUHMO-SUOMUSSALMI GREENSTONE COMPLEX, FINLAND	BULL. GEOL. SURV. FINLAND	2800	0	64.2336	29.091	0.01	IGNEOUS	VOLCANIC	UNKNOWN	KOMATIITE	44.8	24.3	35.83	7	0	1.37	20	11.84	6	30	10
183TOH 93-1	Europe	Baltic	Tipasjärvi-Kuhmo-Suomussalmi	10.1007/BF01167437	ARCHEAN EVOLUTION OF THE TIPASJÄRVI-KUHMO-SUOMUSSALMI GREENSTONE COMPLEX, FINLAND	BULL. GEOL. SURV. FINLAND	2800	0	64.2361	29.1052	0.01	IGNEOUS	VOLCANIC	UNKNOWN	KOMATIITE	45	24.3	53.74	8	0	3.2	20	54.96	3	10	10
94TOH 93-1	Europe	Baltic	Tipasjärvi-Kuhmo-Suomussalmi	10.1007/BF01167429	ARCHEAN EVOLUTION OF THE TIPASJÄRVI-KUHMO-SUOMUSSALMI GREENSTONE COMPLEX, FINLAND	BULL. GEOL. SURV. FINLAND	2800	0	64.2343	29.0917	0.01	IGNEOUS	VOLCANIC	UNKNOWN	KOMATIITE	43.2	24.33	4.9		8	0.07		36	1	3	4
79-192	Europe	Baltic	Tipasjärvi-Kuhmo-Suomussalmi	10.1007/BF00371563	THE ARCHEAN GREENSTONE BELT OF FINLAND: GEOLOGY, GEOCHEMISTRY AND GEODYNAMIC EVOLUTION	MEM. DOC. CENTRE ARM. ET. STRUCT. SOCLES RENNES	2800	0	63.91	29.04	0.01	IGNEOUS	VOLCANIC	UNKNOWN	KOMATIITE	43.57	24.36	4
8SII 93-1/92.00	Europe	Baltic	Tipasjärvi-Kuhmo-Suomussalmi	10.1016/j.jvolgeores.2009.01.013	ARCHEAN EVOLUTION OF THE TIPASJÄRVI-KUHMO-SUOMUSSALMI GREENSTONE COMPLEX, FINLAND	BULL. GEOL. SURV. FINLAND	2800	0	64.232	29.0899	0.01	IGNEOUS	VOLCANIC	UNKNOWN	KOMATIITE	44.84	24.37	4.9		8	0.07		10	1	4	1
234JSN 95-1	Europe	Baltic	Tipasjärvi-Kuhmo-Suomussalmi	10.1016/j.tecto.2009.11.013	ARCHEAN EVOLUTION OF THE TIPASJÄRVI-KUHMO-SUOMUSSALMI GREENSTONE COMPLEX, FINLAND	BULL. GEOL. SURV. FINLAND	2800	0	63.9397	29.0615	0.01	IGNEOUS	VOLCANIC	UNKNOWN	KOMATIITE	41.4	24.4	26.87	3	0	7.32	10	13.53	14	0	10
32JSN 95-1	Europe	Baltic	Tipasjärvi-Kuhmo-Suomussalmi	10.1007/s00710-014-0337-3	ARCHEAN EVOLUTION OF THE TIPASJÄRVI-KUHMO-SUOMUSSALMI GREENSTONE COMPLEX, FINLAND	BULL. GEOL. SURV. FINLAND	2800	0	63.9387	29.0611	0.01	IGNEOUS	VOLCANIC	UNKNOWN	KOMATIITE	43.6	24.4	62.7	6	0	6.4	20	22.83	14	20	20
58TOH 93-1	Europe	Baltic	Tipasjärvi-Kuhmo-Suomussalmi	10.1007/BF01167409	ARCHEAN EVOLUTION OF THE TIPASJÄRVI-KUHMO-SUOMUSSALMI GREENSTONE COMPLEX, FINLAND	BULL. GEOL. SURV. FINLAND	2800	0	64.2333	29.0909	0.01	IGNEOUS	VOLCANIC	UNKNOWN	KOMATIITE	44.5	24.4	0	0	10	6.4	20	15.22	16	20	30
17TOH 93-1	Europe	Baltic	Tipasjärvi-Kuhmo-Suomussalmi	10.1130/0016-7606(1961)72[93:POTVSU]2.0.CO;2	ARCHEAN EVOLUTION OF THE TIPASJÄRVI-KUHMO-SUOMUSSALMI GREENSTONE COMPLEX, FINLAND	BULL. GEOL. SURV. FINLAND	2800	0	64.2328	29.0901	0.01	IGNEOUS	VOLCANIC	UNKNOWN	KOMATIITE	45.9	24.4	26.87	1	10	1.37	0	4.23	8	10	0
13TOH 93-1	Europe	Baltic	Tipasjärvi-Kuhmo-Suomussalmi	10.1016/j.jvolgeores.2007.05.015	ARCHEAN EVOLUTION OF THE TIPASJÄRVI-KUHMO-SUOMUSSALMI GREENSTONE COMPLEX, FINLAND	BULL. GEOL. SURV. FINLAND	2800	0	64.2327	29.0899	0.01	IGNEOUS	VOLCANIC	UNKNOWN	KOMATIITE	42.51	24.49	4.9		5	0.07		4	1	2	6
62TOH 93-1	Europe	Baltic	Tipasjärvi-Kuhmo-Suomussalmi	10.1007/BF01167413	ARCHEAN EVOLUTION OF THE TIPASJÄRVI-KUHMO-SUOMUSSALMI GREENSTONE COMPLEX, FINLAND	BULL. GEOL. SURV. FINLAND	2800	0	64.2334	29.091	0.01	IGNEOUS	VOLCANIC	UNKNOWN	KOMATIITE	42.2	24.5	35.83	7	0	1.37	10	29.6	7	30	30
104TOH 93-1	Europe	Baltic	Tipasjärvi-Kuhmo-Suomussalmi	10.1007/BF01167434	ARCHEAN EVOLUTION OF THE TIPASJÄRVI-KUHMO-SUOMUSSALMI GREENSTONE COMPLEX, FINLAND	BULL. GEOL. SURV. FINLAND	2800	0	64.236	29.0876	0.01	IGNEOUS	VOLCANIC	UNKNOWN	KOMATIITE	42.7	24.5	62.7	6	0	3.2	20	5.92	2	30	0
2J-PTP-03	Europe	Baltic	Tipasjärvi-Kuhmo-Suomussalmi	10.1016/j.precamres.2012.12.004	GEOCHEMISTRY OF KOMATIITES FROM THE TIPASJÄRVI, KUHMO, SUOMUSSALMI, ILOMANTSI AND TULPPIO GREENSTONE BELTS, FINLAND: IMPLICATIONS FOR TECTONIC SETTING AND NI SULPHIDE PROSPECTIVITY	PREC. RESEARCH	2800	0	64.23	29.08	0.01	IGNEOUS	VOLCANIC	UNKNOWN	KOMATIITE	42.8	24.5	1.49	0	14	0.24		15.2	0.77	1.03	2.47	0.36	1.83
34R 0-1/147.43	Europe	Baltic	Tipasjärvi-Kuhmo-Suomussalmi	10.1007/BF01167496	ARCHEAN EVOLUTION OF THE TIPASJÄRVI-KUHMO-SUOMUSSALMI GREENSTONE COMPLEX, FINLAND	BULL. GEOL. SURV. FINLAND	2800	0	64.4465	29.0538	0.01	IGNEOUS	VOLCANIC	UNKNOWN	KOMATIITE	44.19	24.5
117TOH 93-1	Europe	Baltic	Tipasjärvi-Kuhmo-Suomussalmi	10.1007/BF01167444	ARCHEAN EVOLUTION OF THE TIPASJÄRVI-KUHMO-SUOMUSSALMI GREENSTONE COMPLEX, FINLAND	BULL. GEOL. SURV. FINLAND	2800	0	64.2364	29.0857	0.01	IGNEOUS	VOLCANIC	UNKNOWN	KOMATIITE	48.6	24.5	17.91	6	0	1.83	10	8.46	4	10	10
59-PTP-03	Europe	Baltic	Tipasjärvi-Kuhmo-Suomussalmi	10.1016/j.precamres.2012.12.004	GEOCHEMISTRY OF KOMATIITES FROM THE TIPASJÄRVI, KUHMO, SUOMUSSALMI, ILOMANTSI AND TULPPIO GREENSTONE BELTS, FINLAND: IMPLICATIONS FOR TECTONIC SETTING AND NI SULPHIDE PROSPECTIVITY	PREC. RESEARCH	2800	0	67.7	29.1	0.01	IGNEOUS	VOLCANIC	UNKNOWN	KOMATIITE	54.7	24.5	41.9	0.1	1.67	0.48		23.3	0.29	0.23	1.34	0.23	0.95
2SPL 97-1	Europe	Baltic	Tipasjärvi-Kuhmo-Suomussalmi	10.1093/petrology/15.3.525	ARCHEAN EVOLUTION OF THE TIPASJÄRVI-KUHMO-SUOMUSSALMI GREENSTONE COMPLEX, FINLAND	BULL. GEOL. SURV. FINLAND	2800	0	63.824	28.8205	0.01	IGNEOUS	VOLCANIC	UNKNOWN	KOMATIITE	45.2	24.6	53.74	10	0	6.4	20	35.51	15	20	10
48TOH 93-1	Europe	Baltic	Tipasjärvi-Kuhmo-Suomussalmi	10.1007/BF01167402	ARCHEAN EVOLUTION OF THE TIPASJÄRVI-KUHMO-SUOMUSSALMI GREENSTONE COMPLEX, FINLAND	BULL. GEOL. SURV. FINLAND	2800	0	64.233	29.0907	0.01	IGNEOUS	VOLCANIC	UNKNOWN	KOMATIITE	43.73	24.61	4.9		9	0.07		32	1	2	3
79-115	Europe	Baltic	Tipasjärvi-Kuhmo-Suomussalmi	10.1139/e87-093	PROCESSUS DE FRACTIONNEMENT DANS LES COULÉES KOMATIITIQUES ARCHÉENNES: CAS DES LAVES À SPINIFEX DE LA CEINTURE DE ROCHES VERTES DE TIPASJÄRVI (FINLANDE ORIENTALE)	CAN. J. EARTH SCI.	2800	0	63.94	29.08	0.01	IGNEOUS	VOLCANIC	UNKNOWN	KOMATIITE	45.16	24.61						14			2.156		2.393
99002-760	Europe	Baltic	Vaara	10.1007/s00126-013-0469-0	THE ARCHEAN KOMATIITE-HOSTED, PGE-BEARING NI-CU SULFIDE DEPOSIT AT VAARA, EASTERN FINLAND: EVIDENCE FOR ASSIMILATION OF EXTERNAL SULFUR AND POST-DEPOSITIONAL DESULFURIZATION	MINER. DEPOSITA	2800	0	62.72	23.83	0.01	IGNEOUS	VOLCANIC	UNKNOWN	KOMATIITE	46.45	24.64								3.57	6.83	0.92	3.52
99011-817	Europe	Baltic	Vaara	10.1007/s00126-013-0469-0	THE ARCHEAN KOMATIITE-HOSTED, PGE-BEARING NI-CU SULFIDE DEPOSIT AT VAARA, EASTERN FINLAND: EVIDENCE FOR ASSIMILATION OF EXTERNAL SULFUR AND POST-DEPOSITIONAL DESULFURIZATION	MINER. DEPOSITA	2800	0	62.72	23.83	0.01	IGNEOUS	VOLCANIC	UNKNOWN	KOMATIITE	45.22	24.74	17					8		2.7	5.3	0.72	3.35
95JSK 93-1/54.00	Europe	Baltic	Tipasjärvi-Kuhmo-Suomussalmi	10.1007/BF01167489	ARCHEAN EVOLUTION OF THE TIPASJÄRVI-KUHMO-SUOMUSSALMI GREENSTONE COMPLEX, FINLAND	BULL. GEOL. SURV. FINLAND	2800	0	64.4438	29.0423	0.01	IGNEOUS	VOLCANIC	UNKNOWN	KOMATIITE	46.38	24.74	13		10	0.07		17	1	2	0
32-PTP-03	Europe	Baltic	Tipasjärvi-Kuhmo-Suomussalmi	10.1016/j.precamres.2012.12.004	GEOCHEMISTRY OF KOMATIITES FROM THE TIPASJÄRVI, KUHMO, SUOMUSSALMI, ILOMANTSI AND TULPPIO GREENSTONE BELTS, FINLAND: IMPLICATIONS FOR TECTONIC SETTING AND NI SULPHIDE PROSPECTIVITY	PREC. RESEARCH	2800	0	63.9	29	0.01	IGNEOUS	VOLCANIC	UNKNOWN	KOMATIITE	40.8	24.8	20	0	0	0.13		44	0.56	0.38	1.96	0.28	2.13
93TOH 93-1	Europe	Baltic	Tipasjärvi-Kuhmo-Suomussalmi	10.1007/BF01167427	ARCHEAN EVOLUTION OF THE TIPASJÄRVI-KUHMO-SUOMUSSALMI GREENSTONE COMPLEX, FINLAND	BULL. GEOL. SURV. FINLAND	2800	0	64.234	29.0917	0.01	IGNEOUS	VOLCANIC	UNKNOWN	KOMATIITE	44.1	24.8	17.91	7	0	5.03	0	30.44	4	0	0
48JTL 96-1/12.00	Europe	Baltic	Tipasjärvi-Kuhmo-Suomussalmi	10.1016/0012-821X(89)90132-5	ARCHEAN EVOLUTION OF THE TIPASJÄRVI-KUHMO-SUOMUSSALMI GREENSTONE COMPLEX, FINLAND	BULL. GEOL. SURV. FINLAND	2800	0	63.8663	28.9194	0.01	IGNEOUS	VOLCANIC	UNKNOWN	KOMATIITE	44.2	24.8	17.91	8	0	3.66	10	10.99	15	10	0
145TOH 94-1	Europe	Baltic	Tipasjärvi-Kuhmo-Suomussalmi	10.1007/BF01167459	ARCHEAN EVOLUTION OF THE TIPASJÄRVI-KUHMO-SUOMUSSALMI GREENSTONE COMPLEX, FINLAND	BULL. GEOL. SURV. FINLAND	2800	0	64.2371	29.1083	0.01	IGNEOUS	VOLCANIC	UNKNOWN	KOMATIITE	44.4	24.8	17.91	4	0	5.49	20	20.29	17	20	30
254JTL 96-2	Europe	Baltic	Tipasjärvi-Kuhmo-Suomussalmi	10.1029/2000GC000040	ARCHEAN EVOLUTION OF THE TIPASJÄRVI-KUHMO-SUOMUSSALMI GREENSTONE COMPLEX, FINLAND	BULL. GEOL. SURV. FINLAND	2800	0	63.8301	28.8761	0.01	IGNEOUS	VOLCANIC	UNKNOWN	KOMATIITE	44.9	24.8	8.96	6	10	9.14	20	9.3	12	10	20
37TOH 93-1	Europe	Baltic	Tipasjärvi-Kuhmo-Suomussalmi	10.1007/BF01167399	ARCHEAN EVOLUTION OF THE TIPASJÄRVI-KUHMO-SUOMUSSALMI GREENSTONE COMPLEX, FINLAND	BULL. GEOL. SURV. FINLAND	2800	0	64.2329	29.0902	0.01	IGNEOUS	VOLCANIC	UNKNOWN	KOMATIITE	42.25	24.84	4.9		10	0.07		16	1	2	2
131JSK 93-1	Europe	Baltic	Tipasjärvi-Kuhmo-Suomussalmi	10.1007/BF01167480	ARCHEAN EVOLUTION OF THE TIPASJÄRVI-KUHMO-SUOMUSSALMI GREENSTONE COMPLEX, FINLAND	BULL. GEOL. SURV. FINLAND	2800	0	64.4395	29.0454	0.01	IGNEOUS	VOLCANIC	UNKNOWN	KOMATIITE	42.9	24.9	8.96	3	0	2.74	10	32.98	4	0	20
44R 0-1/121.11	Europe	Baltic	Tipasjärvi-Kuhmo-Suomussalmi	10.1007/BF01167493	ARCHEAN EVOLUTION OF THE TIPASJÄRVI-KUHMO-SUOMUSSALMI GREENSTONE COMPLEX, FINLAND	BULL. GEOL. SURV. FINLAND	2800	0	64.4441	29.041	0.01	IGNEOUS	VOLCANIC	UNKNOWN	KOMATIITE	43.58	24.9
46TOH 93-1	Europe	Baltic	Tipasjärvi-Kuhmo-Suomussalmi	10.1007/BF01167403	ARCHEAN EVOLUTION OF THE TIPASJÄRVI-KUHMO-SUOMUSSALMI GREENSTONE COMPLEX, FINLAND	BULL. GEOL. SURV. FINLAND	2800	0	64.233	29.0907	0.01	IGNEOUS	VOLCANIC	UNKNOWN	KOMATIITE	44.4	24.9	17.91	6	10	1.37	0	14.38	6	0	10
52TOH 93-1	Europe	Baltic	Tipasjärvi-Kuhmo-Suomussalmi	10.1007/BF01167404	ARCHEAN EVOLUTION OF THE TIPASJÄRVI-KUHMO-SUOMUSSALMI GREENSTONE COMPLEX, FINLAND	BULL. GEOL. SURV. FINLAND	2800	0	64.2331	29.0908	0.01	IGNEOUS	VOLCANIC	UNKNOWN	KOMATIITE	45.3	24.9	26.87	6	0	0.91	20	10.99	7	20	10
17JSN 95-1	Europe	Baltic	Tipasjärvi-Kuhmo-Suomussalmi	10.1016/j.tecto.2009.11.013	ARCHEAN EVOLUTION OF THE TIPASJÄRVI-KUHMO-SUOMUSSALMI GREENSTONE COMPLEX, FINLAND	BULL. GEOL. SURV. FINLAND	2800	0	63.9349	29.0547	0.01	IGNEOUS	VOLCANIC	UNKNOWN	KOMATIITE	46.3	24.9	35.83	7	10	6.4	0	14.38	12	20	10
91TOH 93-1	Europe	Baltic	Tipasjärvi-Kuhmo-Suomussalmi	10.1007/BF01167426	ARCHEAN EVOLUTION OF THE TIPASJÄRVI-KUHMO-SUOMUSSALMI GREENSTONE COMPLEX, FINLAND	BULL. GEOL. SURV. FINLAND	2800	0	64.2339	29.0917	0.01	IGNEOUS	VOLCANIC	UNKNOWN	KOMATIITE	46.03	24.99	4.9		11	0.07		31	1	5	3
241JSN 95-1	Europe	Baltic	Tipasjärvi-Kuhmo-Suomussalmi	10.1126/science. 1138113	ARCHEAN EVOLUTION OF THE TIPASJÄRVI-KUHMO-SUOMUSSALMI GREENSTONE COMPLEX, FINLAND	BULL. GEOL. SURV. FINLAND	2800	0	63.9529	29.0773	0.01	IGNEOUS	VOLCANIC	UNKNOWN	KOMATIITE	37.2	25	26.87	6	10	2.74	0	62.57	14	20	20
77-19	Europe	Baltic	Tipasjärvi-Kuhmo-Suomussalmi	10.1007/s004100050130	THE ARCHEAN GREENSTONE BELT OF FINLAND: GEOLOGY, GEOCHEMISTRY AND GEODYNAMIC EVOLUTION	MEM. DOC. CENTRE ARM. ET. STRUCT. SOCLES RENNES	2800	0	63.91	29.04	0.01	IGNEOUS	VOLCANIC	UNKNOWN	KOMATIITE	43.71	25				0		22	0
TIPASJÄRVI1	Europe	Baltic	Tipasjärvi-Kuhmo-Suomussalmi	10.1016/j.precamres.2012.12.004	GEOCHEMISTRY OF KOMATIITES FROM THE TIPASJÄRVI, KUHMO, SUOMUSSALMI, ILOMANTSI AND TULPPIO GREENSTONE BELTS, FINLAND: IMPLICATIONS FOR TECTONIC SETTING AND NI SULPHIDE PROSPECTIVITY	PREC. RESEARCH	2800	0	63.9	29	0.01	IGNEOUS	VOLCANIC	UNKNOWN	KOMATIITE	44.5	25	21	0.16	0	0.41		7.7	0.84	0.66	2.13	0.39	1.79
54TOH 93-1	Europe	Baltic	Tipasjärvi-Kuhmo-Suomussalmi	10.1007/BF01167405	ARCHEAN EVOLUTION OF THE TIPASJÄRVI-KUHMO-SUOMUSSALMI GREENSTONE COMPLEX, FINLAND	BULL. GEOL. SURV. FINLAND	2800	0	64.2331	29.0908	0.01	IGNEOUS	VOLCANIC	UNKNOWN	KOMATIITE	42.21	25.02	4.9		8	0.07		89	1	3	5
184TTT 96-1	Europe	Baltic	Tipasjärvi-Kuhmo-Suomussalmi	10.1007/BF01167348	ARCHEAN EVOLUTION OF THE TIPASJÄRVI-KUHMO-SUOMUSSALMI GREENSTONE COMPLEX, FINLAND	BULL. GEOL. SURV. FINLAND	2800	0	64.282	29.0526	0.01	IGNEOUS	VOLCANIC	UNKNOWN	KOMATIITE	45.51	25.02	4.9	0.1	6	0.07		4	1	2	4	0.4	2
38TOH 93-1	Europe	Baltic	Tipasjärvi-Kuhmo-Suomussalmi	10.1007/BF01167400	ARCHEAN EVOLUTION OF THE TIPASJÄRVI-KUHMO-SUOMUSSALMI GREENSTONE COMPLEX, FINLAND	BULL. GEOL. SURV. FINLAND	2800	0	64.2329	29.0903	0.01	IGNEOUS	VOLCANIC	UNKNOWN	KOMATIITE	45.63	25.08	3	0.1	9	0.04		6	0	1	1	0.5	2.5
254JTL 96-2	Europe	Baltic	Tipasjärvi-Kuhmo-Suomussalmi	10.1016/j.oregeorev.2013.07.007	ARCHEAN EVOLUTION OF THE TIPASJÄRVI-KUHMO-SUOMUSSALMI GREENSTONE COMPLEX, FINLAND	BULL. GEOL. SURV. FINLAND	2800	0	63.8301	28.8759	0.01	IGNEOUS	VOLCANIC	UNKNOWN	KOMATIITE	42.7	25.1	26.87	4	0	6.4	0	34.67	14	0	20
133TTT 96-2	Europe	Baltic	Tipasjärvi-Kuhmo-Suomussalmi	10.1007/BF01167358	ARCHEAN EVOLUTION OF THE TIPASJÄRVI-KUHMO-SUOMUSSALMI GREENSTONE COMPLEX, FINLAND	BULL. GEOL. SURV. FINLAND	2800	0	64.2842	29.0835	0.01	IGNEOUS	VOLCANIC	UNKNOWN	KOMATIITE	44.02	25.28	4.9	0.4	11	0.07		26	1	0	3	0.7	3
121JTL 96-1	Europe	Baltic	Tipasjärvi-Kuhmo-Suomussalmi	10.1016/0024-4937(80)90020-1	ARCHEAN EVOLUTION OF THE TIPASJÄRVI-KUHMO-SUOMUSSALMI GREENSTONE COMPLEX, FINLAND	BULL. GEOL. SURV. FINLAND	2800	0	63.867	28.8837	0.01	IGNEOUS	VOLCANIC	UNKNOWN	KOMATIITE	38.9	25.3	17.91	3	10	7.32	10	24.52	13	0	0
254JTL 96-2	Europe	Baltic	Tipasjärvi-Kuhmo-Suomussalmi	10.1016/j.oregeorev.2013.07.007	ARCHEAN EVOLUTION OF THE TIPASJÄRVI-KUHMO-SUOMUSSALMI GREENSTONE COMPLEX, FINLAND	BULL. GEOL. SURV. FINLAND	2800	0	63.8301	28.8759	0.01	IGNEOUS	VOLCANIC	UNKNOWN	KOMATIITE	40.2	25.3	0	9	0	5.49	10	10.15	15	0	10
S832	Europe	Baltic	Tipasjärvi-Kuhmo-Suomussalmi	10.1016/j.jvolgeores.2005.07.019	THE ARCHEAN GREENSTONE BELT OF FINLAND: GEOLOGY, GEOCHEMISTRY AND GEODYNAMIC EVOLUTION	MEM. DOC. CENTRE ARM. ET. STRUCT. SOCLES RENNES	2800	0	63.91	29.04	0.01	IGNEOUS	VOLCANIC	UNKNOWN	KOMATIITE	42.9	25.38				0		27	0
66JSN 95-1	Europe	Baltic	Tipasjärvi-Kuhmo-Suomussalmi	10.1016/j.lithos.2005.12.006	ARCHEAN EVOLUTION OF THE TIPASJÄRVI-KUHMO-SUOMUSSALMI GREENSTONE COMPLEX, FINLAND	BULL. GEOL. SURV. FINLAND	2800	0	63.9301	29.0956	0.01	IGNEOUS	VOLCANIC	UNKNOWN	KOMATIITE	45.2	25.4	107.48	5	10	5.49	10	25.37	12	20	0
65-PTP-03	Europe	Baltic	Tipasjärvi-Kuhmo-Suomussalmi	10.1016/j.precamres.2012.12.004	GEOCHEMISTRY OF KOMATIITES FROM THE TIPASJÄRVI, KUHMO, SUOMUSSALMI, ILOMANTSI AND TULPPIO GREENSTONE BELTS, FINLAND: IMPLICATIONS FOR TECTONIC SETTING AND NI SULPHIDE PROSPECTIVITY	PREC. RESEARCH	2800	0	67.7	29.1	0.01	IGNEOUS	VOLCANIC	UNKNOWN	KOMATIITE	38.2	25.5	0	0	0.73	0.33		131	0.23	0.32	1.42	0.2	1.25
12TOH 93-1	Europe	Baltic	Tipasjärvi-Kuhmo-Suomussalmi	10.1016/j.tecto.2009.11.013	ARCHEAN EVOLUTION OF THE TIPASJÄRVI-KUHMO-SUOMUSSALMI GREENSTONE COMPLEX, FINLAND	BULL. GEOL. SURV. FINLAND	2800	0	64.2326	29.0898	0.01	IGNEOUS	VOLCANIC	UNKNOWN	KOMATIITE	44.63	25.57	4.9		8	1		2	1	2	9
241JTL 96-1	Europe	Baltic	Tipasjärvi-Kuhmo-Suomussalmi	10.1016/j.jvolgeores.2008.06.009	ARCHEAN EVOLUTION OF THE TIPASJÄRVI-KUHMO-SUOMUSSALMI GREENSTONE COMPLEX, FINLAND	BULL. GEOL. SURV. FINLAND	2800	0	63.834	28.8824	0.01	IGNEOUS	VOLCANIC	UNKNOWN	KOMATIITE	42.2	25.7	0	7	10	5.49	10	25.37	13	0	10
230JTL 96-2	Europe	Baltic	Tipasjärvi-Kuhmo-Suomussalmi	10.1016/0009-2541(91)90021-I	ARCHEAN EVOLUTION OF THE TIPASJÄRVI-KUHMO-SUOMUSSALMI GREENSTONE COMPLEX, FINLAND	BULL. GEOL. SURV. FINLAND	2800	0	63.8362	28.8666	0.01	IGNEOUS	VOLCANIC	UNKNOWN	KOMATIITE	42.2	25.8	26.87	3	0	5.49	0	24.52	11	0	0
58-PTP-03	Europe	Baltic	Tipasjärvi-Kuhmo-Suomussalmi	10.1016/j.precamres.2012.12.004	GEOCHEMISTRY OF KOMATIITES FROM THE TIPASJÄRVI, KUHMO, SUOMUSSALMI, ILOMANTSI AND TULPPIO GREENSTONE BELTS, FINLAND: IMPLICATIONS FOR TECTONIC SETTING AND NI SULPHIDE PROSPECTIVITY	PREC. RESEARCH	2800	0	67.7	29.1	0.01	IGNEOUS	VOLCANIC	UNKNOWN	KOMATIITE	38.5	25.9	20.3	0	3.08	0.18		191	0.28	0.29	1.15	0.18	1.06
230JTL 96-1	Europe	Baltic	Tipasjärvi-Kuhmo-Suomussalmi	10.1134/S0016702909110032	ARCHEAN EVOLUTION OF THE TIPASJÄRVI-KUHMO-SUOMUSSALMI GREENSTONE COMPLEX, FINLAND	BULL. GEOL. SURV. FINLAND	2800	0	63.8361	28.8658	0.01	IGNEOUS	VOLCANIC	UNKNOWN	KOMATIITE	43.5	25.9	8.96	4	10	5.49	20	22.83	12	0	20
8SII 93-1/95.40	Europe	Baltic	Tipasjärvi-Kuhmo-Suomussalmi	10.1093/petrology/41.7.1155	ARCHEAN EVOLUTION OF THE TIPASJÄRVI-KUHMO-SUOMUSSALMI GREENSTONE COMPLEX, FINLAND	BULL. GEOL. SURV. FINLAND	2800	0	64.232	29.0899	0.01	IGNEOUS	VOLCANIC	UNKNOWN	KOMATIITE	37.41	25.93	4.9		14	0.07		46	1	1	11
TULPPIO3	Europe	Baltic	Tipasjärvi-Kuhmo-Suomussalmi	10.1016/j.precamres.2012.12.004	GEOCHEMISTRY OF KOMATIITES FROM THE TIPASJÄRVI, KUHMO, SUOMUSSALMI, ILOMANTSI AND TULPPIO GREENSTONE BELTS, FINLAND: IMPLICATIONS FOR TECTONIC SETTING AND NI SULPHIDE PROSPECTIVITY	PREC. RESEARCH	2800	0	67.7	29.1	0.01	IGNEOUS	VOLCANIC	UNKNOWN	KOMATIITE	40.8	26	2.25	0	1.48	0.4		40.7	0.27	0.2	1.54	0.31	2.29
79-195	Europe	Baltic	Tipasjärvi-Kuhmo-Suomussalmi	10.1139/e87-093	PROCESSUS DE FRACTIONNEMENT DANS LES COULÉES KOMATIITIQUES ARCHÉENNES: CAS DES LAVES À SPINIFEX DE LA CEINTURE DE ROCHES VERTES DE TIPASJÄRVI (FINLANDE ORIENTALE)	CAN. J. EARTH SCI.	2800	0	63.94	29.07	0.01	IGNEOUS	VOLCANIC	UNKNOWN	KOMATIITE	47.02	26.23
312JEV 95-1	Europe	Baltic	Tipasjärvi-Kuhmo-Suomussalmi	10.1007/BF01167391	ARCHEAN EVOLUTION OF THE TIPASJÄRVI-KUHMO-SUOMUSSALMI GREENSTONE COMPLEX, FINLAND	BULL. GEOL. SURV. FINLAND	2800	0	64.3394	29.1013	0.01	IGNEOUS	VOLCANIC	UNKNOWN	KOMATIITE	38.9	26.3	35.83	1	0	4.57	10	61.73	14	10	20
230JTL 96-1	Europe	Baltic	Tipasjärvi-Kuhmo-Suomussalmi	10.1029/2000GC000040	ARCHEAN EVOLUTION OF THE TIPASJÄRVI-KUHMO-SUOMUSSALMI GREENSTONE COMPLEX, FINLAND	BULL. GEOL. SURV. FINLAND	2800	0	63.836	28.8658	0.01	IGNEOUS	VOLCANIC	UNKNOWN	KOMATIITE	42	26.3	26.87	0	10	4.57	10	23.68	15	20	0
99TOH 95-1	Europe	Baltic	Tipasjärvi-Kuhmo-Suomussalmi	10.1007/BF01167485	ARCHEAN EVOLUTION OF THE TIPASJÄRVI-KUHMO-SUOMUSSALMI GREENSTONE COMPLEX, FINLAND	BULL. GEOL. SURV. FINLAND	2800	0	64.442	29.0388	0.01	IGNEOUS	VOLCANIC	UNKNOWN	KOMATIITE	42.3	26.3	35.83	7	10	3.66	10	6.76	15	20	0
73TOH 94-1	Europe	Baltic	Tipasjärvi-Kuhmo-Suomussalmi	10.1007/BF01167297	ARCHEAN EVOLUTION OF THE TIPASJÄRVI-KUHMO-SUOMUSSALMI GREENSTONE COMPLEX, FINLAND	BULL. GEOL. SURV. FINLAND	2800	0	64.2434	29.1054	0.01	IGNEOUS	VOLCANIC	UNKNOWN	KOMATIITE	48.14	26.33	4.9		8	0.07		5	1	4	1
79-197	Europe	Baltic	Tipasjärvi-Kuhmo-Suomussalmi	10.1139/e87-093	PROCESSUS DE FRACTIONNEMENT DANS LES COULÉES KOMATIITIQUES ARCHÉENNES: CAS DES LAVES À SPINIFEX DE LA CEINTURE DE ROCHES VERTES DE TIPASJÄRVI (FINLANDE ORIENTALE)	CAN. J. EARTH SCI.	2800	0	63.94	29.07	0.01	IGNEOUS	VOLCANIC	UNKNOWN	KOMATIITE	47.14	26.35
230JTL 96-1	Europe	Baltic	Tipasjärvi-Kuhmo-Suomussalmi	10.1016/j.lithos.2012.07.007	ARCHEAN EVOLUTION OF THE TIPASJÄRVI-KUHMO-SUOMUSSALMI GREENSTONE COMPLEX, FINLAND	BULL. GEOL. SURV. FINLAND	2800	0	63.8365	28.8657	0.01	IGNEOUS	VOLCANIC	UNKNOWN	KOMATIITE	40.4	26.4	8.96	9	10	1.83	0	23.68	12	10	20
234JTL 96-2	Europe	Baltic	Tipasjärvi-Kuhmo-Suomussalmi	10.1029/96JB03892	ARCHEAN EVOLUTION OF THE TIPASJÄRVI-KUHMO-SUOMUSSALMI GREENSTONE COMPLEX, FINLAND	BULL. GEOL. SURV. FINLAND	2800	0	63.8338	28.8791	0.01	IGNEOUS	VOLCANIC	UNKNOWN	KOMATIITE	42	26.4	8.96	12	0	5.49	20	21.14	15	0	0
128JTL 96-2	Europe	Baltic	Tipasjärvi-Kuhmo-Suomussalmi	10.1016/j.lithos.2012.03.003	ARCHEAN EVOLUTION OF THE TIPASJÄRVI-KUHMO-SUOMUSSALMI GREENSTONE COMPLEX, FINLAND	BULL. GEOL. SURV. FINLAND	2800	0	63.8642	28.8812	0.01	IGNEOUS	VOLCANIC	UNKNOWN	KOMATIITE	50.8	26.4	17.91	11	0	7.32	0	9.3	17	0	10
66TTT 96-1	Europe	Baltic	Tipasjärvi-Kuhmo-Suomussalmi	10.1007/BF01167375	ARCHEAN EVOLUTION OF THE TIPASJÄRVI-KUHMO-SUOMUSSALMI GREENSTONE COMPLEX, FINLAND	BULL. GEOL. SURV. FINLAND	2800	0	64.292	29.063	0.01	IGNEOUS	VOLCANIC	UNKNOWN	KOMATIITE	42.41	26.44	4.9		13	0.07		6	1	2	4
KJP-87-80.1	Europe	Baltic	Tipasjärvi-Kuhmo-Suomussalmi	10.1016/j.precamres.2012.12.004	GEOCHEMISTRY OF KOMATIITES FROM THE TIPASJÄRVI, KUHMO, SUOMUSSALMI, ILOMANTSI AND TULPPIO GREENSTONE BELTS, FINLAND: IMPLICATIONS FOR TECTONIC SETTING AND NI SULPHIDE PROSPECTIVITY	PREC. RESEARCH	2800	0	62.7	30.9	0.01	IGNEOUS	VOLCANIC	UNKNOWN	KOMATIITE	43.1	26.8	17.8	0.1	30	1.51		115	1.45	7.12	16.1	2.19	9.92
220JSN 95-1	Europe	Baltic	Tipasjärvi-Kuhmo-Suomussalmi	10.1130/0016-7606(1986)97<798:CCAAVA>2.0.CO;2	ARCHEAN EVOLUTION OF THE TIPASJÄRVI-KUHMO-SUOMUSSALMI GREENSTONE COMPLEX, FINLAND	BULL. GEOL. SURV. FINLAND	2800	0	63.9404	29.0794	0.01	IGNEOUS	VOLCANIC	UNKNOWN	KOMATIITE	42	27	8.96	5	0	1.83	20	73.57	14	0	20
13TTT 97-2	Europe	Baltic	Tipasjärvi-Kuhmo-Suomussalmi	10.1007/BF01167344	ARCHEAN EVOLUTION OF THE TIPASJÄRVI-KUHMO-SUOMUSSALMI GREENSTONE COMPLEX, FINLAND	BULL. GEOL. SURV. FINLAND	2800	0	64.2766	29.0822	0.01	IGNEOUS	VOLCANIC	UNKNOWN	KOMATIITE	43.6	27.2	26.87	4	0	4.57	20	5.92	12	20	20
8SII 93-1/101.00	Europe	Baltic	Tipasjärvi-Kuhmo-Suomussalmi	10.1093/petrology/egi055	ARCHEAN EVOLUTION OF THE TIPASJÄRVI-KUHMO-SUOMUSSALMI GREENSTONE COMPLEX, FINLAND	BULL. GEOL. SURV. FINLAND	2800	0	64.232	29.0899	0.01	IGNEOUS	VOLCANIC	UNKNOWN	KOMATIITE	39.64	27.28	4.9		9	0.07		39	1	3	4
21TTT 96-1	Europe	Baltic	Tipasjärvi-Kuhmo-Suomussalmi	10.1007/BF01167367	ARCHEAN EVOLUTION OF THE TIPASJÄRVI-KUHMO-SUOMUSSALMI GREENSTONE COMPLEX, FINLAND	BULL. GEOL. SURV. FINLAND	2800	0	64.2898	29.0767	0.01	IGNEOUS	VOLCANIC	UNKNOWN	KOMATIITE	45.6	27.33	12	0.2	2	0.07		2	1	0	6	0.6	2.7
14TOH 93-1	Europe	Baltic	Tipasjärvi-Kuhmo-Suomussalmi	10.1017/S0016756805000919	ARCHEAN EVOLUTION OF THE TIPASJÄRVI-KUHMO-SUOMUSSALMI GREENSTONE COMPLEX, FINLAND	BULL. GEOL. SURV. FINLAND	2800	0	64.2327	29.0899	0.01	IGNEOUS	VOLCANIC	UNKNOWN	KOMATIITE	41.95	27.51	4.9		5	0.07		22	1	2	33
8SII 93-1/107.00	Europe	Baltic	Tipasjärvi-Kuhmo-Suomussalmi	10.1016/j.chemgeo.2011.05.003	ARCHEAN EVOLUTION OF THE TIPASJÄRVI-KUHMO-SUOMUSSALMI GREENSTONE COMPLEX, FINLAND	BULL. GEOL. SURV. FINLAND	2800	0	64.232	29.0899	0.01	IGNEOUS	VOLCANIC	UNKNOWN	KOMATIITE	30.31	27.57	4.9		11	0.07		47	1	2	9
332JEV 95-3	Europe	Baltic	Tipasjärvi-Kuhmo-Suomussalmi	10.1007/BF01167388	ARCHEAN EVOLUTION OF THE TIPASJÄRVI-KUHMO-SUOMUSSALMI GREENSTONE COMPLEX, FINLAND	BULL. GEOL. SURV. FINLAND	2800	0	64.3344	29.1604	0.01	IGNEOUS	VOLCANIC	UNKNOWN	KOMATIITE	42.1	27.7	44.78	3	0	9.14	10	12.68	13	10	30
79-111	Europe	Baltic	Tipasjärvi-Kuhmo-Suomussalmi	10.1139/e87-093	PROCESSUS DE FRACTIONNEMENT DANS LES COULÉES KOMATIITIQUES ARCHÉENNES: CAS DES LAVES À SPINIFEX DE LA CEINTURE DE ROCHES VERTES DE TIPASJÄRVI (FINLANDE ORIENTALE)	CAN. J. EARTH SCI.	2800	0	63.94	29.08	0.01	IGNEOUS	VOLCANIC	UNKNOWN	KOMATIITE	46.14	27.71						22		0.574	1.751		1.65
25TTT 96-1	Europe	Baltic	Tipasjärvi-Kuhmo-Suomussalmi	10.1007/BF01167370	ARCHEAN EVOLUTION OF THE TIPASJÄRVI-KUHMO-SUOMUSSALMI GREENSTONE COMPLEX, FINLAND	BULL. GEOL. SURV. FINLAND	2800	0	64.2903	29.0772	0.01	IGNEOUS	VOLCANIC	UNKNOWN	KOMATIITE	30.67	27.96	4.9		10	0.07		3	8	20	24
118	Europe	Baltic	Tipasjärvi-Kuhmo-Suomussalmi	10.1139/e87-093	PROCESSUS DE FRACTIONNEMENT DANS LES COULÉES KOMATIITIQUES ARCHÉENNES: CAS DES LAVES À SPINIFEX DE LA CEINTURE DE ROCHES VERTES DE TIPASJÄRVI (FINLANDE ORIENTALE)	CAN. J. EARTH SCI.	2800	0	63.94	29.08	0.01	IGNEOUS	VOLCANIC	UNKNOWN	KOMATIITE	45	27.99						82			2.931		2.22
135TTT 97-1	Europe	Baltic	Tipasjärvi-Kuhmo-Suomussalmi	10.1016/j.gr.2013.05.012	ARCHEAN EVOLUTION OF THE TIPASJÄRVI-KUHMO-SUOMUSSALMI GREENSTONE COMPLEX, FINLAND	BULL. GEOL. SURV. FINLAND	2800	0	63.7657	29.7977	0.01	IGNEOUS	VOLCANIC	UNKNOWN	KOMATIITE	52	28.1	35.83	2	10	10.06	20	2.54	15	20	20
145EJL 93-4	Europe	Baltic	Tipasjärvi-Kuhmo-Suomussalmi	10.1007/BF01167316	ARCHEAN EVOLUTION OF THE TIPASJÄRVI-KUHMO-SUOMUSSALMI GREENSTONE COMPLEX, FINLAND	BULL. GEOL. SURV. FINLAND	2800	0	64.2701	29.0692	0.01	IGNEOUS	VOLCANIC	UNKNOWN	KOMATIITE	43.47	28.11	18	0	14	1		1	0	12	0
M52/4412/02/R400/27.10-28.10	Europe	Baltic	Tipasjärvi-Kuhmo-Suomussalmi	10.1016/j.precamres.2012.12.004	GEOCHEMISTRY OF KOMATIITES FROM THE TIPASJÄRVI, KUHMO, SUOMUSSALMI, ILOMANTSI AND TULPPIO GREENSTONE BELTS, FINLAND: IMPLICATIONS FOR TECTONIC SETTING AND NI SULPHIDE PROSPECTIVITY	PREC. RESEARCH	2800	0	64.4	29.1	0.01	IGNEOUS	VOLCANIC	UNKNOWN	KOMATIITE	40.6	28.2	2.73	0.03	10	0.18		24.3	0.49	1.28	2.35	0.39	2.39
8SII 93-1/110.00	Europe	Baltic	Tipasjärvi-Kuhmo-Suomussalmi	10.1016/j.lithos.2004.03.046	ARCHEAN EVOLUTION OF THE TIPASJÄRVI-KUHMO-SUOMUSSALMI GREENSTONE COMPLEX, FINLAND	BULL. GEOL. SURV. FINLAND	2800	0	64.232	29.0899	0.01	IGNEOUS	VOLCANIC	UNKNOWN	KOMATIITE	39.59	28.21	4.9		4	0.07		39	1	3	3
64-PTP-03	Europe	Baltic	Tipasjärvi-Kuhmo-Suomussalmi	10.1016/j.precamres.2012.12.004	GEOCHEMISTRY OF KOMATIITES FROM THE TIPASJÄRVI, KUHMO, SUOMUSSALMI, ILOMANTSI AND TULPPIO GREENSTONE BELTS, FINLAND: IMPLICATIONS FOR TECTONIC SETTING AND NI SULPHIDE PROSPECTIVITY	PREC. RESEARCH	2800	0	67.7	29.1	0.01	IGNEOUS	VOLCANIC	UNKNOWN	KOMATIITE	41.6	28.3	84	0.11	11	4		154	0	1.21	3.35	0.54	2.73
8SII 93-1/104.00	Europe	Baltic	Tipasjärvi-Kuhmo-Suomussalmi	10.1134/S0016702909110032	ARCHEAN EVOLUTION OF THE TIPASJÄRVI-KUHMO-SUOMUSSALMI GREENSTONE COMPLEX, FINLAND	BULL. GEOL. SURV. FINLAND	2800	0	64.232	29.0899	0.01	IGNEOUS	VOLCANIC	UNKNOWN	KOMATIITE	43.31	28.4	4.9		7	0.07		11	1	2	7
119TOH 93-1	Europe	Baltic	Tipasjärvi-Kuhmo-Suomussalmi	10.1007/BF01167445	ARCHEAN EVOLUTION OF THE TIPASJÄRVI-KUHMO-SUOMUSSALMI GREENSTONE COMPLEX, FINLAND	BULL. GEOL. SURV. FINLAND	2800	0	64.2366	29.0858	0.01	IGNEOUS	VOLCANIC	UNKNOWN	KOMATIITE	42.16	28.56	4.9		7	0.07		18	1	0	5
69TOH 96-2	Europe	Baltic	Tipasjärvi-Kuhmo-Suomussalmi	10.1007/BF01167522	ARCHEAN EVOLUTION OF THE TIPASJÄRVI-KUHMO-SUOMUSSALMI GREENSTONE COMPLEX, FINLAND	BULL. GEOL. SURV. FINLAND	2800	0	65.1554	29.0825	0.01	IGNEOUS	VOLCANIC	UNKNOWN	KOMATIITE	39.8	28.8	17.91	13	10	23.77	10	11.84	15	10	20
16TOH 93-1	Europe	Baltic	Tipasjärvi-Kuhmo-Suomussalmi	10.1016/j.precamres.2014.07.008	ARCHEAN EVOLUTION OF THE TIPASJÄRVI-KUHMO-SUOMUSSALMI GREENSTONE COMPLEX, FINLAND	BULL. GEOL. SURV. FINLAND	2800	0	64.2327	29.09	0.01	IGNEOUS	VOLCANIC	UNKNOWN	KOMATIITE	43.37	28.97	4.9		5	0.07		12	1	4	99
112MAF 96-1	Europe	Baltic	Tipasjärvi-Kuhmo-Suomussalmi	10.1007/BF01167520	ARCHEAN EVOLUTION OF THE TIPASJÄRVI-KUHMO-SUOMUSSALMI GREENSTONE COMPLEX, FINLAND	BULL. GEOL. SURV. FINLAND	2800	0	65.1487	29.1726	0.01	IGNEOUS	VOLCANIC	UNKNOWN	KOMATIITE	39.7	29	17.91	4	10	4.57	10	47.35	12	20	10
M52/4412/02/R402/80.00-81.00	Europe	Baltic	Tipasjärvi-Kuhmo-Suomussalmi	10.1016/j.precamres.2012.12.004	GEOCHEMISTRY OF KOMATIITES FROM THE TIPASJÄRVI, KUHMO, SUOMUSSALMI, ILOMANTSI AND TULPPIO GREENSTONE BELTS, FINLAND: IMPLICATIONS FOR TECTONIC SETTING AND NI SULPHIDE PROSPECTIVITY	PREC. RESEARCH	2800	0	64.4	29.1	0.01	IGNEOUS	VOLCANIC	UNKNOWN	KOMATIITE	41.2	29.3	0	0.03	15	0.19		19.2	0.36	0.75	1.58	0.24	1.72
145EJL 93-3	Europe	Baltic	Tipasjärvi-Kuhmo-Suomussalmi	10.1007/BF01167325	ARCHEAN EVOLUTION OF THE TIPASJÄRVI-KUHMO-SUOMUSSALMI GREENSTONE COMPLEX, FINLAND	BULL. GEOL. SURV. FINLAND	2800	0	64.2702	29.0687	0.01	IGNEOUS	VOLCANIC	UNKNOWN	KOMATIITE	43.15	29.34	13	0	18	4		0	1	16	17
145EJL 93-1	Europe	Baltic	Tipasjärvi-Kuhmo-Suomussalmi	10.1007/BF01167326	ARCHEAN EVOLUTION OF THE TIPASJÄRVI-KUHMO-SUOMUSSALMI GREENSTONE COMPLEX, FINLAND	BULL. GEOL. SURV. FINLAND	2800	0	64.2702	29.0686	0.01	IGNEOUS	VOLCANIC	UNKNOWN	KOMATIITE	42.63	29.37	17	0	22	0		3	2	16	4
62A-PTP-03	Europe	Baltic	Tipasjärvi-Kuhmo-Suomussalmi	10.1016/j.precamres.2012.12.004	GEOCHEMISTRY OF KOMATIITES FROM THE TIPASJÄRVI, KUHMO, SUOMUSSALMI, ILOMANTSI AND TULPPIO GREENSTONE BELTS, FINLAND: IMPLICATIONS FOR TECTONIC SETTING AND NI SULPHIDE PROSPECTIVITY	PREC. RESEARCH	2800	0	67.74	29.13	0.01	IGNEOUS	VOLCANIC	UNKNOWN	KOMATIITE	42.3	29.4	26.7	0	0	0.15		59.7	0.16	0	0.85	0.16	1.02
117	Europe	Baltic	Tipasjärvi-Kuhmo-Suomussalmi	10.1139/e87-093	PROCESSUS DE FRACTIONNEMENT DANS LES COULÉES KOMATIITIQUES ARCHÉENNES: CAS DES LAVES À SPINIFEX DE LA CEINTURE DE ROCHES VERTES DE TIPASJÄRVI (FINLANDE ORIENTALE)	CAN. J. EARTH SCI.	2800	0	63.94	29.08	0.01	IGNEOUS	VOLCANIC	UNKNOWN	KOMATIITE	44.91	29.43						108		0.899	2.292		1.637
543MAF 95-2	Europe	Baltic	Tipasjärvi-Kuhmo-Suomussalmi	10.1007/BF01167394	ARCHEAN EVOLUTION OF THE TIPASJÄRVI-KUHMO-SUOMUSSALMI GREENSTONE COMPLEX, FINLAND	BULL. GEOL. SURV. FINLAND	2800	0	64.395	29.1081	0.01	IGNEOUS	VOLCANIC	UNKNOWN	KOMATIITE	42.9	29.5	35.83	1	0	0	10	32.98	16	0	10
62B-PTP-03	Europe	Baltic	Tipasjärvi-Kuhmo-Suomussalmi	10.1016/j.precamres.2012.12.004	GEOCHEMISTRY OF KOMATIITES FROM THE TIPASJÄRVI, KUHMO, SUOMUSSALMI, ILOMANTSI AND TULPPIO GREENSTONE BELTS, FINLAND: IMPLICATIONS FOR TECTONIC SETTING AND NI SULPHIDE PROSPECTIVITY	PREC. RESEARCH	2800	0	67.74	29.13	0.01	IGNEOUS	VOLCANIC	UNKNOWN	KOMATIITE	45.2	29.6	21	0.03	9	1		69	0	0.15	0.74	0.13	0.84
112MAF 96-1	Europe	Baltic	Tipasjärvi-Kuhmo-Suomussalmi	10.1007/BF01167521	ARCHEAN EVOLUTION OF THE TIPASJÄRVI-KUHMO-SUOMUSSALMI GREENSTONE COMPLEX, FINLAND	BULL. GEOL. SURV. FINLAND	2800	0	65.1493	29.1775	0.01	IGNEOUS	VOLCANIC	UNKNOWN	KOMATIITE	40.1	29.9	0	6	0	5.49	10	7.61	12	20	30
M52/4412/02/R401/15.75-16.75	Europe	Baltic	Tipasjärvi-Kuhmo-Suomussalmi	10.1016/j.precamres.2012.12.004	GEOCHEMISTRY OF KOMATIITES FROM THE TIPASJÄRVI, KUHMO, SUOMUSSALMI, ILOMANTSI AND TULPPIO GREENSTONE BELTS, FINLAND: IMPLICATIONS FOR TECTONIC SETTING AND NI SULPHIDE PROSPECTIVITY	PREC. RESEARCH	2800	0	64.4	29.1	0.01	IGNEOUS	VOLCANIC	UNKNOWN	KOMATIITE	40.1	30.2	4.91	0	16	0.19		9.64	1	0.63	1.04	0.17	1.04
119	Europe	Baltic	Tipasjärvi-Kuhmo-Suomussalmi	10.1139/e87-093	PROCESSUS DE FRACTIONNEMENT DANS LES COULÉES KOMATIITIQUES ARCHÉENNES: CAS DES LAVES À SPINIFEX DE LA CEINTURE DE ROCHES VERTES DE TIPASJÄRVI (FINLANDE ORIENTALE)	CAN. J. EARTH SCI.	2800	0	63.94	29.08	0.01	IGNEOUS	VOLCANIC	UNKNOWN	KOMATIITE	44.79	30.27						118		0.878	2.27		1.647
145EJL 93-3	Europe	Baltic	Tipasjärvi-Kuhmo-Suomussalmi	10.1007/BF01167327	ARCHEAN EVOLUTION OF THE TIPASJÄRVI-KUHMO-SUOMUSSALMI GREENSTONE COMPLEX, FINLAND	BULL. GEOL. SURV. FINLAND	2800	0	64.2702	29.0687	0.01	IGNEOUS	VOLCANIC	UNKNOWN	KOMATIITE	41.96	30.54	20	0	16	2		0	0	13	7
145EJL 93-1	Europe	Baltic	Tipasjärvi-Kuhmo-Suomussalmi	10.1007/BF01167328	ARCHEAN EVOLUTION OF THE TIPASJÄRVI-KUHMO-SUOMUSSALMI GREENSTONE COMPLEX, FINLAND	BULL. GEOL. SURV. FINLAND	2800	0	64.2702	29.0686	0.01	IGNEOUS	VOLCANIC	UNKNOWN	KOMATIITE	40.29	30.59	19	0	16	0		3	0	13	11
145EJL 93-4	Europe	Baltic	Tipasjärvi-Kuhmo-Suomussalmi	10.1007/BF01167317	ARCHEAN EVOLUTION OF THE TIPASJÄRVI-KUHMO-SUOMUSSALMI GREENSTONE COMPLEX, FINLAND	BULL. GEOL. SURV. FINLAND	2800	0	64.2701	29.0695	0.01	IGNEOUS	VOLCANIC	UNKNOWN	KOMATIITE	43.86	30.67	20	0	16	1		3	0	8	6
145EJL 93-4	Europe	Baltic	Tipasjärvi-Kuhmo-Suomussalmi	10.1007/BF01167318	ARCHEAN EVOLUTION OF THE TIPASJÄRVI-KUHMO-SUOMUSSALMI GREENSTONE COMPLEX, FINLAND	BULL. GEOL. SURV. FINLAND	2800	0	64.2701	29.0687	0.01	IGNEOUS	VOLCANIC	UNKNOWN	KOMATIITE	41.47	30.72	15	0	16	2		1	2	11	8
145EJL 93-1	Europe	Baltic	Tipasjärvi-Kuhmo-Suomussalmi	10.1007/BF01167319	ARCHEAN EVOLUTION OF THE TIPASJÄRVI-KUHMO-SUOMUSSALMI GREENSTONE COMPLEX, FINLAND	BULL. GEOL. SURV. FINLAND	2800	0	64.2701	29.0688	0.01	IGNEOUS	VOLCANIC	UNKNOWN	KOMATIITE	41.94	30.85	21	0	21	3		2	0	16	1
145EJL 93-4	Europe	Baltic	Tipasjärvi-Kuhmo-Suomussalmi	10.1007/BF01167320	ARCHEAN EVOLUTION OF THE TIPASJÄRVI-KUHMO-SUOMUSSALMI GREENSTONE COMPLEX, FINLAND	BULL. GEOL. SURV. FINLAND	2800	0	64.2701	29.0695	0.01	IGNEOUS	VOLCANIC	UNKNOWN	KOMATIITE	41.43	30.88	20	0	24	4		2	1	7	12
145EJL 93-4	Europe	Baltic	Tipasjärvi-Kuhmo-Suomussalmi	10.1007/BF01167321	ARCHEAN EVOLUTION OF THE TIPASJÄRVI-KUHMO-SUOMUSSALMI GREENSTONE COMPLEX, FINLAND	BULL. GEOL. SURV. FINLAND	2800	0	64.2701	29.0694	0.01	IGNEOUS	VOLCANIC	UNKNOWN	KOMATIITE	41.72	30.9	18	0	18	2		0	0	11	12
145EJL 93-4	Europe	Baltic	Tipasjärvi-Kuhmo-Suomussalmi	10.1007/BF01167322	ARCHEAN EVOLUTION OF THE TIPASJÄRVI-KUHMO-SUOMUSSALMI GREENSTONE COMPLEX, FINLAND	BULL. GEOL. SURV. FINLAND	2800	0	64.2701	29.0692	0.01	IGNEOUS	VOLCANIC	UNKNOWN	KOMATIITE	40.98	31	16	0	17	2		0	0	17	10
93JTL 96-1	Europe	Baltic	Tipasjärvi-Kuhmo-Suomussalmi	10.1007/BF01167508	ARCHEAN EVOLUTION OF THE TIPASJÄRVI-KUHMO-SUOMUSSALMI GREENSTONE COMPLEX, FINLAND	BULL. GEOL. SURV. FINLAND	2800	0	64.8845	29.2851	0.01	IGNEOUS	VOLCANIC	UNKNOWN	KOMATIITE	40.7	31.2	26.87	2	10	7.32	20	1.69	11	20	10
166TTT 96-1	Europe	Baltic	Tipasjärvi-Kuhmo-Suomussalmi	10.1007/BF01167339	ARCHEAN EVOLUTION OF THE TIPASJÄRVI-KUHMO-SUOMUSSALMI GREENSTONE COMPLEX, FINLAND	BULL. GEOL. SURV. FINLAND	2800	0	64.2725	29.074	0.01	IGNEOUS	VOLCANIC	UNKNOWN	KOMATIITE	38.19	31.48	4.9		12	0.07		2	0	3	7
145EJL 93-1	Europe	Baltic	Tipasjärvi-Kuhmo-Suomussalmi	10.1007/BF01167310	ARCHEAN EVOLUTION OF THE TIPASJÄRVI-KUHMO-SUOMUSSALMI GREENSTONE COMPLEX, FINLAND	BULL. GEOL. SURV. FINLAND	2800	0	64.27	29.0696	0.01	IGNEOUS	VOLCANIC	UNKNOWN	KOMATIITE	41.75	31.77	32	0	16	0		0	0	3	6
145EJL 93-4	Europe	Baltic	Tipasjärvi-Kuhmo-Suomussalmi	10.1007/BF01167308	ARCHEAN EVOLUTION OF THE TIPASJÄRVI-KUHMO-SUOMUSSALMI GREENSTONE COMPLEX, FINLAND	BULL. GEOL. SURV. FINLAND	2800	0	64.2699	29.0701	0.01	IGNEOUS	VOLCANIC	UNKNOWN	KOMATIITE	41.07	31.99	19	0	16	4		1	0	7	11
235JTL 96-2	Europe	Baltic	Tipasjärvi-Kuhmo-Suomussalmi	10.1080/00288306.1991.9514458	ARCHEAN EVOLUTION OF THE TIPASJÄRVI-KUHMO-SUOMUSSALMI GREENSTONE COMPLEX, FINLAND	BULL. GEOL. SURV. FINLAND	2800	0	63.8348	28.8823	0.01	IGNEOUS	VOLCANIC	UNKNOWN	KOMATIITE	42.9	32.1	26.87	7	10	6.4	10	5.07	12	20	20
152TTT 96-1	Europe	Baltic	Tipasjärvi-Kuhmo-Suomussalmi	10.1007/BF01167353	ARCHEAN EVOLUTION OF THE TIPASJÄRVI-KUHMO-SUOMUSSALMI GREENSTONE COMPLEX, FINLAND	BULL. GEOL. SURV. FINLAND	2800	0	64.2832	29.0809	0.01	IGNEOUS	VOLCANIC	UNKNOWN	KOMATIITE	40.19	32.21	4.9	0.1	16	0.07		3	1	2	6	0.4	1.9
133TTT 96-1	Europe	Baltic	Tipasjärvi-Kuhmo-Suomussalmi	10.1007/BF01167356	ARCHEAN EVOLUTION OF THE TIPASJÄRVI-KUHMO-SUOMUSSALMI GREENSTONE COMPLEX, FINLAND	BULL. GEOL. SURV. FINLAND	2800	0	64.2841	29.083	0.01	IGNEOUS	VOLCANIC	UNKNOWN	KOMATIITE	35.29	32.24	4.9		4	0.07		3	1	2	2
145EJL 93-1	Europe	Baltic	Tipasjärvi-Kuhmo-Suomussalmi	10.1007/BF01167335	ARCHEAN EVOLUTION OF THE TIPASJÄRVI-KUHMO-SUOMUSSALMI GREENSTONE COMPLEX, FINLAND	BULL. GEOL. SURV. FINLAND	2800	0	64.2703	29.0684	0.01	IGNEOUS	VOLCANIC	UNKNOWN	KOMATIITE	41.8	32.3	22	0	18	3		0	1	15	8
127TTT 96-1	Europe	Baltic	Tipasjärvi-Kuhmo-Suomussalmi	10.1007/BF01167354	ARCHEAN EVOLUTION OF THE TIPASJÄRVI-KUHMO-SUOMUSSALMI GREENSTONE COMPLEX, FINLAND	BULL. GEOL. SURV. FINLAND	2800	0	64.2834	29.0886	0.01	IGNEOUS	VOLCANIC	UNKNOWN	KOMATIITE	38.97	32.47	4.9	0.1	18	0.07		3	1	1	0	0.4	1.5
141TTT 96-1	Europe	Baltic	Tipasjärvi-Kuhmo-Suomussalmi	10.1007/BF01167352	ARCHEAN EVOLUTION OF THE TIPASJÄRVI-KUHMO-SUOMUSSALMI GREENSTONE COMPLEX, FINLAND	BULL. GEOL. SURV. FINLAND	2800	0	64.283	29.0875	0.01	IGNEOUS	VOLCANIC	UNKNOWN	KOMATIITE	38.61	32.61	4.9		10	0.07		0	1	0	4
145EJL 93-1	Europe	Baltic	Tipasjärvi-Kuhmo-Suomussalmi	10.1007/BF01167323	ARCHEAN EVOLUTION OF THE TIPASJÄRVI-KUHMO-SUOMUSSALMI GREENSTONE COMPLEX, FINLAND	BULL. GEOL. SURV. FINLAND	2800	0	64.2701	29.0688	0.01	IGNEOUS	VOLCANIC	UNKNOWN	KOMATIITE	40.13	32.67	20	0	19	0		0	0	9	8
99002-750	Europe	Baltic	Vaara	10.1007/s00126-013-0469-0	THE ARCHEAN KOMATIITE-HOSTED, PGE-BEARING NI-CU SULFIDE DEPOSIT AT VAARA, EASTERN FINLAND: EVIDENCE FOR ASSIMILATION OF EXTERNAL SULFUR AND POST-DEPOSITIONAL DESULFURIZATION	MINER. DEPOSITA	2800	0	62.72	23.83	0.01	IGNEOUS	VOLCANIC	UNKNOWN	KOMATIITE	39.36	33.11	12					21		0.54	1.1	0.17	0.83
145EJL 93-4	Europe	Baltic	Tipasjärvi-Kuhmo-Suomussalmi	10.1007/BF01167329	ARCHEAN EVOLUTION OF THE TIPASJÄRVI-KUHMO-SUOMUSSALMI GREENSTONE COMPLEX, FINLAND	BULL. GEOL. SURV. FINLAND	2800	0	64.2702	29.0692	0.01	IGNEOUS	VOLCANIC	UNKNOWN	KOMATIITE	40.33	33.14	23	0	18	3		2	0	6	13
121JTL 95-1	Europe	Baltic	Tipasjärvi-Kuhmo-Suomussalmi	10.1016/j.lithos.2009.06.004	ARCHEAN EVOLUTION OF THE TIPASJÄRVI-KUHMO-SUOMUSSALMI GREENSTONE COMPLEX, FINLAND	BULL. GEOL. SURV. FINLAND	2800	0	64.0281	29.3715	0.01	IGNEOUS	VOLCANIC	UNKNOWN	KOMATIITE	40.2	33.3	8.96	4	10	7.32	10	37.21	13	10	20
115TTT 96-1	Europe	Baltic	Tipasjärvi-Kuhmo-Suomussalmi	10.1007/BF01167355	ARCHEAN EVOLUTION OF THE TIPASJÄRVI-KUHMO-SUOMUSSALMI GREENSTONE COMPLEX, FINLAND	BULL. GEOL. SURV. FINLAND	2800	0	64.2838	29.0534	0.01	IGNEOUS	VOLCANIC	UNKNOWN	KOMATIITE	39.9	33.31	4.9		11	0.07		5	1	2	4
145EJL 93-4	Europe	Baltic	Tipasjärvi-Kuhmo-Suomussalmi	10.1007/BF01167324	ARCHEAN EVOLUTION OF THE TIPASJÄRVI-KUHMO-SUOMUSSALMI GREENSTONE COMPLEX, FINLAND	BULL. GEOL. SURV. FINLAND	2800	0	64.2701	29.0693	0.01	IGNEOUS	VOLCANIC	UNKNOWN	KOMATIITE	40.2	33.44	21	0	15	4		0	1	8	10
42TTT 97-1	Europe	Baltic	Tipasjärvi-Kuhmo-Suomussalmi	10.1007/BF01167345	ARCHEAN EVOLUTION OF THE TIPASJÄRVI-KUHMO-SUOMUSSALMI GREENSTONE COMPLEX, FINLAND	BULL. GEOL. SURV. FINLAND	2800	0	64.2768	29.0988	0.01	IGNEOUS	VOLCANIC	UNKNOWN	KOMATIITE	40.2	33.5	35.83	10	10	3.66	20	2.54	10	10	0
HJO-86-32	Europe	Baltic	Tipasjärvi-Kuhmo-Suomussalmi	10.1016/j.precamres.2012.12.004	GEOCHEMISTRY OF KOMATIITES FROM THE TIPASJÄRVI, KUHMO, SUOMUSSALMI, ILOMANTSI AND TULPPIO GREENSTONE BELTS, FINLAND: IMPLICATIONS FOR TECTONIC SETTING AND NI SULPHIDE PROSPECTIVITY	PREC. RESEARCH	2800	0	62.7	30.9	0.01	IGNEOUS	VOLCANIC	UNKNOWN	KOMATIITE	42.9	33.5	71.6	0.07	30	1.07		75.6	0.84	1.23	3.28	0.5	2.76
184TTT 96-2	Europe	Baltic	Tipasjärvi-Kuhmo-Suomussalmi	10.1007/BF01167349	ARCHEAN EVOLUTION OF THE TIPASJÄRVI-KUHMO-SUOMUSSALMI GREENSTONE COMPLEX, FINLAND	BULL. GEOL. SURV. FINLAND	2800	0	64.282	29.0527	0.01	IGNEOUS	VOLCANIC	UNKNOWN	KOMATIITE	39.03	33.57	4.9		13	0.07		0.14	1	2	7
TULPPIO1	Europe	Baltic	Tipasjärvi-Kuhmo-Suomussalmi	10.1016/j.precamres.2012.12.004	GEOCHEMISTRY OF KOMATIITES FROM THE TIPASJÄRVI, KUHMO, SUOMUSSALMI, ILOMANTSI AND TULPPIO GREENSTONE BELTS, FINLAND: IMPLICATIONS FOR TECTONIC SETTING AND NI SULPHIDE PROSPECTIVITY	PREC. RESEARCH	2800	0	67.7	29.1	0.01	IGNEOUS	VOLCANIC	UNKNOWN	KOMATIITE	41.3	33.6	26.7	0	0.05	0.29		27.4	0.24	0.37	1.35	0.23	1.09
145EJL 93-3	Europe	Baltic	Tipasjärvi-Kuhmo-Suomussalmi	10.1007/BF01167330	ARCHEAN EVOLUTION OF THE TIPASJÄRVI-KUHMO-SUOMUSSALMI GREENSTONE COMPLEX, FINLAND	BULL. GEOL. SURV. FINLAND	2800	0	64.2702	29.0686	0.01	IGNEOUS	VOLCANIC	UNKNOWN	KOMATIITE	40.25	33.68	18	0	48	2		0	0	10	20
TULPPIO2	Europe	Baltic	Tipasjärvi-Kuhmo-Suomussalmi	10.1016/j.precamres.2012.12.004	GEOCHEMISTRY OF KOMATIITES FROM THE TIPASJÄRVI, KUHMO, SUOMUSSALMI, ILOMANTSI AND TULPPIO GREENSTONE BELTS, FINLAND: IMPLICATIONS FOR TECTONIC SETTING AND NI SULPHIDE PROSPECTIVITY	PREC. RESEARCH	2800	0	67.7	29.1	0.01	IGNEOUS	VOLCANIC	UNKNOWN	KOMATIITE	39	33.7	0	0.02	0.02	0.23		125	0.12	0.06	1.2	0.17	0.81
15TTT 97-1	Europe	Baltic	Tipasjärvi-Kuhmo-Suomussalmi	10.1007/BF01167340	ARCHEAN EVOLUTION OF THE TIPASJÄRVI-KUHMO-SUOMUSSALMI GREENSTONE COMPLEX, FINLAND	BULL. GEOL. SURV. FINLAND	2800	0	64.2741	29.0883	0.01	IGNEOUS	VOLCANIC	UNKNOWN	KOMATIITE	40	34.1	8.96	7	0	5.49	10	0.85	12	20	20
145EJL 93-3	Europe	Baltic	Tipasjärvi-Kuhmo-Suomussalmi	10.1007/BF01167331	ARCHEAN EVOLUTION OF THE TIPASJÄRVI-KUHMO-SUOMUSSALMI GREENSTONE COMPLEX, FINLAND	BULL. GEOL. SURV. FINLAND	2800	0	64.2702	29.0685	0.01	IGNEOUS	VOLCANIC	UNKNOWN	KOMATIITE	40.65	34.11	16	0	16	5		0	0	12	13
129TTT 96-1	Europe	Baltic	Tipasjärvi-Kuhmo-Suomussalmi	10.1007/BF01167350	ARCHEAN EVOLUTION OF THE TIPASJÄRVI-KUHMO-SUOMUSSALMI GREENSTONE COMPLEX, FINLAND	BULL. GEOL. SURV. FINLAND	2800	0	64.2825	29.0927	0.01	IGNEOUS	VOLCANIC	UNKNOWN	KOMATIITE	39.38	34.12	4.9		13	0.07		0	1	2	5
147TTT 96-1	Europe	Baltic	Tipasjärvi-Kuhmo-Suomussalmi	10.1007/BF01167347	ARCHEAN EVOLUTION OF THE TIPASJÄRVI-KUHMO-SUOMUSSALMI GREENSTONE COMPLEX, FINLAND	BULL. GEOL. SURV. FINLAND	2800	0	64.2816	29.0849	0.01	IGNEOUS	VOLCANIC	UNKNOWN	KOMATIITE	39.77	34.12	4.9		15	0.07		3	1	0	8
145EJL 93-1	Europe	Baltic	Tipasjärvi-Kuhmo-Suomussalmi	10.1007/BF01167311	ARCHEAN EVOLUTION OF THE TIPASJÄRVI-KUHMO-SUOMUSSALMI GREENSTONE COMPLEX, FINLAND	BULL. GEOL. SURV. FINLAND	2800	0	64.27	29.0696	0.01	IGNEOUS	VOLCANIC	UNKNOWN	KOMATIITE	39.73	34.16	28	0	15	1		0	0	14	9
145EJL 93-1	Europe	Baltic	Tipasjärvi-Kuhmo-Suomussalmi	10.1007/BF01167312	ARCHEAN EVOLUTION OF THE TIPASJÄRVI-KUHMO-SUOMUSSALMI GREENSTONE COMPLEX, FINLAND	BULL. GEOL. SURV. FINLAND	2800	0	64.27	29.0698	0.01	IGNEOUS	VOLCANIC	UNKNOWN	KOMATIITE	40.43	34.21	15	0	17	1		2	0	12	4
35TTT 96-1	Europe	Baltic	Tipasjärvi-Kuhmo-Suomussalmi	10.1007/BF01167366	ARCHEAN EVOLUTION OF THE TIPASJÄRVI-KUHMO-SUOMUSSALMI GREENSTONE COMPLEX, FINLAND	BULL. GEOL. SURV. FINLAND	2800	0	64.2888	29.0689	0.01	IGNEOUS	VOLCANIC	UNKNOWN	KOMATIITE	36.71	34.24	4.9		15	0.07		8	1	2	6
145EJL 93-1	Europe	Baltic	Tipasjärvi-Kuhmo-Suomussalmi	10.1007/BF01167332	ARCHEAN EVOLUTION OF THE TIPASJÄRVI-KUHMO-SUOMUSSALMI GREENSTONE COMPLEX, FINLAND	BULL. GEOL. SURV. FINLAND	2800	0	64.2702	29.0691	0.01	IGNEOUS	VOLCANIC	UNKNOWN	KOMATIITE	40.13	34.29	19	0	14	0		0	0	8	10
KJP-87-80.2	Europe	Baltic	Tipasjärvi-Kuhmo-Suomussalmi	10.1016/j.precamres.2012.12.004	GEOCHEMISTRY OF KOMATIITES FROM THE TIPASJÄRVI, KUHMO, SUOMUSSALMI, ILOMANTSI AND TULPPIO GREENSTONE BELTS, FINLAND: IMPLICATIONS FOR TECTONIC SETTING AND NI SULPHIDE PROSPECTIVITY	PREC. RESEARCH	2800	0	62.7	30.9	0.01	IGNEOUS	VOLCANIC	UNKNOWN	KOMATIITE	40.5	34.3	0.3	0.03	30	0.29		47	0.49	0.97	2.28	0.36	1.78
18TTT 97 1	Europe	Baltic	Tipasjärvi-Kuhmo-Suomussalmi	10.1007/BF01167338	ARCHEAN EVOLUTION OF THE TIPASJÄRVI-KUHMO-SUOMUSSALMI GREENSTONE COMPLEX, FINLAND	BULL. GEOL. SURV. FINLAND	2800	0	64.2717	29.0872	0.01	IGNEOUS	VOLCANIC	UNKNOWN	KOMATIITE	41.2	34.3	8.96	6	0	5.4	10	1.69	13	20	20
84TTT 96-1	Europe	Baltic	Tipasjärvi-Kuhmo-Suomussalmi	10.1007/BF01167362	ARCHEAN EVOLUTION OF THE TIPASJÄRVI-KUHMO-SUOMUSSALMI GREENSTONE COMPLEX, FINLAND	BULL. GEOL. SURV. FINLAND	2800	0	64.2854	29.0909	0.01	IGNEOUS	VOLCANIC	UNKNOWN	KOMATIITE	39	34.33	4.9	0.5	63	0.07		3	1	7	4	0.3	1.6
145EJL 93-1	Europe	Baltic	Tipasjärvi-Kuhmo-Suomussalmi	10.1007/BF01167313	ARCHEAN EVOLUTION OF THE TIPASJÄRVI-KUHMO-SUOMUSSALMI GREENSTONE COMPLEX, FINLAND	BULL. GEOL. SURV. FINLAND	2800	0	64.27	29.0697	0.01	IGNEOUS	VOLCANIC	UNKNOWN	KOMATIITE	39.89	34.39	19	0	18	2		1	0	11	8
67TTT 96-1	Europe	Baltic	Tipasjärvi-Kuhmo-Suomussalmi	10.1007/BF01167374	ARCHEAN EVOLUTION OF THE TIPASJÄRVI-KUHMO-SUOMUSSALMI GREENSTONE COMPLEX, FINLAND	BULL. GEOL. SURV. FINLAND	2800	0	64.2919	29.0612	0.01	IGNEOUS	VOLCANIC	UNKNOWN	KOMATIITE	38.09	34.49	4.9	0.1	9	0.07		0.14	1	3	4	0.3	1.5
145EJL 93-1	Europe	Baltic	Tipasjärvi-Kuhmo-Suomussalmi	10.1007/BF01167314	ARCHEAN EVOLUTION OF THE TIPASJÄRVI-KUHMO-SUOMUSSALMI GREENSTONE COMPLEX, FINLAND	BULL. GEOL. SURV. FINLAND	2800	0	64.27	29.0697	0.01	IGNEOUS	VOLCANIC	UNKNOWN	KOMATIITE	39.43	34.5	27	0	18	4		0	0	9	8
145EJL 93-1	Europe	Baltic	Tipasjärvi-Kuhmo-Suomussalmi	10.1007/BF01167333	ARCHEAN EVOLUTION OF THE TIPASJÄRVI-KUHMO-SUOMUSSALMI GREENSTONE COMPLEX, FINLAND	BULL. GEOL. SURV. FINLAND	2800	0	64.2702	29.0692	0.01	IGNEOUS	VOLCANIC	UNKNOWN	KOMATIITE	39.36	34.57	20	0	16	3		0	0	13	8
HJO-86-30	Europe	Baltic	Tipasjärvi-Kuhmo-Suomussalmi	10.1016/j.precamres.2012.12.004	GEOCHEMISTRY OF KOMATIITES FROM THE TIPASJÄRVI, KUHMO, SUOMUSSALMI, ILOMANTSI AND TULPPIO GREENSTONE BELTS, FINLAND: IMPLICATIONS FOR TECTONIC SETTING AND NI SULPHIDE PROSPECTIVITY	PREC. RESEARCH	2800	0	62.7	30.9	0.01	IGNEOUS	VOLCANIC	UNKNOWN	KOMATIITE	43.9	35	4.23	0.08	30	1.02		114	0.83	2.2	5.19	0.68	3.25
145EJL 93-1	Europe	Baltic	Tipasjärvi-Kuhmo-Suomussalmi	10.1007/BF01167315	ARCHEAN EVOLUTION OF THE TIPASJÄRVI-KUHMO-SUOMUSSALMI GREENSTONE COMPLEX, FINLAND	BULL. GEOL. SURV. FINLAND	2800	0	64.27	29.0695	0.01	IGNEOUS	VOLCANIC	UNKNOWN	KOMATIITE	40.61	35.1	23	0	23	1		1	0	10	8
99002-872	Europe	Baltic	Vaara	10.1007/s00126-013-0469-0	THE ARCHEAN KOMATIITE-HOSTED, PGE-BEARING NI-CU SULFIDE DEPOSIT AT VAARA, EASTERN FINLAND: EVIDENCE FOR ASSIMILATION OF EXTERNAL SULFUR AND POST-DEPOSITIONAL DESULFURIZATION	MINER. DEPOSITA	2800	0	62.72	23.83	0.01	IGNEOUS	VOLCANIC	UNKNOWN	KOMATIITE	39.97	35.2	19							1.21	2.6	0.36	1.76
145EJL 93-3	Europe	Baltic	Tipasjärvi-Kuhmo-Suomussalmi	10.1007/BF01167336	ARCHEAN EVOLUTION OF THE TIPASJÄRVI-KUHMO-SUOMUSSALMI GREENSTONE COMPLEX, FINLAND	BULL. GEOL. SURV. FINLAND	2800	0	64.2703	29.0685	0.01	IGNEOUS	VOLCANIC	UNKNOWN	KOMATIITE	40.42	35.39	16	0	20	1		0	0	8	13
52TTT 97-1	Europe	Baltic	Tipasjärvi-Kuhmo-Suomussalmi	10.1007/BF01167361	ARCHEAN EVOLUTION OF THE TIPASJÄRVI-KUHMO-SUOMUSSALMI GREENSTONE COMPLEX, FINLAND	BULL. GEOL. SURV. FINLAND	2800	0	64.2851	29.1137	0.01	IGNEOUS	VOLCANIC	UNKNOWN	KOMATIITE	41.4	35.6	17.91	9	10	1.83	10	0	13	20	0
203TTT 96-1	Europe	Baltic	Tipasjärvi-Kuhmo-Suomussalmi	10.1007/BF01167346	ARCHEAN EVOLUTION OF THE TIPASJÄRVI-KUHMO-SUOMUSSALMI GREENSTONE COMPLEX, FINLAND	BULL. GEOL. SURV. FINLAND	2800	0	64.2773	29.059	0.01	IGNEOUS	VOLCANIC	UNKNOWN	KOMATIITE	38.97	35.8	4.9		15	0.07		0	1	1	4
99011-810	Europe	Baltic	Vaara	10.1007/s00126-013-0469-0	THE ARCHEAN KOMATIITE-HOSTED, PGE-BEARING NI-CU SULFIDE DEPOSIT AT VAARA, EASTERN FINLAND: EVIDENCE FOR ASSIMILATION OF EXTERNAL SULFUR AND POST-DEPOSITIONAL DESULFURIZATION	MINER. DEPOSITA	2800	0	62.72	23.83	0.01	IGNEOUS	VOLCANIC	UNKNOWN	KOMATIITE	38.65	35.94	10					16		1	2.02	0.31	1.37
46TTT 97-2	Europe	Baltic	Tipasjärvi-Kuhmo-Suomussalmi	10.1007/BF01167342	ARCHEAN EVOLUTION OF THE TIPASJÄRVI-KUHMO-SUOMUSSALMI GREENSTONE COMPLEX, FINLAND	BULL. GEOL. SURV. FINLAND	2800	0	64.2761	29.1074	0.01	IGNEOUS	VOLCANIC	UNKNOWN	KOMATIITE	37.8	36	8.96	8	40	5.49	20	1.69	12	10	20
35TTT 97-1	Europe	Baltic	Tipasjärvi-Kuhmo-Suomussalmi	10.1007/BF01167341	ARCHEAN EVOLUTION OF THE TIPASJÄRVI-KUHMO-SUOMUSSALMI GREENSTONE COMPLEX, FINLAND	BULL. GEOL. SURV. FINLAND	2800	0	64.2743	29.0943	0.01	IGNEOUS	VOLCANIC	UNKNOWN	KOMATIITE	38.5	36	35.83	4	0	8.23	0	0.85	11	10	10
16TTT 96-1	Europe	Baltic	Tipasjärvi-Kuhmo-Suomussalmi	10.1007/BF01167378	ARCHEAN EVOLUTION OF THE TIPASJÄRVI-KUHMO-SUOMUSSALMI GREENSTONE COMPLEX, FINLAND	BULL. GEOL. SURV. FINLAND	2800	0	64.2926	29.0716	0.01	IGNEOUS	VOLCANIC	UNKNOWN	KOMATIITE	37.39	36.03	4.9	0.1	8	0.07		0.14	1	0	4	0.1	0.4
27TTT 96-2	Europe	Baltic	Tipasjärvi-Kuhmo-Suomussalmi	10.1007/BF01167371	ARCHEAN EVOLUTION OF THE TIPASJÄRVI-KUHMO-SUOMUSSALMI GREENSTONE COMPLEX, FINLAND	BULL. GEOL. SURV. FINLAND	2800	0	64.2906	29.0797	0.01	IGNEOUS	VOLCANIC	UNKNOWN	KOMATIITE	36.26	36.04	4.9		7	0.07		0	1	2	13
59TTT 96-1	Europe	Baltic	Tipasjärvi-Kuhmo-Suomussalmi	10.1007/BF01167380	ARCHEAN EVOLUTION OF THE TIPASJÄRVI-KUHMO-SUOMUSSALMI GREENSTONE COMPLEX, FINLAND	BULL. GEOL. SURV. FINLAND	2800	0	64.2937	29.077	0.01	IGNEOUS	VOLCANIC	UNKNOWN	KOMATIITE	38.35	36.4	4.9		9	0.07		0	1	1	4
10-PTP-03	Europe	Baltic	Tipasjärvi-Kuhmo-Suomussalmi	10.1016/j.precamres.2012.12.004	GEOCHEMISTRY OF KOMATIITES FROM THE TIPASJÄRVI, KUHMO, SUOMUSSALMI, ILOMANTSI AND TULPPIO GREENSTONE BELTS, FINLAND: IMPLICATIONS FOR TECTONIC SETTING AND NI SULPHIDE PROSPECTIVITY	PREC. RESEARCH	2800	0	64.5	29	0.01	IGNEOUS	VOLCANIC	UNKNOWN	KOMATIITE	41.4	36.7	0	0	0	0.46		4.93	0.48	0.74	2.38	0.34	1.22
136TTT 96-1	Europe	Baltic	Tipasjärvi-Kuhmo-Suomussalmi	10.1007/BF01167351	ARCHEAN EVOLUTION OF THE TIPASJÄRVI-KUHMO-SUOMUSSALMI GREENSTONE COMPLEX, FINLAND	BULL. GEOL. SURV. FINLAND	2800	0	64.2829	29.0839	0.01	IGNEOUS	VOLCANIC	UNKNOWN	KOMATIITE	37.84	36.85	4.9	0.1	9	0.07		0.14	1	0	1	0.2	1.4
29TTT 96-1	Europe	Baltic	Tipasjärvi-Kuhmo-Suomussalmi	10.1007/BF01167373	ARCHEAN EVOLUTION OF THE TIPASJÄRVI-KUHMO-SUOMUSSALMI GREENSTONE COMPLEX, FINLAND	BULL. GEOL. SURV. FINLAND	2800	0	64.2916	29.0765	0.01	IGNEOUS	VOLCANIC	UNKNOWN	KOMATIITE	38.47	36.89	4.9		1	0.07		0	1	0	4
117TTT 96-1	Europe	Baltic	Tipasjärvi-Kuhmo-Suomussalmi	10.1007/BF01167363	ARCHEAN EVOLUTION OF THE TIPASJÄRVI-KUHMO-SUOMUSSALMI GREENSTONE COMPLEX, FINLAND	BULL. GEOL. SURV. FINLAND	2800	0	64.2857	29.0546	0.01	IGNEOUS	VOLCANIC	UNKNOWN	KOMATIITE	38.73	36.89	4.9	0.1	9	0.07		1	0	7	11	0.1	0.6
145EJL 93-3	Europe	Baltic	Tipasjärvi-Kuhmo-Suomussalmi	10.1007/BF01167337	ARCHEAN EVOLUTION OF THE TIPASJÄRVI-KUHMO-SUOMUSSALMI GREENSTONE COMPLEX, FINLAND	BULL. GEOL. SURV. FINLAND	2800	0	64.2703	29.0686	0.01	IGNEOUS	VOLCANIC	UNKNOWN	KOMATIITE	40.49	37.09	21	0	18	0		0	0	15	7
106TTT 96-1	Europe	Baltic	Tipasjärvi-Kuhmo-Suomussalmi	10.1007/BF01167383	ARCHEAN EVOLUTION OF THE TIPASJÄRVI-KUHMO-SUOMUSSALMI GREENSTONE COMPLEX, FINLAND	BULL. GEOL. SURV. FINLAND	2800	0	64.3011	29.0739	0.01	IGNEOUS	VOLCANIC	UNKNOWN	KOMATIITE	37.7	37.24	4.9		8	0.07		2	1	3	4
58TTT 96-1	Europe	Baltic	Tipasjärvi-Kuhmo-Suomussalmi	10.1007/BF01167381	ARCHEAN EVOLUTION OF THE TIPASJÄRVI-KUHMO-SUOMUSSALMI GREENSTONE COMPLEX, FINLAND	BULL. GEOL. SURV. FINLAND	2800	0	64.2945	29.0753	0.01	IGNEOUS	VOLCANIC	UNKNOWN	KOMATIITE	38.73	37.49	2		13	0.07		0.14	1	2	4
99002-753	Europe	Baltic	Vaara	10.1007/s00126-013-0469-0	THE ARCHEAN KOMATIITE-HOSTED, PGE-BEARING NI-CU SULFIDE DEPOSIT AT VAARA, EASTERN FINLAND: EVIDENCE FOR ASSIMILATION OF EXTERNAL SULFUR AND POST-DEPOSITIONAL DESULFURIZATION	MINER. DEPOSITA	2800	0	62.72	23.83	0.01	IGNEOUS	VOLCANIC	UNKNOWN	KOMATIITE	40.54	37.68	12					5		1.14	2.11	0.3	1.02
102TTT 96-1	Europe	Baltic	Tipasjärvi-Kuhmo-Suomussalmi	10.1007/BF01167382	ARCHEAN EVOLUTION OF THE TIPASJÄRVI-KUHMO-SUOMUSSALMI GREENSTONE COMPLEX, FINLAND	BULL. GEOL. SURV. FINLAND	2800	0	64.296	29.0692	0.01	IGNEOUS	VOLCANIC	UNKNOWN	KOMATIITE	37.35	37.96	4.9		9	0.07		0.14	1	20	3
65TTT 96-1	Europe	Baltic	Tipasjärvi-Kuhmo-Suomussalmi	10.1007/BF01167372	ARCHEAN EVOLUTION OF THE TIPASJÄRVI-KUHMO-SUOMUSSALMI GREENSTONE COMPLEX, FINLAND	BULL. GEOL. SURV. FINLAND	2800	0	64.2906	29.0682	0.01	IGNEOUS	VOLCANIC	UNKNOWN	KOMATIITE	38.11	38.06	4.9		5	0.07		0.14	1	5	1
93TTT 96-1	Europe	Baltic	Tipasjärvi-Kuhmo-Suomussalmi	10.1007/BF01167357	ARCHEAN EVOLUTION OF THE TIPASJÄRVI-KUHMO-SUOMUSSALMI GREENSTONE COMPLEX, FINLAND	BULL. GEOL. SURV. FINLAND	2800	0	64.2841	29.0949	0.01	IGNEOUS	VOLCANIC	UNKNOWN	KOMATIITE	36.19	38.07	4.9		9	0.07		0	1	2	8
62TTT 96-1	Europe	Baltic	Tipasjärvi-Kuhmo-Suomussalmi	10.1007/BF01167377	ARCHEAN EVOLUTION OF THE TIPASJÄRVI-KUHMO-SUOMUSSALMI GREENSTONE COMPLEX, FINLAND	BULL. GEOL. SURV. FINLAND	2800	0	64.2924	29.071	0.01	IGNEOUS	VOLCANIC	UNKNOWN	KOMATIITE	39.41	38.38	4.9		13	0.07		2	1	2	4
123TTT 96-1	Europe	Baltic	Tipasjärvi-Kuhmo-Suomussalmi	10.1007/BF01167364	ARCHEAN EVOLUTION OF THE TIPASJÄRVI-KUHMO-SUOMUSSALMI GREENSTONE COMPLEX, FINLAND	BULL. GEOL. SURV. FINLAND	2800	0	64.2874	29.0582	0.01	IGNEOUS	VOLCANIC	UNKNOWN	KOMATIITE	36.32	38.42	4.9		6	0.07		1	1	2	4
7TTT 96-1	Europe	Baltic	Tipasjärvi-Kuhmo-Suomussalmi	10.1007/BF01167369	ARCHEAN EVOLUTION OF THE TIPASJÄRVI-KUHMO-SUOMUSSALMI GREENSTONE COMPLEX, FINLAND	BULL. GEOL. SURV. FINLAND	2800	0	64.2901	29.0705	0.01	IGNEOUS	VOLCANIC	UNKNOWN	KOMATIITE	40.86	38.47	4.9		10	0.07		4	1	2	3
3R 0-1/138.73	Europe	Baltic	Tipasjärvi-Kuhmo-Suomussalmi	10.1007/BF01167481	ARCHEAN EVOLUTION OF THE TIPASJÄRVI-KUHMO-SUOMUSSALMI GREENSTONE COMPLEX, FINLAND	BULL. GEOL. SURV. FINLAND	2800	0	64.4407	29.0568	0.01	IGNEOUS	VOLCANIC	UNKNOWN	KOMATIITE	37.72	38.5
99002-864	Europe	Baltic	Vaara	10.1007/s00126-013-0469-0	THE ARCHEAN KOMATIITE-HOSTED, PGE-BEARING NI-CU SULFIDE DEPOSIT AT VAARA, EASTERN FINLAND: EVIDENCE FOR ASSIMILATION OF EXTERNAL SULFUR AND POST-DEPOSITIONAL DESULFURIZATION	MINER. DEPOSITA	2800	0	62.72	23.83	0.01	IGNEOUS	VOLCANIC	UNKNOWN	KOMATIITE	41.13	38.76	21					5		0.94	2.02	0.25	1.32
41TTT 96-1	Europe	Baltic	Tipasjärvi-Kuhmo-Suomussalmi	10.1007/BF01167368	ARCHEAN EVOLUTION OF THE TIPASJÄRVI-KUHMO-SUOMUSSALMI GREENSTONE COMPLEX, FINLAND	BULL. GEOL. SURV. FINLAND	2800	0	64.2898	29.061	0.01	IGNEOUS	VOLCANIC	UNKNOWN	KOMATIITE	35.84	39.1	4.9		8	0.07		0	1	2	4
53TTT 97-1	Europe	Baltic	Tipasjärvi-Kuhmo-Suomussalmi	10.1007/BF01167359	ARCHEAN EVOLUTION OF THE TIPASJÄRVI-KUHMO-SUOMUSSALMI GREENSTONE COMPLEX, FINLAND	BULL. GEOL. SURV. FINLAND	2800	0	64.2848	29.1169	0.01	IGNEOUS	VOLCANIC	UNKNOWN	KOMATIITE	37.4	39.3	17.91	34	10	5.49	10	0	10	10	0
99002-853	Europe	Baltic	Vaara	10.1007/s00126-013-0469-0	THE ARCHEAN KOMATIITE-HOSTED, PGE-BEARING NI-CU SULFIDE DEPOSIT AT VAARA, EASTERN FINLAND: EVIDENCE FOR ASSIMILATION OF EXTERNAL SULFUR AND POST-DEPOSITIONAL DESULFURIZATION	MINER. DEPOSITA	2800	0	62.72	23.83	0.01	IGNEOUS	VOLCANIC	UNKNOWN	KOMATIITE	40.73	39.32	19							1.14	2.03	0.28	1.27
126TTT 97-1	Europe	Baltic	Tipasjärvi-Kuhmo-Suomussalmi	10.1007/BF01167360	ARCHEAN EVOLUTION OF THE TIPASJÄRVI-KUHMO-SUOMUSSALMI GREENSTONE COMPLEX, FINLAND	BULL. GEOL. SURV. FINLAND	2800	0	64.2849	29.1032	0.01	IGNEOUS	VOLCANIC	UNKNOWN	KOMATIITE	38.7	40.1	26.87	7	10	7.32	10	0	11	20	10
23TTT 97-1	Europe	Baltic	Tipasjärvi-Kuhmo-Suomussalmi	10.1007/BF01167309	ARCHEAN EVOLUTION OF THE TIPASJÄRVI-KUHMO-SUOMUSSALMI GREENSTONE COMPLEX, FINLAND	BULL. GEOL. SURV. FINLAND	2800	0	64.2699	29.0812	0.01	IGNEOUS	VOLCANIC	UNKNOWN	KOMATIITE	35.6	40.3	17.91	6	0	4.57	10	0.85	13	0	0
99002-867	Europe	Baltic	Vaara	10.1007/s00126-013-0469-0	THE ARCHEAN KOMATIITE-HOSTED, PGE-BEARING NI-CU SULFIDE DEPOSIT AT VAARA, EASTERN FINLAND: EVIDENCE FOR ASSIMILATION OF EXTERNAL SULFUR AND POST-DEPOSITIONAL DESULFURIZATION	MINER. DEPOSITA	2800	0	62.72	23.83	0.01	IGNEOUS	VOLCANIC	UNKNOWN	KOMATIITE	41.25	40.33	21							1.12	2.35	0.31	1.45
6-PTP-03	Europe	Baltic	Tipasjärvi-Kuhmo-Suomussalmi	10.1016/j.precamres.2012.12.004	GEOCHEMISTRY OF KOMATIITES FROM THE TIPASJÄRVI, KUHMO, SUOMUSSALMI, ILOMANTSI AND TULPPIO GREENSTONE BELTS, FINLAND: IMPLICATIONS FOR TECTONIC SETTING AND NI SULPHIDE PROSPECTIVITY	PREC. RESEARCH	2800	0	64.5	29	0.01	IGNEOUS	VOLCANIC	UNKNOWN	KOMATIITE	40.7	40.8	0	0.06	0	0.07		1.54	0.15	0.53	1.47	0.17	0.74
49TTT 96-1	Europe	Baltic	Tipasjärvi-Kuhmo-Suomussalmi	10.1007/BF01167365	ARCHEAN EVOLUTION OF THE TIPASJÄRVI-KUHMO-SUOMUSSALMI GREENSTONE COMPLEX, FINLAND	BULL. GEOL. SURV. FINLAND	2800	0	64.2878	29.0643	0.01	IGNEOUS	VOLCANIC	UNKNOWN	KOMATIITE	36.76	41.21	4.9		6	0.07		0	1	2	4
1568/88	Europe	Baltic	Kostomuksha	10.2113/gsecongeo.90.5.1217	METAKOMATIITES IN THE FERRUGINOUS-SILICEOUS FORMATION SECTION, KOSTOMUKSHA GREENSTONE BELT	LITHOL. MINERAL RESOURCES	2825	15	64.65	30.75	0.01	IGNEOUS	VOLCANIC	UNKNOWN	KOMATIITE	31.53	12.64	133			17		50	5
1568/77	Europe	Baltic	Kostomuksha	10.1016/j.precamres.2010.10.005	METAKOMATIITES IN THE FERRUGINOUS-SILICEOUS FORMATION SECTION, KOSTOMUKSHA GREENSTONE BELT	LITHOL. MINERAL RESOURCES	2825	15	64.65	30.75	0.01	IGNEOUS	VOLCANIC	UNKNOWN	KOMATIITE	26.67	18.09	26			50		110	0
1622/35	Europe	Baltic	Kostomuksha	10.2465/ganko.94.279	METAKOMATIITES IN THE FERRUGINOUS-SILICEOUS FORMATION SECTION, KOSTOMUKSHA GREENSTONE BELT	LITHOL. MINERAL RESOURCES	2825	15	64.65	30.75	0.01	IGNEOUS	VOLCANIC	UNKNOWN	KOMATIITE	48.86	19.96	219			36		143	5	16	37		24
1568/104	Europe	Baltic	Kostomuksha	10.1007/BF01164807	METAKOMATIITES IN THE FERRUGINOUS-SILICEOUS FORMATION SECTION, KOSTOMUKSHA GREENSTONE BELT	LITHOL. MINERAL RESOURCES	2825	15	64.65	30.75	0.01	IGNEOUS	VOLCANIC	UNKNOWN	KOMATIITE	31.39	21.1
1568/78	Europe	Baltic	Kostomuksha	10.2973/odp.proc.sr.134.019.1994	METAKOMATIITES IN THE FERRUGINOUS-SILICEOUS FORMATION SECTION, KOSTOMUKSHA GREENSTONE BELT	LITHOL. MINERAL RESOURCES	2825	15	64.65	30.75	0.01	IGNEOUS	VOLCANIC	UNKNOWN	KOMATIITE	28.55	21.84	100			27		163	5
91156	Europe	Baltic	Kostomuksha	10.1016/S0012-821X(97)00202-1	OCEANIC PLATEAU MODEL FOR CONTINENTAL CRUSTAL GROWTH IN THE ARCHAEAN; A CASE STUDY FROM THE KOSTOMUKSHA GREENSTONE BELT, NW BALTIC SHIELD	EARTH PLANET. SCI. LETT.	2825	15	64.65	30.75	0.01	IGNEOUS	VOLCANIC	UNKNOWN	KOMATIITE	45.6	22.1		0.0239	0.299	1.3		16.9	0.937	0.65	2.33		2.601
1622/26	Europe	Baltic	Kostomuksha	10.1016/j.jseaes.2014.09.033	METAKOMATIITES IN THE FERRUGINOUS-SILICEOUS FORMATION SECTION, KOSTOMUKSHA GREENSTONE BELT	LITHOL. MINERAL RESOURCES	2825	15	64.65	30.75	0.01	IGNEOUS	VOLCANIC	UNKNOWN	KOMATIITE	47.56	24.05	376			136		40	6
9498	Europe	Baltic	Kostomuksha	10.1016/S0012-821X(97)00202-1	OCEANIC PLATEAU MODEL FOR CONTINENTAL CRUSTAL GROWTH IN THE ARCHAEAN; A CASE STUDY FROM THE KOSTOMUKSHA GREENSTONE BELT, NW BALTIC SHIELD	EARTH PLANET. SCI. LETT.	2825	15	64.65	30.75	0.01	IGNEOUS	VOLCANIC	UNKNOWN	KOMATIITE	44.8	24.1				2.1		20.1		0.947	2.94		2.77
9488	Europe	Baltic	Kostomuksha	10.1016/j.gca.2004.09.007	HIGHLY SIDEROPHILE ELEMENT GEOCHEMISTRY OF 187OS-ENRICHED 2.8 GA KOSTOMUKSHA KOMATIITES, BALTIC SHIELD	GEOCHIM. COSMOCHIM. ACTA	2825	15	64.65	30.75	0.01	IGNEOUS	VOLCANIC	UNKNOWN	KOMATIITE	46.7	24.2
1622/27	Europe	Baltic	Kostomuksha	10.1016/j.lithos.2016.07.032	METAKOMATIITES IN THE FERRUGINOUS-SILICEOUS FORMATION SECTION, KOSTOMUKSHA GREENSTONE BELT	LITHOL. MINERAL RESOURCES	2825	15	64.65	30.75	0.01	IGNEOUS	VOLCANIC	UNKNOWN	KOMATIITE	45.58	24.46	477			57		22	6
109	Europe	Baltic	Kostomuksha	10.1007/s00410-002-0416-z	METAKOMATIITES IN THE FERRUGINOUS-SILICEOUS FORMATION SECTION, KOSTOMUKSHA GREENSTONE BELT	LITHOL. MINERAL RESOURCES	2825	15	64.65	30.75	0.01	IGNEOUS	VOLCANIC	UNKNOWN	KOMATIITE	42.48	25.32	78			1		12	1
9496	Europe	Baltic	Kostomuksha	10.1016/S0012-821X(97)00202-1	OCEANIC PLATEAU MODEL FOR CONTINENTAL CRUSTAL GROWTH IN THE ARCHAEAN; A CASE STUDY FROM THE KOSTOMUKSHA GREENSTONE BELT, NW BALTIC SHIELD	EARTH PLANET. SCI. LETT.	2825	15	64.65	30.75	0.01	IGNEOUS	VOLCANIC	UNKNOWN	KOMATIITE	45	25.4		0.0213	0.298	0.44		19	0.762	0.772	2.46		2.555
82	Europe	Baltic	Kostomuksha	10.1017/S0016756800019701	METAKOMATIITES IN THE FERRUGINOUS-SILICEOUS FORMATION SECTION, KOSTOMUKSHA GREENSTONE BELT	LITHOL. MINERAL RESOURCES	2825	15	64.65	30.75	0.01	IGNEOUS	VOLCANIC	UNKNOWN	KOMATIITE	43.2	25.41	54			4		11	1
94123	Europe	Baltic	Kostomuksha	10.1016/S0012-821X(97)00202-1	OCEANIC PLATEAU MODEL FOR CONTINENTAL CRUSTAL GROWTH IN THE ARCHAEAN; A CASE STUDY FROM THE KOSTOMUKSHA GREENSTONE BELT, NW BALTIC SHIELD	EARTH PLANET. SCI. LETT.	2825	15	64.65	30.75	0.01	IGNEOUS	VOLCANIC	UNKNOWN	KOMATIITE	44.7	25.5		0.0182		1.3		31.8	0.739	0.734	2.42		2.432
9469	Europe	Baltic	Kostomuksha	10.1016/S0016-7037(00)00492-0	PLATINUM GROUP ELEMENTS IN KOSTOMUKSHA KOMATIITES AND BASALTS: IMPLICATIONS FOR OCEANIC CRUST RECYCLING AND CORE-MANTLE INTERACTION	GEOCHIM. COSMOCHIM. ACTA	2825	15	64.65	30.75	0.01	IGNEOUS	VOLCANIC	UNKNOWN	KOMATIITE		25.8
1568/71	Europe	Baltic	Kostomuksha	10.1130/B26300.1	METAKOMATIITES IN THE FERRUGINOUS-SILICEOUS FORMATION SECTION, KOSTOMUKSHA GREENSTONE BELT	LITHOL. MINERAL RESOURCES	2825	15	64.65	30.75	0.01	IGNEOUS	VOLCANIC	UNKNOWN	KOMATIITE	41.88	26.19	132			166		47	6	2.2	0		0
5	Europe	Baltic	Kostomuksha	10.1130/0016-7606(2002)114<0043:AOTSAC>2.0.CO;2	EARLY ARCHEAN KOMATIITES OF SAAMIYA (BALTIC SHIELD)	DOKL. AKAD. NAUK SSSR	2825	15	64.65	30.75	0.01	IGNEOUS	VOLCANIC	UNKNOWN	KOMATIITE	46.02	26.19
9493	Europe	Baltic	Kostomuksha	10.1016/S0012-821X(97)00202-1	OCEANIC PLATEAU MODEL FOR CONTINENTAL CRUSTAL GROWTH IN THE ARCHAEAN; A CASE STUDY FROM THE KOSTOMUKSHA GREENSTONE BELT, NW BALTIC SHIELD	EARTH PLANET. SCI. LETT.	2825	15	64.65	30.75	0.01	IGNEOUS	VOLCANIC	UNKNOWN	KOMATIITE	44.7	26.4				2.1		15.9		0.635	2.09		2.27
9492	Europe	Baltic	Kostomuksha	10.1016/j.gca.2004.09.007	HIGHLY SIDEROPHILE ELEMENT GEOCHEMISTRY OF 187OS-ENRICHED 2.8 GA KOSTOMUKSHA KOMATIITES, BALTIC SHIELD	GEOCHIM. COSMOCHIM. ACTA	2825	15	64.65	30.75	0.01	IGNEOUS	VOLCANIC	UNKNOWN	KOMATIITE	46.4	26.4
91155	Europe	Baltic	Kostomuksha	10.1016/S0012-821X(97)00202-1	OCEANIC PLATEAU MODEL FOR CONTINENTAL CRUSTAL GROWTH IN THE ARCHAEAN; A CASE STUDY FROM THE KOSTOMUKSHA GREENSTONE BELT, NW BALTIC SHIELD	EARTH PLANET. SCI. LETT.	2825	15	64.65	30.75	0.01	IGNEOUS	VOLCANIC	UNKNOWN	KOMATIITE	45.1	27.2		0.019	0.285	1.3		13.8	0.768	0.505	1.66		1.794
1568/89	Europe	Baltic	Kostomuksha	10.1093/petroj/39.3.397	METAKOMATIITES IN THE FERRUGINOUS-SILICEOUS FORMATION SECTION, KOSTOMUKSHA GREENSTONE BELT	LITHOL. MINERAL RESOURCES	2825	15	64.65	30.75	0.01	IGNEOUS	VOLCANIC	UNKNOWN	KOMATIITE	39.89	27.21	100			5		118	5	1.17	2.97		2.19
94111	Europe	Baltic	Kostomuksha	10.1016/S0012-821X(97)00202-1	OCEANIC PLATEAU MODEL FOR CONTINENTAL CRUSTAL GROWTH IN THE ARCHAEAN; A CASE STUDY FROM THE KOSTOMUKSHA GREENSTONE BELT, NW BALTIC SHIELD	EARTH PLANET. SCI. LETT.	2825	15	64.65	30.75	0.01	IGNEOUS	VOLCANIC	UNKNOWN	KOMATIITE	46.2	27.4		0.0203	0.281	0.72		19.2	0.665	0.681	2.17		2.101
1622/40	Europe	Baltic	Kostomuksha	10.1130/0016-7606(2003)115<0683:NKAATG>2.0.CO;2	METAKOMATIITES IN THE FERRUGINOUS-SILICEOUS FORMATION SECTION, KOSTOMUKSHA GREENSTONE BELT	LITHOL. MINERAL RESOURCES	2825	15	64.65	30.75	0.01	IGNEOUS	VOLCANIC	UNKNOWN	KOMATIITE	40.9	27.6	100			9		546	4	7.2	18		8.7
9479	Europe	Baltic	Kostomuksha	10.1016/S0012-821X(97)00202-1	OCEANIC PLATEAU MODEL FOR CONTINENTAL CRUSTAL GROWTH IN THE ARCHAEAN; A CASE STUDY FROM THE KOSTOMUKSHA GREENSTONE BELT, NW BALTIC SHIELD	EARTH PLANET. SCI. LETT.	2825	15	64.65	30.75	0.01	IGNEOUS	VOLCANIC	UNKNOWN	KOMATIITE	44.6	27.8		0.0216		2.1		13.9	0.654	0.596	2.04		2.251
94104	Europe	Baltic	Kostomuksha	10.1016/S0012-821X(97)00202-1	OCEANIC PLATEAU MODEL FOR CONTINENTAL CRUSTAL GROWTH IN THE ARCHAEAN; A CASE STUDY FROM THE KOSTOMUKSHA GREENSTONE BELT, NW BALTIC SHIELD	EARTH PLANET. SCI. LETT.	2825	15	64.65	30.75	0.01	IGNEOUS	VOLCANIC	UNKNOWN	KOMATIITE	45.3	27.9		0.0199	0.295	0.46		19.4	0.693	0.676	2.13		2.035
9487	Europe	Baltic	Kostomuksha	10.1016/j.gca.2004.09.007	HIGHLY SIDEROPHILE ELEMENT GEOCHEMISTRY OF 187OS-ENRICHED 2.8 GA KOSTOMUKSHA KOMATIITES, BALTIC SHIELD	GEOCHIM. COSMOCHIM. ACTA	2825	15	64.65	30.75	0.01	IGNEOUS	VOLCANIC	UNKNOWN	KOMATIITE	46.1	27.9
94114	Europe	Baltic	Kostomuksha	10.1016/S0012-821X(97)00202-1	OCEANIC PLATEAU MODEL FOR CONTINENTAL CRUSTAL GROWTH IN THE ARCHAEAN; A CASE STUDY FROM THE KOSTOMUKSHA GREENSTONE BELT, NW BALTIC SHIELD	EARTH PLANET. SCI. LETT.	2825	15	64.65	30.75	0.01	IGNEOUS	VOLCANIC	UNKNOWN	KOMATIITE	45.5	28.3		0.0197		2.1		20.4	0.635	0.661	2.16		2.033
94121	Europe	Baltic	Kostomuksha	10.1016/S0016-7037(00)00492-0	PLATINUM GROUP ELEMENTS IN KOSTOMUKSHA KOMATIITES AND BASALTS: IMPLICATIONS FOR OCEANIC CRUST RECYCLING AND CORE-MANTLE INTERACTION	GEOCHIM. COSMOCHIM. ACTA	2825	15	64.65	30.75	0.01	IGNEOUS	VOLCANIC	UNKNOWN	KOMATIITE		28.7
9489	Europe	Baltic	Kostomuksha	10.1016/j.gca.2004.09.007	HIGHLY SIDEROPHILE ELEMENT GEOCHEMISTRY OF 187OS-ENRICHED 2.8 GA KOSTOMUKSHA KOMATIITES, BALTIC SHIELD	GEOCHIM. COSMOCHIM. ACTA	2825	15	64.65	30.75	0.01	IGNEOUS	VOLCANIC	UNKNOWN	KOMATIITE	44.6	29.2
91154	Europe	Baltic	Kostomuksha	10.1016/S0012-821X(97)00202-1	OCEANIC PLATEAU MODEL FOR CONTINENTAL CRUSTAL GROWTH IN THE ARCHAEAN; A CASE STUDY FROM THE KOSTOMUKSHA GREENSTONE BELT, NW BALTIC SHIELD	EARTH PLANET. SCI. LETT.	2825	15	64.65	30.75	0.01	IGNEOUS	VOLCANIC	UNKNOWN	KOMATIITE	45.7	30				0.65		24.9		0.432	1.43		1.274
9332	Europe	Baltic	Kostomuksha	10.1016/S0012-821X(97)00202-1	OCEANIC PLATEAU MODEL FOR CONTINENTAL CRUSTAL GROWTH IN THE ARCHAEAN; A CASE STUDY FROM THE KOSTOMUKSHA GREENSTONE BELT, NW BALTIC SHIELD	EARTH PLANET. SCI. LETT.	2825	15	64.65	30.75	0.01	IGNEOUS	VOLCANIC	UNKNOWN	KOMATIITE	45.4	30.3				1.9		19.4		0.488	1.64		1.447
91157	Europe	Baltic	Kostomuksha	10.1016/S0012-821X(97)00202-1	OCEANIC PLATEAU MODEL FOR CONTINENTAL CRUSTAL GROWTH IN THE ARCHAEAN; A CASE STUDY FROM THE KOSTOMUKSHA GREENSTONE BELT, NW BALTIC SHIELD	EARTH PLANET. SCI. LETT.	2825	15	64.65	30.75	0.01	IGNEOUS	VOLCANIC	UNKNOWN	KOMATIITE	45.9	31				1.3		14		0.466	1.58		1.368
1	Europe	Baltic	Kostomuksha	10.1093/petrology/egi053	EARLY ARCHEAN KOMATIITES OF SAAMIYA (BALTIC SHIELD)	DOKL. AKAD. NAUK SSSR	2825	15	64.65	30.75	0.01	IGNEOUS	VOLCANIC	UNKNOWN	KOMATIITE	44.9	31.02
9491	Europe	Baltic	Kostomuksha	10.1016/j.gca.2004.09.007	HIGHLY SIDEROPHILE ELEMENT GEOCHEMISTRY OF 187OS-ENRICHED 2.8 GA KOSTOMUKSHA KOMATIITES, BALTIC SHIELD	GEOCHIM. COSMOCHIM. ACTA	2825	15	64.65	30.75	0.01	IGNEOUS	VOLCANIC	UNKNOWN	KOMATIITE	44.1	32.3
94116	Europe	Baltic	Kostomuksha	10.1016/S0016-7037(00)00492-0	PLATINUM GROUP ELEMENTS IN KOSTOMUKSHA KOMATIITES AND BASALTS: IMPLICATIONS FOR OCEANIC CRUST RECYCLING AND CORE-MANTLE INTERACTION	GEOCHIM. COSMOCHIM. ACTA	2825	15	64.65	30.75	0.01	IGNEOUS	VOLCANIC	UNKNOWN	KOMATIITE		32.7
94126	Europe	Baltic	Kostomuksha	10.1016/S0012-821X(97)00202-1	OCEANIC PLATEAU MODEL FOR CONTINENTAL CRUSTAL GROWTH IN THE ARCHAEAN; A CASE STUDY FROM THE KOSTOMUKSHA GREENSTONE BELT, NW BALTIC SHIELD	EARTH PLANET. SCI. LETT.	2825	15	64.65	30.75	0.01	IGNEOUS	VOLCANIC	UNKNOWN	KOMATIITE	44.2	33.6				2.2		36.3		0.548	1.68		1.62
4	Europe	Baltic	Kostomuksha	10.1029/2008GC002246	EARLY ARCHEAN KOMATIITES OF SAAMIYA (BALTIC SHIELD)	DOKL. AKAD. NAUK SSSR	2825	15	64.65	30.75	0.01	IGNEOUS	VOLCANIC	UNKNOWN	KOMATIITE	44.3	34.24
94100	Europe	Baltic	Kostomuksha	10.1016/S0012-821X(97)00202-1	OCEANIC PLATEAU MODEL FOR CONTINENTAL CRUSTAL GROWTH IN THE ARCHAEAN; A CASE STUDY FROM THE KOSTOMUKSHA GREENSTONE BELT, NW BALTIC SHIELD	EARTH PLANET. SCI. LETT.	2825	15	64.65	30.75	0.01	IGNEOUS	VOLCANIC	UNKNOWN	KOMATIITE	43.7	34.8		0.0213	0.238	0.41		19.8	0.479	0.498	1.57		1.48
9454	Europe	Baltic	Kostomuksha	10.1016/S0012-821X(97)00202-1	OCEANIC PLATEAU MODEL FOR CONTINENTAL CRUSTAL GROWTH IN THE ARCHAEAN; A CASE STUDY FROM THE KOSTOMUKSHA GREENSTONE BELT, NW BALTIC SHIELD	EARTH PLANET. SCI. LETT.	2825	15	64.65	30.75	0.01	IGNEOUS	VOLCANIC	UNKNOWN	KOMATIITE	43.5	36		0.0174		0.5		5.55	0.443	0.412	1.25		1.137
9490A	Europe	Baltic	Kostomuksha	10.1016/j.gca.2004.09.007	HIGHLY SIDEROPHILE ELEMENT GEOCHEMISTRY OF 187OS-ENRICHED 2.8 GA KOSTOMUKSHA KOMATIITES, BALTIC SHIELD	GEOCHIM. COSMOCHIM. ACTA	2825	15	64.65	30.75	0.01	IGNEOUS	VOLCANIC	UNKNOWN	KOMATIITE	44.2	37.1
94118	Europe	Baltic	Kostomuksha	10.1016/S0016-7037(00)00492-0	PLATINUM GROUP ELEMENTS IN KOSTOMUKSHA KOMATIITES AND BASALTS: IMPLICATIONS FOR OCEANIC CRUST RECYCLING AND CORE-MANTLE INTERACTION	GEOCHIM. COSMOCHIM. ACTA	2825	15	64.65	30.75	0.01	IGNEOUS	VOLCANIC	UNKNOWN	KOMATIITE		37.1
94118	Europe	Baltic	Kostomuksha	10.1016/S0012-821X(97)00202-1	OCEANIC PLATEAU MODEL FOR CONTINENTAL CRUSTAL GROWTH IN THE ARCHAEAN; A CASE STUDY FROM THE KOSTOMUKSHA GREENSTONE BELT, NW BALTIC SHIELD	EARTH PLANET. SCI. LETT.	2825	15	64.65	30.75	0.01	IGNEOUS	VOLCANIC	UNKNOWN	KOMATIITE	43.6	37.2				2.2		12.2		0.477	1.44		1.34
9490	Europe	Baltic	Kostomuksha	10.1016/j.gca.2004.09.007	HIGHLY SIDEROPHILE ELEMENT GEOCHEMISTRY OF 187OS-ENRICHED 2.8 GA KOSTOMUKSHA KOMATIITES, BALTIC SHIELD	GEOCHIM. COSMOCHIM. ACTA	2825	15	64.65	30.75	0.01	IGNEOUS	VOLCANIC	UNKNOWN	KOMATIITE	43.4	37.3
9490	Europe	Baltic	Kostomuksha	10.1016/S0016-7037(00)00492-0	PLATINUM GROUP ELEMENTS IN KOSTOMUKSHA KOMATIITES AND BASALTS: IMPLICATIONS FOR OCEANIC CRUST RECYCLING AND CORE-MANTLE INTERACTION	GEOCHIM. COSMOCHIM. ACTA	2825	15	64.65	30.75	0.01	IGNEOUS	VOLCANIC	UNKNOWN	KOMATIITE		37.3
9457	Europe	Baltic	Kostomuksha	10.1016/S0012-821X(97)00202-1	OCEANIC PLATEAU MODEL FOR CONTINENTAL CRUSTAL GROWTH IN THE ARCHAEAN; A CASE STUDY FROM THE KOSTOMUKSHA GREENSTONE BELT, NW BALTIC SHIELD	EARTH PLANET. SCI. LETT.	2825	15	64.65	30.75	0.01	IGNEOUS	VOLCANIC	UNKNOWN	KOMATIITE	43.6	38.8		0.0167	0.132	0.5		4.5	0.364	0.35	1.06		1.059
94117	Europe	Baltic	Kostomuksha	10.1016/S0016-7037(00)00492-0	PLATINUM GROUP ELEMENTS IN KOSTOMUKSHA KOMATIITES AND BASALTS: IMPLICATIONS FOR OCEANIC CRUST RECYCLING AND CORE-MANTLE INTERACTION	GEOCHIM. COSMOCHIM. ACTA	2825	15	64.65	30.75	0.01	IGNEOUS	VOLCANIC	UNKNOWN	KOMATIITE		40.2
12	Europe	Baltic	Volotsk suite	10.1016/S0012-821X(98)00161-7	FRACTIONAL CRYSTALLIZATION IN THE ARCHEAN KOMATIITE-BASALT SERIES DEDUCED FROM THE DISTRIBUTION OF RARE ELEMENTS	GEOCHEM. INT.	2855	5	62	36	0.01	IGNEOUS	VOLCANIC	UNKNOWN	KOMATIITE	49.26	16.02				13		34
8802/4B	Europe	Baltic	Volotsk suite	10.1016/j.precamres.2007.04.004	OS-PB-ND ISOTOPE AND HIGHLY SIDEROPHILE AND LITHOPHILE TRACE ELEMENT SYSTEMATICS OF KOMATIITIC ROCKS FROM THE VOLOTSK SUITE, SE BALTIC SHIELD	PREC. RESEARCH	2855	5	61.9	36.5	0.01	IGNEOUS	VOLCANIC	UNKNOWN	KOMATIITE	46	24.4		0.047	12.1				0.843
8804/3B	Europe	Baltic	Volotsk suite	10.1080/00206819309465560	PETROLOGY AND SM-ND AND PB-PB SYSTEMATICS OF THE EARLY ARCHEAN HIGHLY MAGNESIAN METAVOLCANICS OF THE VODLA BLOCK, BALTIC SHIELD	INT. GEOL. REV.	2855	5	61.9	36.5	0.01	IGNEOUS	VOLCANIC	UNKNOWN	KOMATIITE	45.8	24.7				1.6		40	1.1	0.878	2.36		1.83
8804/3A	Europe	Baltic	Volotsk suite	10.1016/j.precamres.2007.04.004	OS-PB-ND ISOTOPE AND HIGHLY SIDEROPHILE AND LITHOPHILE TRACE ELEMENT SYSTEMATICS OF KOMATIITIC ROCKS FROM THE VOLOTSK SUITE, SE BALTIC SHIELD	PREC. RESEARCH	2855	5	61.9	36.5	0.01	IGNEOUS	VOLCANIC	UNKNOWN	KOMATIITE	45.5	25.3			11.3
8802/4B	Europe	Baltic	Volotsk suite	10.1080/00206819309465560	PETROLOGY AND SM-ND AND PB-PB SYSTEMATICS OF THE EARLY ARCHEAN HIGHLY MAGNESIAN METAVOLCANICS OF THE VODLA BLOCK, BALTIC SHIELD	INT. GEOL. REV.	2855	5	61.9	36.5	0.01	IGNEOUS	VOLCANIC	UNKNOWN	KOMATIITE	45.2	26				1.7		32	1.3	1.15	3.08		2.38
8802/6	Europe	Baltic	Volotsk suite	10.1016/j.precamres.2007.04.004	OS-PB-ND ISOTOPE AND HIGHLY SIDEROPHILE AND LITHOPHILE TRACE ELEMENT SYSTEMATICS OF KOMATIITIC ROCKS FROM THE VOLOTSK SUITE, SE BALTIC SHIELD	PREC. RESEARCH	2855	5	61.9	36.5	0.01	IGNEOUS	VOLCANIC	UNKNOWN	KOMATIITE	46.8	26.3		0.068	2.78				0.711				1.763
8802/6	Europe	Baltic	Volotsk suite	10.1080/00206819309465560	PETROLOGY AND SM-ND AND PB-PB SYSTEMATICS OF THE EARLY ARCHEAN HIGHLY MAGNESIAN METAVOLCANICS OF THE VODLA BLOCK, BALTIC SHIELD	INT. GEOL. REV.	2855	5	61.9	36.5	0.01	IGNEOUS	VOLCANIC	UNKNOWN	KOMATIITE	47.9	26.6				3.7		34	0.8	0.89	2.34		3.72
8802/9	Europe	Baltic	Volotsk suite	10.1016/j.precamres.2007.04.004	OS-PB-ND ISOTOPE AND HIGHLY SIDEROPHILE AND LITHOPHILE TRACE ELEMENT SYSTEMATICS OF KOMATIITIC ROCKS FROM THE VOLOTSK SUITE, SE BALTIC SHIELD	PREC. RESEARCH	2855	5	61.9	36.5	0.01	IGNEOUS	VOLCANIC	UNKNOWN	KOMATIITE	45.2	26.9		0.042	10.5				0.63	0.905	2.37		1.814
8802/9	Europe	Baltic	Volotsk suite	10.1080/00206819309465560	PETROLOGY AND SM-ND AND PB-PB SYSTEMATICS OF THE EARLY ARCHEAN HIGHLY MAGNESIAN METAVOLCANICS OF THE VODLA BLOCK, BALTIC SHIELD	INT. GEOL. REV.	2855	5	61.9	36.5	0.01	IGNEOUS	VOLCANIC	UNKNOWN	KOMATIITE	45.7	27.3				3.2		28	1	0.941	2.43		3.828
8802/9A	Europe	Baltic	Volotsk suite	10.1016/j.precamres.2007.04.004	OS-PB-ND ISOTOPE AND HIGHLY SIDEROPHILE AND LITHOPHILE TRACE ELEMENT SYSTEMATICS OF KOMATIITIC ROCKS FROM THE VOLOTSK SUITE, SE BALTIC SHIELD	PREC. RESEARCH	2855	5	61.9	36.5	0.01	IGNEOUS	VOLCANIC	UNKNOWN	KOMATIITE	45.6	27.6			11.2
8804/3	Europe	Baltic	Volotsk suite	10.1016/j.precamres.2007.04.004	OS-PB-ND ISOTOPE AND HIGHLY SIDEROPHILE AND LITHOPHILE TRACE ELEMENT SYSTEMATICS OF KOMATIITIC ROCKS FROM THE VOLOTSK SUITE, SE BALTIC SHIELD	PREC. RESEARCH	2855	5	61.9	36.5	0.01	IGNEOUS	VOLCANIC	UNKNOWN	KOMATIITE	44.7	27.8		0.046	11.5				0.656	0.7	1.93		1.5
8802/9B	Europe	Baltic	Volotsk suite	10.1016/j.precamres.2007.04.004	OS-PB-ND ISOTOPE AND HIGHLY SIDEROPHILE AND LITHOPHILE TRACE ELEMENT SYSTEMATICS OF KOMATIITIC ROCKS FROM THE VOLOTSK SUITE, SE BALTIC SHIELD	PREC. RESEARCH	2855	5	61.9	36.5	0.01	IGNEOUS	VOLCANIC	UNKNOWN	KOMATIITE	45.6	28.5		0.053	8				0.58
8802/9B	Europe	Baltic	Volotsk suite	10.1080/00206819309465560	PETROLOGY AND SM-ND AND PB-PB SYSTEMATICS OF THE EARLY ARCHEAN HIGHLY MAGNESIAN METAVOLCANICS OF THE VODLA BLOCK, BALTIC SHIELD	INT. GEOL. REV.	2855	5	61.9	36.5	0.01	IGNEOUS	VOLCANIC	UNKNOWN	KOMATIITE	46.2	28.6				4.3		30	0.8	0.609	1.67		1.36
8802/5	Europe	Baltic	Volotsk suite	10.1016/j.precamres.2007.04.004	OS-PB-ND ISOTOPE AND HIGHLY SIDEROPHILE AND LITHOPHILE TRACE ELEMENT SYSTEMATICS OF KOMATIITIC ROCKS FROM THE VOLOTSK SUITE, SE BALTIC SHIELD	PREC. RESEARCH	2855	5	61.9	36.5	0.01	IGNEOUS	VOLCANIC	UNKNOWN	KOMATIITE	46.2	28.9		0.056	2.76				0.727				1.753
8802/5	Europe	Baltic	Volotsk suite	10.1080/00206819309465560	PETROLOGY AND SM-ND AND PB-PB SYSTEMATICS OF THE EARLY ARCHEAN HIGHLY MAGNESIAN METAVOLCANICS OF THE VODLA BLOCK, BALTIC SHIELD	INT. GEOL. REV.	2855	5	61.9	36.5	0.01	IGNEOUS	VOLCANIC	UNKNOWN	KOMATIITE	46.6	29.2				2.7		27	1	0.956	2.43		3.7
8804/3J	Europe	Baltic	Volotsk suite	10.1016/j.precamres.2007.04.004	OS-PB-ND ISOTOPE AND HIGHLY SIDEROPHILE AND LITHOPHILE TRACE ELEMENT SYSTEMATICS OF KOMATIITIC ROCKS FROM THE VOLOTSK SUITE, SE BALTIC SHIELD	PREC. RESEARCH	2855	5	61.9	36.5	0.01	IGNEOUS	VOLCANIC	UNKNOWN	KOMATIITE	46.2	29.6			10.5
8804/3E	Europe	Baltic	Volotsk suite	10.1016/j.precamres.2007.04.004	OS-PB-ND ISOTOPE AND HIGHLY SIDEROPHILE AND LITHOPHILE TRACE ELEMENT SYSTEMATICS OF KOMATIITIC ROCKS FROM THE VOLOTSK SUITE, SE BALTIC SHIELD	PREC. RESEARCH	2855	5	61.9	36.5	0.01	IGNEOUS	VOLCANIC	UNKNOWN	KOMATIITE	45.4	29.9		0.044	7.46				0.623	0.67	1.82		1.43
8802/10A	Europe	Baltic	Volotsk suite	10.1016/j.precamres.2007.04.004	OS-PB-ND ISOTOPE AND HIGHLY SIDEROPHILE AND LITHOPHILE TRACE ELEMENT SYSTEMATICS OF KOMATIITIC ROCKS FROM THE VOLOTSK SUITE, SE BALTIC SHIELD	PREC. RESEARCH	2855	5	61.9	36.5	0.01	IGNEOUS	VOLCANIC	UNKNOWN	KOMATIITE	46.4	30.1			6.14
8804/3G	Europe	Baltic	Volotsk suite	10.1016/j.precamres.2007.04.004	OS-PB-ND ISOTOPE AND HIGHLY SIDEROPHILE AND LITHOPHILE TRACE ELEMENT SYSTEMATICS OF KOMATIITIC ROCKS FROM THE VOLOTSK SUITE, SE BALTIC SHIELD	PREC. RESEARCH	2855	5	61.9	36.5	0.01	IGNEOUS	VOLCANIC	UNKNOWN	KOMATIITE	45	31			5.43
8802/10B	Europe	Baltic	Volotsk suite	10.1080/00206819309465560	PETROLOGY AND SM-ND AND PB-PB SYSTEMATICS OF THE EARLY ARCHEAN HIGHLY MAGNESIAN METAVOLCANICS OF THE VODLA BLOCK, BALTIC SHIELD	INT. GEOL. REV.	2855	5	61.9	36.5	0.01	IGNEOUS	VOLCANIC	UNKNOWN	KOMATIITE	46.4	31				3.3		22	1	0.58	1.58		1.28
8802/10B	Europe	Baltic	Volotsk suite	10.1016/j.precamres.2007.04.004	OS-PB-ND ISOTOPE AND HIGHLY SIDEROPHILE AND LITHOPHILE TRACE ELEMENT SYSTEMATICS OF KOMATIITIC ROCKS FROM THE VOLOTSK SUITE, SE BALTIC SHIELD	PREC. RESEARCH	2855	5	61.9	36.5	0.01	IGNEOUS	VOLCANIC	UNKNOWN	KOMATIITE	45	31.7		0.042	9.23				0.552
8802/10	Europe	Baltic	Volotsk suite	10.1016/j.precamres.2007.04.004	OS-PB-ND ISOTOPE AND HIGHLY SIDEROPHILE AND LITHOPHILE TRACE ELEMENT SYSTEMATICS OF KOMATIITIC ROCKS FROM THE VOLOTSK SUITE, SE BALTIC SHIELD	PREC. RESEARCH	2855	5	61.9	36.5	0.01	IGNEOUS	VOLCANIC	UNKNOWN	KOMATIITE	44.5	32.5		0.048	7.23				0.526				1.217
8802/10	Europe	Baltic	Volotsk suite	10.1080/00206819309465560	PETROLOGY AND SM-ND AND PB-PB SYSTEMATICS OF THE EARLY ARCHEAN HIGHLY MAGNESIAN METAVOLCANICS OF THE VODLA BLOCK, BALTIC SHIELD	INT. GEOL. REV.	2855	5	61.9	36.5	0.01	IGNEOUS	VOLCANIC	UNKNOWN	KOMATIITE	44.9	32.9				2.6		20	0.9	0.573	1.54		2.569
8804/2	Europe	Baltic	Volotsk suite	10.1016/j.precamres.2007.04.004	OS-PB-ND ISOTOPE AND HIGHLY SIDEROPHILE AND LITHOPHILE TRACE ELEMENT SYSTEMATICS OF KOMATIITIC ROCKS FROM THE VOLOTSK SUITE, SE BALTIC SHIELD	PREC. RESEARCH	2855	5	61.9	36.5	0.01	IGNEOUS	VOLCANIC	UNKNOWN	KOMATIITE	44.7	33.9		0.029	6.79				0.469	0.53	1.43		1.14
8802/8	Europe	Baltic	Volotsk suite	10.1016/j.precamres.2007.04.004	OS-PB-ND ISOTOPE AND HIGHLY SIDEROPHILE AND LITHOPHILE TRACE ELEMENT SYSTEMATICS OF KOMATIITIC ROCKS FROM THE VOLOTSK SUITE, SE BALTIC SHIELD	PREC. RESEARCH	2855	5	61.9	36.5	0.01	IGNEOUS	VOLCANIC	UNKNOWN	KOMATIITE	44	36.5		0.021	6.69				0.42	0.511	1.3		0.957
89153	Europe	Baltic	Sumozero-Kenozero	10.1016/S0016-7037(99)00111-8	COMBINED MANTLE PLUME-ISLAND ARC MODEL FOR THE FORMATION OF THE 2.9 GA SUMOZERO-KENOZERO GREENSTONE BELT, SE BALTIC SHIELD: ISOTOPE AND TRACE ELEMENT CONSTRAINTS	GEOCHIM. COSMOCHIM. ACTA	2900	0	63.6	36.3	0.01	IGNEOUS	VOLCANIC	UNKNOWN	KOMATIITE	45.9	27.5	29.5	0.0175		1.09		3.28	0.765	0.764	2.17		1.83
89152	Europe	Baltic	Sumozero-Kenozero	10.1016/S0016-7037(99)00111-8	COMBINED MANTLE PLUME-ISLAND ARC MODEL FOR THE FORMATION OF THE 2.9 GA SUMOZERO-KENOZERO GREENSTONE BELT, SE BALTIC SHIELD: ISOTOPE AND TRACE ELEMENT CONSTRAINTS	GEOCHIM. COSMOCHIM. ACTA	2900	0	63.6	36.3	0.01	IGNEOUS	VOLCANIC	UNKNOWN	KOMATIITE	45.3	28.9	19.5	0.0132		1.08		6.49	0.714	0.708	2.02		1.567
89151	Europe	Baltic	Sumozero-Kenozero	10.1016/S0016-7037(99)00111-8	COMBINED MANTLE PLUME-ISLAND ARC MODEL FOR THE FORMATION OF THE 2.9 GA SUMOZERO-KENOZERO GREENSTONE BELT, SE BALTIC SHIELD: ISOTOPE AND TRACE ELEMENT CONSTRAINTS	GEOCHIM. COSMOCHIM. ACTA	2900	0	63.6	36.3	0.01	IGNEOUS	VOLCANIC	UNKNOWN	KOMATIITE	44.8	30.1	11.3	0.0172		0.73		2.89	0.671	0.658	1.891		1.509
89155	Europe	Baltic	Sumozero-Kenozero	10.1016/S0016-7037(99)00111-8	COMBINED MANTLE PLUME-ISLAND ARC MODEL FOR THE FORMATION OF THE 2.9 GA SUMOZERO-KENOZERO GREENSTONE BELT, SE BALTIC SHIELD: ISOTOPE AND TRACE ELEMENT CONSTRAINTS	GEOCHIM. COSMOCHIM. ACTA	2900	0	63.6	36.3	0.01	IGNEOUS	VOLCANIC	UNKNOWN	KOMATIITE	44.6	31.5	9.03	0.0117		0.77		3.21	0.604	0.583	1.682		1.48
89159	Europe	Baltic	Sumozero-Kenozero	10.1016/S0016-7037(99)00111-8	COMBINED MANTLE PLUME-ISLAND ARC MODEL FOR THE FORMATION OF THE 2.9 GA SUMOZERO-KENOZERO GREENSTONE BELT, SE BALTIC SHIELD: ISOTOPE AND TRACE ELEMENT CONSTRAINTS	GEOCHIM. COSMOCHIM. ACTA	2900	0	63.6	36.3	0.01	IGNEOUS	VOLCANIC	UNKNOWN	KOMATIITE	43.4	41.6	5.35	0.0067		0.88		6.07	0.285	0.278	0.803		0.6834
89160	Europe	Baltic	Sumozero-Kenozero	10.1016/S0016-7037(99)00111-8	COMBINED MANTLE PLUME-ISLAND ARC MODEL FOR THE FORMATION OF THE 2.9 GA SUMOZERO-KENOZERO GREENSTONE BELT, SE BALTIC SHIELD: ISOTOPE AND TRACE ELEMENT CONSTRAINTS	GEOCHIM. COSMOCHIM. ACTA	2900	0	63.6	36.3	0.01	IGNEOUS	VOLCANIC	UNKNOWN	KOMATIITE	42.7	43.3	1.08	0.0071		0.13		11.4	0.227	0.223	0.648		0.4891
RM227	India	Dharwar	Sandur	10.1016/j.chemgeo.2010.02.005	GEOCHEMICAL AND ISOTOPIC CONSTRAINTS OF NEOARCHAEAN FOSSIL PLUME FOR EVOLUTION OF VOLCANIC ROCKS OF SANDUR GREENSTONE BELT, INDIA	J. GEOL. SOC. INDIA	2700	0	15	76.6	0.01	IGNEOUS	VOLCANIC	UNKNOWN	KOMATIITE	48.53	16.05	212.98			0.99	0.19	1130.04	1.77	1.35	3.52	0.66	2.55
SIG-98	India	Dharwar	Sigegudda	10.1016/J.LITHOS.2013.06.017	GEOCHEMISTRY OF TWO STRATIGRAPHICALLY-RELATED ULTRAMAFIC (KOMATIITE) LAYERS FROM THE NEOARCHEAN SIGEGUDDA GREENSTONE TERRANE, WESTERN DHARWAR CRATON, INDIA: EVIDENCE FOR COMPOSITIONAL DIVERSITY IN ARCHEAN MANTLE PLUMES	LITHOS	2700	0	13.08	76	0.01	IGNEOUS	VOLCANIC	UNKNOWN	KOMATIITE	45.4	19.3		0.25	1				1.03	3.8	8.53	1.53	7.11
SIG-99	India	Dharwar	Sigegudda	10.1016/J.LITHOS.2013.06.017	GEOCHEMISTRY OF TWO STRATIGRAPHICALLY-RELATED ULTRAMAFIC (KOMATIITE) LAYERS FROM THE NEOARCHEAN SIGEGUDDA GREENSTONE TERRANE, WESTERN DHARWAR CRATON, INDIA: EVIDENCE FOR COMPOSITIONAL DIVERSITY IN ARCHEAN MANTLE PLUMES	LITHOS	2700	0	13.08	76	0.01	IGNEOUS	VOLCANIC	UNKNOWN	KOMATIITE	44.3	19.4		0.29	4				1.07	2.75	9.21	1.33	6.13
SIG-102	India	Dharwar	Sigegudda	10.1016/J.LITHOS.2013.06.017	GEOCHEMISTRY OF TWO STRATIGRAPHICALLY-RELATED ULTRAMAFIC (KOMATIITE) LAYERS FROM THE NEOARCHEAN SIGEGUDDA GREENSTONE TERRANE, WESTERN DHARWAR CRATON, INDIA: EVIDENCE FOR COMPOSITIONAL DIVERSITY IN ARCHEAN MANTLE PLUMES	LITHOS	2700	0	13.08	76	0.01	IGNEOUS	VOLCANIC	UNKNOWN	KOMATIITE	47.9	19.4		0.27	1				0.84	3.67	7.77	1.16	5.34
SIG-45	India	Dharwar	Sigegudda	10.1016/J.LITHOS.2013.06.017	GEOCHEMISTRY OF TWO STRATIGRAPHICALLY-RELATED ULTRAMAFIC (KOMATIITE) LAYERS FROM THE NEOARCHEAN SIGEGUDDA GREENSTONE TERRANE, WESTERN DHARWAR CRATON, INDIA: EVIDENCE FOR COMPOSITIONAL DIVERSITY IN ARCHEAN MANTLE PLUMES	LITHOS	2700	0	13.08	76	0.01	IGNEOUS	VOLCANIC	UNKNOWN	KOMATIITE	46.2	20		0.21	4				0.92	3.13	11.92	1.81	8.29
SIG-104	India	Dharwar	Sigegudda	10.1016/J.LITHOS.2013.06.017	GEOCHEMISTRY OF TWO STRATIGRAPHICALLY-RELATED ULTRAMAFIC (KOMATIITE) LAYERS FROM THE NEOARCHEAN SIGEGUDDA GREENSTONE TERRANE, WESTERN DHARWAR CRATON, INDIA: EVIDENCE FOR COMPOSITIONAL DIVERSITY IN ARCHEAN MANTLE PLUMES	LITHOS	2700	0	13.08	76	0.01	IGNEOUS	VOLCANIC	UNKNOWN	KOMATIITE	47.2	21.2		0.23	1				0.84	4.25	14.83	1.71	7.52
SIG-101	India	Dharwar	Sigegudda	10.1016/J.LITHOS.2013.06.017	GEOCHEMISTRY OF TWO STRATIGRAPHICALLY-RELATED ULTRAMAFIC (KOMATIITE) LAYERS FROM THE NEOARCHEAN SIGEGUDDA GREENSTONE TERRANE, WESTERN DHARWAR CRATON, INDIA: EVIDENCE FOR COMPOSITIONAL DIVERSITY IN ARCHEAN MANTLE PLUMES	LITHOS	2700	0	13.08	76	0.01	IGNEOUS	VOLCANIC	UNKNOWN	KOMATIITE	45.1	21.5		0.24	7				0.78	4.04	9.3	1.34	6.27
SIG-11	India	Dharwar	Sigegudda	10.1016/J.LITHOS.2013.06.017	GEOCHEMISTRY OF TWO STRATIGRAPHICALLY-RELATED ULTRAMAFIC (KOMATIITE) LAYERS FROM THE NEOARCHEAN SIGEGUDDA GREENSTONE TERRANE, WESTERN DHARWAR CRATON, INDIA: EVIDENCE FOR COMPOSITIONAL DIVERSITY IN ARCHEAN MANTLE PLUMES	LITHOS	2700	0	13.08	76	0.01	IGNEOUS	VOLCANIC	UNKNOWN	KOMATIITE	46	21.6		0.05	6				0.19	0.55	1.5	0.26	1.37
S61	India	Dharwar	Sandur	10.1016/j.lithos.2008.07.003	GEOCHEMICAL SYSTEMATICS OF KOMATIITE-THOLEIITE AND ADAKITIC-ARC BASALT ASSOCIATIONS: THE ROLE OF A MANTLE PLUME AND CONVERGENT MARGIN IN FORMATION OF THE SANDUR SUPERTERRANE, DHARWAR CRATON, INDIA	LITHOS	2700	0	15.08	76.76	0.01	IGNEOUS	VOLCANIC	UNKNOWN	KOMATIITE	47.71	21.64	116.9	0.21	1	0.6	0.09	48.6	1.42	1.08	2.9	0.5	2.58
SIG-26	India	Dharwar	Sigegudda	10.1016/J.LITHOS.2013.06.017	GEOCHEMISTRY OF TWO STRATIGRAPHICALLY-RELATED ULTRAMAFIC (KOMATIITE) LAYERS FROM THE NEOARCHEAN SIGEGUDDA GREENSTONE TERRANE, WESTERN DHARWAR CRATON, INDIA: EVIDENCE FOR COMPOSITIONAL DIVERSITY IN ARCHEAN MANTLE PLUMES	LITHOS	2700	0	13.08	76	0.01	IGNEOUS	VOLCANIC	UNKNOWN	KOMATIITE	47.1	22		0.1	2				0.21	0.76	1.83	0.31	1.57
SIG-25	India	Dharwar	Sigegudda	10.1016/J.LITHOS.2013.06.017	GEOCHEMISTRY OF TWO STRATIGRAPHICALLY-RELATED ULTRAMAFIC (KOMATIITE) LAYERS FROM THE NEOARCHEAN SIGEGUDDA GREENSTONE TERRANE, WESTERN DHARWAR CRATON, INDIA: EVIDENCE FOR COMPOSITIONAL DIVERSITY IN ARCHEAN MANTLE PLUMES	LITHOS	2700	0	13.08	76	0.01	IGNEOUS	VOLCANIC	UNKNOWN	KOMATIITE	46.4	22.4		0.11	3				0.31	0.63	3.29	0.32	1.66
SIG-27	India	Dharwar	Sigegudda	10.1016/J.LITHOS.2013.06.017	GEOCHEMISTRY OF TWO STRATIGRAPHICALLY-RELATED ULTRAMAFIC (KOMATIITE) LAYERS FROM THE NEOARCHEAN SIGEGUDDA GREENSTONE TERRANE, WESTERN DHARWAR CRATON, INDIA: EVIDENCE FOR COMPOSITIONAL DIVERSITY IN ARCHEAN MANTLE PLUMES	LITHOS	2700	0	13.08	76	0.01	IGNEOUS	VOLCANIC	UNKNOWN	KOMATIITE	47.3	22.4		0.1	3				0.21	0.48	1.34	0.25	1.27
S2	India	Dharwar	Sandur	10.1016/j.lithos.2008.07.003	GEOCHEMICAL SYSTEMATICS OF KOMATIITE-THOLEIITE AND ADAKITIC-ARC BASALT ASSOCIATIONS: THE ROLE OF A MANTLE PLUME AND CONVERGENT MARGIN IN FORMATION OF THE SANDUR SUPERTERRANE, DHARWAR CRATON, INDIA	LITHOS	2700	0	15.08	76.76	0.01	IGNEOUS	VOLCANIC	UNKNOWN	KOMATIITE	47.8	22.44	232.3	0.04	0.8	1.2	0.11	41.5	1.2	1.29	3.36	0.51	2.45
SIG-28	India	Dharwar	Sigegudda	10.1016/J.LITHOS.2013.06.017	GEOCHEMISTRY OF TWO STRATIGRAPHICALLY-RELATED ULTRAMAFIC (KOMATIITE) LAYERS FROM THE NEOARCHEAN SIGEGUDDA GREENSTONE TERRANE, WESTERN DHARWAR CRATON, INDIA: EVIDENCE FOR COMPOSITIONAL DIVERSITY IN ARCHEAN MANTLE PLUMES	LITHOS	2700	0	13.08	76	0.01	IGNEOUS	VOLCANIC	UNKNOWN	KOMATIITE	45.4	22.5		0.08	3				0.15	0.4	1	0.2	1.07
SIG-29	India	Dharwar	Sigegudda	10.1016/J.LITHOS.2013.06.017	GEOCHEMISTRY OF TWO STRATIGRAPHICALLY-RELATED ULTRAMAFIC (KOMATIITE) LAYERS FROM THE NEOARCHEAN SIGEGUDDA GREENSTONE TERRANE, WESTERN DHARWAR CRATON, INDIA: EVIDENCE FOR COMPOSITIONAL DIVERSITY IN ARCHEAN MANTLE PLUMES	LITHOS	2700	0	13.08	76	0.01	IGNEOUS	VOLCANIC	UNKNOWN	KOMATIITE	45.5	22.5		0.08	6				0.16	0.43	1.32	0.2	1.07
RM333	India	Dharwar	Sandur	10.1016/j.gr.2012.02.009	GEOCHEMICAL AND ISOTOPIC CONSTRAINTS OF NEOARCHAEAN FOSSIL PLUME FOR EVOLUTION OF VOLCANIC ROCKS OF SANDUR GREENSTONE BELT, INDIA	J. GEOL. SOC. INDIA	2700	0	15	76.6	0.01	IGNEOUS	VOLCANIC	UNKNOWN	KOMATIITE	46.61	22.58	243.49			46.15	2.26	83.68	1.65	2.38	6.28	0.84	4.62
S7	India	Dharwar	Sandur	10.1016/j.lithos.2008.07.003	GEOCHEMICAL SYSTEMATICS OF KOMATIITE-THOLEIITE AND ADAKITIC-ARC BASALT ASSOCIATIONS: THE ROLE OF A MANTLE PLUME AND CONVERGENT MARGIN IN FORMATION OF THE SANDUR SUPERTERRANE, DHARWAR CRATON, INDIA	LITHOS	2700	0	15.08	76.76	0.01	IGNEOUS	VOLCANIC	UNKNOWN	KOMATIITE	44.4	22.7	243.2	0.09	0.7	1	0.11	63.1	1.2	1.49	3.63	0.56	2.75
S67	India	Dharwar	Sandur	10.1016/j.lithos.2008.07.003	GEOCHEMICAL SYSTEMATICS OF KOMATIITE-THOLEIITE AND ADAKITIC-ARC BASALT ASSOCIATIONS: THE ROLE OF A MANTLE PLUME AND CONVERGENT MARGIN IN FORMATION OF THE SANDUR SUPERTERRANE, DHARWAR CRATON, INDIA	LITHOS	2700	0	15.08	76.76	0.01	IGNEOUS	VOLCANIC	UNKNOWN	KOMATIITE	45.49	22.86	83.8	0.08	0.5	1.3	0.21	43.5	1.46	1.35	3.06	0.52	2.67
S6	India	Dharwar	Sandur	10.1016/j.lithos.2008.07.003	GEOCHEMICAL SYSTEMATICS OF KOMATIITE-THOLEIITE AND ADAKITIC-ARC BASALT ASSOCIATIONS: THE ROLE OF A MANTLE PLUME AND CONVERGENT MARGIN IN FORMATION OF THE SANDUR SUPERTERRANE, DHARWAR CRATON, INDIA	LITHOS	2700	0	15.08	76.76	0.01	IGNEOUS	VOLCANIC	UNKNOWN	KOMATIITE	47.14	22.94	72.1	0.07	2.8	0.7	0.06	91	2.02	1.14	3.08	0.5	2.67
S5	India	Dharwar	Sandur	10.1016/j.lithos.2008.07.003	GEOCHEMICAL SYSTEMATICS OF KOMATIITE-THOLEIITE AND ADAKITIC-ARC BASALT ASSOCIATIONS: THE ROLE OF A MANTLE PLUME AND CONVERGENT MARGIN IN FORMATION OF THE SANDUR SUPERTERRANE, DHARWAR CRATON, INDIA	LITHOS	2700	0	15.08	76.76	0.01	IGNEOUS	VOLCANIC	UNKNOWN	KOMATIITE	46.88	23.07	91.8	0.12	1.6	0.9	0.2	739.2	1.13	1.21	3.15	0.53	2.58
SIG-30	India	Dharwar	Sigegudda	10.1016/J.LITHOS.2013.06.017	GEOCHEMISTRY OF TWO STRATIGRAPHICALLY-RELATED ULTRAMAFIC (KOMATIITE) LAYERS FROM THE NEOARCHEAN SIGEGUDDA GREENSTONE TERRANE, WESTERN DHARWAR CRATON, INDIA: EVIDENCE FOR COMPOSITIONAL DIVERSITY IN ARCHEAN MANTLE PLUMES	LITHOS	2700	0	13.08	76	0.01	IGNEOUS	VOLCANIC	UNKNOWN	KOMATIITE	45.1	23.1		0.09	2				0.21	0.67	1.8	0.3	1.6
SIG-23	India	Dharwar	Sigegudda	10.1016/J.LITHOS.2013.06.017	GEOCHEMISTRY OF TWO STRATIGRAPHICALLY-RELATED ULTRAMAFIC (KOMATIITE) LAYERS FROM THE NEOARCHEAN SIGEGUDDA GREENSTONE TERRANE, WESTERN DHARWAR CRATON, INDIA: EVIDENCE FOR COMPOSITIONAL DIVERSITY IN ARCHEAN MANTLE PLUMES	LITHOS	2700	0	13.08	76	0.01	IGNEOUS	VOLCANIC	UNKNOWN	KOMATIITE	45.8	23.1		0.09	2				0.19	0.59	1.69	0.27	1.42
SIG-16	India	Dharwar	Sigegudda	10.1016/J.LITHOS.2013.06.017	GEOCHEMISTRY OF TWO STRATIGRAPHICALLY-RELATED ULTRAMAFIC (KOMATIITE) LAYERS FROM THE NEOARCHEAN SIGEGUDDA GREENSTONE TERRANE, WESTERN DHARWAR CRATON, INDIA: EVIDENCE FOR COMPOSITIONAL DIVERSITY IN ARCHEAN MANTLE PLUMES	LITHOS	2700	0	13.08	76	0.01	IGNEOUS	VOLCANIC	UNKNOWN	KOMATIITE	45.9	23.1		0.04	2				0.16	0.25	0.8	0.13	0.73
SIG-22	India	Dharwar	Sigegudda	10.1016/J.LITHOS.2013.06.017	GEOCHEMISTRY OF TWO STRATIGRAPHICALLY-RELATED ULTRAMAFIC (KOMATIITE) LAYERS FROM THE NEOARCHEAN SIGEGUDDA GREENSTONE TERRANE, WESTERN DHARWAR CRATON, INDIA: EVIDENCE FOR COMPOSITIONAL DIVERSITY IN ARCHEAN MANTLE PLUMES	LITHOS	2700	0	13.08	76	0.01	IGNEOUS	VOLCANIC	UNKNOWN	KOMATIITE	46.1	23.1		0.06	2				0.29	0.55	1.58	0.27	1.48
SIG-159	India	Dharwar	Sigegudda	10.1016/J.LITHOS.2013.06.017	GEOCHEMISTRY OF TWO STRATIGRAPHICALLY-RELATED ULTRAMAFIC (KOMATIITE) LAYERS FROM THE NEOARCHEAN SIGEGUDDA GREENSTONE TERRANE, WESTERN DHARWAR CRATON, INDIA: EVIDENCE FOR COMPOSITIONAL DIVERSITY IN ARCHEAN MANTLE PLUMES	LITHOS	2700	0	13.08	76	0.01	IGNEOUS	VOLCANIC	UNKNOWN	KOMATIITE	43.3	23.2		0.04	2				0.22	0.41	1.16	0.22	1.21
RM340	India	Dharwar	Sandur	10.1016/j.margeo.2005.05.005	GEOCHEMICAL AND ISOTOPIC CONSTRAINTS OF NEOARCHAEAN FOSSIL PLUME FOR EVOLUTION OF VOLCANIC ROCKS OF SANDUR GREENSTONE BELT, INDIA	J. GEOL. SOC. INDIA	2700	0	15	76.6	0.01	IGNEOUS	VOLCANIC	UNKNOWN	KOMATIITE	49.77	23.21	113.48			0.37	0.13	47.06	0.69	1.93	5.09	0.72	3.71
RM339	India	Dharwar	Sandur	10.2343/geochemj.38.43	GEOCHEMICAL AND ISOTOPIC CONSTRAINTS OF NEOARCHAEAN FOSSIL PLUME FOR EVOLUTION OF VOLCANIC ROCKS OF SANDUR GREENSTONE BELT, INDIA	J. GEOL. SOC. INDIA	2700	0	15	76.6	0.01	IGNEOUS	VOLCANIC	UNKNOWN	KOMATIITE	43.94	23.55	415.75			0.3	0.06	7.33	1.41	1.52	4.05	0.83	2.86
S3	India	Dharwar	Sandur	10.1016/j.lithos.2008.07.003	GEOCHEMICAL SYSTEMATICS OF KOMATIITE-THOLEIITE AND ADAKITIC-ARC BASALT ASSOCIATIONS: THE ROLE OF A MANTLE PLUME AND CONVERGENT MARGIN IN FORMATION OF THE SANDUR SUPERTERRANE, DHARWAR CRATON, INDIA	LITHOS	2700	0	15.08	76.76	0.01	IGNEOUS	VOLCANIC	UNKNOWN	KOMATIITE	46.26	23.55	73.5	0.05	8.7	1.2	0.11	75.7	1.54	1.19	3.38	0.47	2.55
SIG-4	India	Dharwar	Sigegudda	10.1016/J.LITHOS.2013.06.017	GEOCHEMISTRY OF TWO STRATIGRAPHICALLY-RELATED ULTRAMAFIC (KOMATIITE) LAYERS FROM THE NEOARCHEAN SIGEGUDDA GREENSTONE TERRANE, WESTERN DHARWAR CRATON, INDIA: EVIDENCE FOR COMPOSITIONAL DIVERSITY IN ARCHEAN MANTLE PLUMES	LITHOS	2700	0	13.08	76	0.01	IGNEOUS	VOLCANIC	UNKNOWN	KOMATIITE	50	23.7		0.12	7				0.43	0.63	1.65	0.27	1.28
SIG-18	India	Dharwar	Sigegudda	10.1016/J.LITHOS.2013.06.017	GEOCHEMISTRY OF TWO STRATIGRAPHICALLY-RELATED ULTRAMAFIC (KOMATIITE) LAYERS FROM THE NEOARCHEAN SIGEGUDDA GREENSTONE TERRANE, WESTERN DHARWAR CRATON, INDIA: EVIDENCE FOR COMPOSITIONAL DIVERSITY IN ARCHEAN MANTLE PLUMES	LITHOS	2700	0	13.08	76	0.01	IGNEOUS	VOLCANIC	UNKNOWN	KOMATIITE	42.7	23.9		0.04	2				0.17	0.53	1.51	0.24	1.28
SIG-12	India	Dharwar	Sigegudda	10.1016/J.LITHOS.2013.06.017	GEOCHEMISTRY OF TWO STRATIGRAPHICALLY-RELATED ULTRAMAFIC (KOMATIITE) LAYERS FROM THE NEOARCHEAN SIGEGUDDA GREENSTONE TERRANE, WESTERN DHARWAR CRATON, INDIA: EVIDENCE FOR COMPOSITIONAL DIVERSITY IN ARCHEAN MANTLE PLUMES	LITHOS	2700	0	13.08	76	0.01	IGNEOUS	VOLCANIC	UNKNOWN	KOMATIITE	45	23.9		0.05	7				0.2	0.56	1.63	0.28	1.46
S10	India	Dharwar	Sandur	10.1016/j.lithos.2008.07.003	GEOCHEMICAL SYSTEMATICS OF KOMATIITE-THOLEIITE AND ADAKITIC-ARC BASALT ASSOCIATIONS: THE ROLE OF A MANTLE PLUME AND CONVERGENT MARGIN IN FORMATION OF THE SANDUR SUPERTERRANE, DHARWAR CRATON, INDIA	LITHOS	2700	0	15.08	76.76	0.01	IGNEOUS	VOLCANIC	UNKNOWN	KOMATIITE	45.48	23.97	10.7	0.02	0.9	2.1	0.31	858.7	0.81	0.89	2.09	0.37	1.83
SIG-10	India	Dharwar	Sigegudda	10.1016/J.LITHOS.2013.06.017	GEOCHEMISTRY OF TWO STRATIGRAPHICALLY-RELATED ULTRAMAFIC (KOMATIITE) LAYERS FROM THE NEOARCHEAN SIGEGUDDA GREENSTONE TERRANE, WESTERN DHARWAR CRATON, INDIA: EVIDENCE FOR COMPOSITIONAL DIVERSITY IN ARCHEAN MANTLE PLUMES	LITHOS	2700	0	13.08	76	0.01	IGNEOUS	VOLCANIC	UNKNOWN	KOMATIITE	44.3	24		0.05	7				0.21	0.45	1.5	0.21	1.15
S19	India	Dharwar	Sandur	10.1016/j.lithos.2008.07.003	GEOCHEMICAL SYSTEMATICS OF KOMATIITE-THOLEIITE AND ADAKITIC-ARC BASALT ASSOCIATIONS: THE ROLE OF A MANTLE PLUME AND CONVERGENT MARGIN IN FORMATION OF THE SANDUR SUPERTERRANE, DHARWAR CRATON, INDIA	LITHOS	2700	0	15.08	76.76	0.01	IGNEOUS	VOLCANIC	UNKNOWN	KOMATIITE	46.39	24.03	41.4	0.02	0.5	2	0.45	38.4	1.33	0.68	2.43	0.43	2.45
SIG-20	India	Dharwar	Sigegudda	10.1016/J.LITHOS.2013.06.017	GEOCHEMISTRY OF TWO STRATIGRAPHICALLY-RELATED ULTRAMAFIC (KOMATIITE) LAYERS FROM THE NEOARCHEAN SIGEGUDDA GREENSTONE TERRANE, WESTERN DHARWAR CRATON, INDIA: EVIDENCE FOR COMPOSITIONAL DIVERSITY IN ARCHEAN MANTLE PLUMES	LITHOS	2700	0	13.08	76	0.01	IGNEOUS	VOLCANIC	UNKNOWN	KOMATIITE	47.3	24.2		0.11	2				0.25	0.57	1.22	0.24	1.25
RM335	India	Dharwar	Sandur	10.1007/s00445-012-0591-3	GEOCHEMICAL AND ISOTOPIC CONSTRAINTS OF NEOARCHAEAN FOSSIL PLUME FOR EVOLUTION OF VOLCANIC ROCKS OF SANDUR GREENSTONE BELT, INDIA	J. GEOL. SOC. INDIA	2700	0	15	76.6	0.01	IGNEOUS	VOLCANIC	UNKNOWN	KOMATIITE	42.51	24.28	419.07			0.6	0.18	13.52	2.52	2.38	6.26	0.99	1.1
SIG-15	India	Dharwar	Sigegudda	10.1016/J.LITHOS.2013.06.017	GEOCHEMISTRY OF TWO STRATIGRAPHICALLY-RELATED ULTRAMAFIC (KOMATIITE) LAYERS FROM THE NEOARCHEAN SIGEGUDDA GREENSTONE TERRANE, WESTERN DHARWAR CRATON, INDIA: EVIDENCE FOR COMPOSITIONAL DIVERSITY IN ARCHEAN MANTLE PLUMES	LITHOS	2700	0	13.08	76	0.01	IGNEOUS	VOLCANIC	UNKNOWN	KOMATIITE	45.8	24.5		0.03	2				0.14	0.37	1.02	0.2	1.06
RM336	India	Dharwar	Sandur	10.1007/BF00375299	GEOCHEMICAL AND ISOTOPIC CONSTRAINTS OF NEOARCHAEAN FOSSIL PLUME FOR EVOLUTION OF VOLCANIC ROCKS OF SANDUR GREENSTONE BELT, INDIA	J. GEOL. SOC. INDIA	2700	0	15	76.6	0.01	IGNEOUS	VOLCANIC	UNKNOWN	KOMATIITE	42.34	24.6	420.09			0.72	0.18	47.5	1.77	2.39	6.28	0.68	1.12
SIG-14	India	Dharwar	Sigegudda	10.1016/J.LITHOS.2013.06.017	GEOCHEMISTRY OF TWO STRATIGRAPHICALLY-RELATED ULTRAMAFIC (KOMATIITE) LAYERS FROM THE NEOARCHEAN SIGEGUDDA GREENSTONE TERRANE, WESTERN DHARWAR CRATON, INDIA: EVIDENCE FOR COMPOSITIONAL DIVERSITY IN ARCHEAN MANTLE PLUMES	LITHOS	2700	0	13.08	76	0.01	IGNEOUS	VOLCANIC	UNKNOWN	KOMATIITE	42.1	24.7		0.05	2				0.21	0.89	1.97	0.32	1.67
RM329	India	Dharwar	Sandur	10.2465/ganko.85.364	GEOCHEMICAL AND ISOTOPIC CONSTRAINTS OF NEOARCHAEAN FOSSIL PLUME FOR EVOLUTION OF VOLCANIC ROCKS OF SANDUR GREENSTONE BELT, INDIA	J. GEOL. SOC. INDIA	2700	0	15	76.6	0.01	IGNEOUS	VOLCANIC	UNKNOWN	KOMATIITE	45.35	24.99	213.47			0.34	0.13	33.8	0.93	1.48	3.89	0.83	3
RM319	India	Dharwar	Sandur	10.2343/geochemj.1.0076	GEOCHEMICAL AND ISOTOPIC CONSTRAINTS OF NEOARCHAEAN FOSSIL PLUME FOR EVOLUTION OF VOLCANIC ROCKS OF SANDUR GREENSTONE BELT, INDIA	J. GEOL. SOC. INDIA	2700	0	15	76.6	0.01	IGNEOUS	VOLCANIC	UNKNOWN	KOMATIITE	47.69	25	220.81			0.55	0.09	16.49	1.59	2.2	6.29	1.1	3.84
RM331	India	Dharwar	Sandur	10.1016/J.LITHOS.2013.05.012	GEOCHEMICAL AND ISOTOPIC CONSTRAINTS OF NEOARCHAEAN FOSSIL PLUME FOR EVOLUTION OF VOLCANIC ROCKS OF SANDUR GREENSTONE BELT, INDIA	J. GEOL. SOC. INDIA	2700	0	15	76.6	0.01	IGNEOUS	VOLCANIC	UNKNOWN	KOMATIITE	47.1	25.11	211.84			0.91	0.07	49.15	1.7	1.68	4.41	0.85	2.78
SIG-96	India	Dharwar	Sigegudda	10.1016/J.LITHOS.2013.06.017	GEOCHEMISTRY OF TWO STRATIGRAPHICALLY-RELATED ULTRAMAFIC (KOMATIITE) LAYERS FROM THE NEOARCHEAN SIGEGUDDA GREENSTONE TERRANE, WESTERN DHARWAR CRATON, INDIA: EVIDENCE FOR COMPOSITIONAL DIVERSITY IN ARCHEAN MANTLE PLUMES	LITHOS	2700	0	13.08	76	0.01	IGNEOUS	VOLCANIC	UNKNOWN	KOMATIITE	44.1	25.4		0.28	1				0.86	2.68	7.11	1.03	4.63
RM314	India	Dharwar	Sandur	10.1130/B25906.1	GEOCHEMICAL AND ISOTOPIC CONSTRAINTS OF NEOARCHAEAN FOSSIL PLUME FOR EVOLUTION OF VOLCANIC ROCKS OF SANDUR GREENSTONE BELT, INDIA	J. GEOL. SOC. INDIA	2700	0	15	76.6	0.01	IGNEOUS	VOLCANIC	UNKNOWN	KOMATIITE	45.78	25.5	412.92			0.71	0.2	14.62	3.09	1.95	5.13	0.98	3.56
SIG-17	India	Dharwar	Sigegudda	10.1016/J.LITHOS.2013.06.017	GEOCHEMISTRY OF TWO STRATIGRAPHICALLY-RELATED ULTRAMAFIC (KOMATIITE) LAYERS FROM THE NEOARCHEAN SIGEGUDDA GREENSTONE TERRANE, WESTERN DHARWAR CRATON, INDIA: EVIDENCE FOR COMPOSITIONAL DIVERSITY IN ARCHEAN MANTLE PLUMES	LITHOS	2700	0	13.08	76	0.01	IGNEOUS	VOLCANIC	UNKNOWN	KOMATIITE	42.4	25.6		0.04	2				0.17	0.77	1.94	0.33	1.73
SIG-19	India	Dharwar	Sigegudda	10.1016/J.LITHOS.2013.06.017	GEOCHEMISTRY OF TWO STRATIGRAPHICALLY-RELATED ULTRAMAFIC (KOMATIITE) LAYERS FROM THE NEOARCHEAN SIGEGUDDA GREENSTONE TERRANE, WESTERN DHARWAR CRATON, INDIA: EVIDENCE FOR COMPOSITIONAL DIVERSITY IN ARCHEAN MANTLE PLUMES	LITHOS	2700	0	13.08	76	0.01	IGNEOUS	VOLCANIC	UNKNOWN	KOMATIITE	42.9	25.8		0.04	2				0.13	0.28	0.91	0.14	0.77
RM323	India	Dharwar	Sandur	10.1180/minmag.1988.052.368.04	GEOCHEMICAL AND ISOTOPIC CONSTRAINTS OF NEOARCHAEAN FOSSIL PLUME FOR EVOLUTION OF VOLCANIC ROCKS OF SANDUR GREENSTONE BELT, INDIA	J. GEOL. SOC. INDIA	2700	0	15	76.6	0.01	IGNEOUS	VOLCANIC	UNKNOWN	KOMATIITE	42.51	25.86	23.7			0.34	0.13	19.59	1.07	1.38	3.68	0.82	3.05
SIG-6	India	Dharwar	Sigegudda	10.1016/J.LITHOS.2013.06.017	GEOCHEMISTRY OF TWO STRATIGRAPHICALLY-RELATED ULTRAMAFIC (KOMATIITE) LAYERS FROM THE NEOARCHEAN SIGEGUDDA GREENSTONE TERRANE, WESTERN DHARWAR CRATON, INDIA: EVIDENCE FOR COMPOSITIONAL DIVERSITY IN ARCHEAN MANTLE PLUMES	LITHOS	2700	0	13.08	76	0.01	IGNEOUS	VOLCANIC	UNKNOWN	KOMATIITE	43	25.9		0.06	8				0.18	0.65	1.61	0.29	1.46
RM322	India	Dharwar	Sandur	10.1130/MEM130-p159	GEOCHEMICAL AND ISOTOPIC CONSTRAINTS OF NEOARCHAEAN FOSSIL PLUME FOR EVOLUTION OF VOLCANIC ROCKS OF SANDUR GREENSTONE BELT, INDIA	J. GEOL. SOC. INDIA	2700	0	15	76.6	0.01	IGNEOUS	VOLCANIC	UNKNOWN	KOMATIITE	42.68	26.33	21.26			0.4	0.15	25.14	2.33	1.42	3.77	0.74	0.88
RM334	India	Dharwar	Sandur	10.1016/j.chemgeo.2008.06.021	GEOCHEMICAL AND ISOTOPIC CONSTRAINTS OF NEOARCHAEAN FOSSIL PLUME FOR EVOLUTION OF VOLCANIC ROCKS OF SANDUR GREENSTONE BELT, INDIA	J. GEOL. SOC. INDIA	2700	0	15	76.6	0.01	IGNEOUS	VOLCANIC	UNKNOWN	KOMATIITE	45.7	26.57	23.51			0.31	0.07	38.96	0.91	1.2	3.3	0.47	2.44
RM330	India	Dharwar	Sandur	10.1016/j.chemgeo.2006.05.002	GEOCHEMICAL AND ISOTOPIC CONSTRAINTS OF NEOARCHAEAN FOSSIL PLUME FOR EVOLUTION OF VOLCANIC ROCKS OF SANDUR GREENSTONE BELT, INDIA	J. GEOL. SOC. INDIA	2700	0	15	76.6	0.01	IGNEOUS	VOLCANIC	UNKNOWN	KOMATIITE	44.88	26.75	20.07			0.32	0.08	29.99	0.72	1.17	3.12	0.43	2.23
RM310	India	Dharwar	Sandur	10.1093/petrology/egs050	GEOCHEMICAL AND ISOTOPIC CONSTRAINTS OF NEOARCHAEAN FOSSIL PLUME FOR EVOLUTION OF VOLCANIC ROCKS OF SANDUR GREENSTONE BELT, INDIA	J. GEOL. SOC. INDIA	2700	0	15	76.6	0.01	IGNEOUS	VOLCANIC	UNKNOWN	KOMATIITE	46.52	26.87	15.35			0.31	0.1	32.79	0.84	0.94	2.73	0.5	2.23
RM326	India	Dharwar	Sandur	10.1016/0377-0273(94)00039-J	GEOCHEMICAL AND ISOTOPIC CONSTRAINTS OF NEOARCHAEAN FOSSIL PLUME FOR EVOLUTION OF VOLCANIC ROCKS OF SANDUR GREENSTONE BELT, INDIA	J. GEOL. SOC. INDIA	2700	0	15	76.6	0.01	IGNEOUS	VOLCANIC	UNKNOWN	KOMATIITE	44.1	27.34	25.77			0.48	0.11	44.87	0.86	1.45	3.87	0.8	2.72
RM338	India	Dharwar	Sandur	10.1016/j.jvolgeores.2005.08.002	GEOCHEMICAL AND ISOTOPIC CONSTRAINTS OF NEOARCHAEAN FOSSIL PLUME FOR EVOLUTION OF VOLCANIC ROCKS OF SANDUR GREENSTONE BELT, INDIA	J. GEOL. SOC. INDIA	2700	0	15	76.6	0.01	IGNEOUS	VOLCANIC	UNKNOWN	KOMATIITE	45.89	27.57	20.02			0.54	0.06	7.53	0.85	1.18	3.13	0.42	2.11
RM337	India	Dharwar	Sandur	10.1093/petrology/41.1.87	GEOCHEMICAL AND ISOTOPIC CONSTRAINTS OF NEOARCHAEAN FOSSIL PLUME FOR EVOLUTION OF VOLCANIC ROCKS OF SANDUR GREENSTONE BELT, INDIA	J. GEOL. SOC. INDIA	2700	0	15	76.6	0.01	IGNEOUS	VOLCANIC	UNKNOWN	KOMATIITE	42.04	27.72	25.2			0.77	0.11	19.89	3.09	1.26	3.31	0.45	1.9
RM306	India	Dharwar	Sandur	10.1093/petrology/egs055	GEOCHEMICAL AND ISOTOPIC CONSTRAINTS OF NEOARCHAEAN FOSSIL PLUME FOR EVOLUTION OF VOLCANIC ROCKS OF SANDUR GREENSTONE BELT, INDIA	J. GEOL. SOC. INDIA	2700	0	15	76.6	0.01	IGNEOUS	VOLCANIC	UNKNOWN	KOMATIITE	47.03	27.98	14.67			1.66	0.21	24.33	3.51	1.05	1.52	0.27	1.22
RM317	India	Dharwar	Sandur	10.1016/0024-4937(87)90028-4	GEOCHEMICAL AND ISOTOPIC CONSTRAINTS OF NEOARCHAEAN FOSSIL PLUME FOR EVOLUTION OF VOLCANIC ROCKS OF SANDUR GREENSTONE BELT, INDIA	J. GEOL. SOC. INDIA	2700	0	15	76.6	0.01	IGNEOUS	VOLCANIC	UNKNOWN	KOMATIITE	46.71	28.29	15.76			1.03	0.15	16.64	1.2	0.84	2.34	0.43	1.72
RM315	India	Dharwar	Sandur	10.1016/j.chemgeo.2007.11.004	GEOCHEMICAL AND ISOTOPIC CONSTRAINTS OF NEOARCHAEAN FOSSIL PLUME FOR EVOLUTION OF VOLCANIC ROCKS OF SANDUR GREENSTONE BELT, INDIA	J. GEOL. SOC. INDIA	2700	0	15	76.6	0.01	IGNEOUS	VOLCANIC	UNKNOWN	KOMATIITE	41.32	28.57	27.89			0.39	0.13	14.71	2.4	0.57	1.61	0.18	0.92
RM320	India	Dharwar	Sandur	10.1007/s00410-014-0971-0	GEOCHEMICAL AND ISOTOPIC CONSTRAINTS OF NEOARCHAEAN FOSSIL PLUME FOR EVOLUTION OF VOLCANIC ROCKS OF SANDUR GREENSTONE BELT, INDIA	J. GEOL. SOC. INDIA	2700	0	15	76.6	0.01	IGNEOUS	VOLCANIC	UNKNOWN	KOMATIITE	41.06	28.72	39.52			1.16	0.18	38.44	1.15	1.14	3.02	0.61	2.14
RM196	India	Dharwar	Sandur	10.1130/MEM175-p1	GEOCHEMICAL AND ISOTOPIC CONSTRAINTS OF NEOARCHAEAN FOSSIL PLUME FOR EVOLUTION OF VOLCANIC ROCKS OF SANDUR GREENSTONE BELT, INDIA	J. GEOL. SOC. INDIA	2700	0	15	76.6	0.01	IGNEOUS	VOLCANIC	UNKNOWN	KOMATIITE	42.35	29.38	18.69			2.19	0.91	42.55	3.24	1.26	3.29	0.56	2.44
RM332	India	Dharwar	Sandur	10.1130/G21257.1	GEOCHEMICAL AND ISOTOPIC CONSTRAINTS OF NEOARCHAEAN FOSSIL PLUME FOR EVOLUTION OF VOLCANIC ROCKS OF SANDUR GREENSTONE BELT, INDIA	J. GEOL. SOC. INDIA	2700	0	15	76.6	0.01	IGNEOUS	VOLCANIC	UNKNOWN	KOMATIITE	39.51	29.55	22.44			0.34	0.13	40.27	1.44	1.3	3.46	0.73	2.72
SIG-51	India	Dharwar	Sigegudda	10.1016/J.LITHOS.2013.06.017	GEOCHEMISTRY OF TWO STRATIGRAPHICALLY-RELATED ULTRAMAFIC (KOMATIITE) LAYERS FROM THE NEOARCHEAN SIGEGUDDA GREENSTONE TERRANE, WESTERN DHARWAR CRATON, INDIA: EVIDENCE FOR COMPOSITIONAL DIVERSITY IN ARCHEAN MANTLE PLUMES	LITHOS	2700	0	13.08	76	0.01	IGNEOUS	VOLCANIC	UNKNOWN	KOMATIITE	45.2	29.6		0.15	7				1.03	1.7	5.22	0.74	3.49
RM316	India	Dharwar	Sandur	10.1093/petrology/egi044	GEOCHEMICAL AND ISOTOPIC CONSTRAINTS OF NEOARCHAEAN FOSSIL PLUME FOR EVOLUTION OF VOLCANIC ROCKS OF SANDUR GREENSTONE BELT, INDIA	J. GEOL. SOC. INDIA	2700	0	15	76.6	0.01	IGNEOUS	VOLCANIC	UNKNOWN	KOMATIITE	35.18	30.82	13.56			0.39	0.15	18.39	3.3	0.67	1.89	0.26	0.98
NJ-142	India	Dharwar	Nuggihalli	10.1016/j.quageo.2009.09.003	SPINIFEX TEXTURED PERIDOTITIC KOMATIITE FROM NUGGIHALLI AND H. N. PUR SCHIST BELTS, KARNATAKA	J. GEOL. SOC. INDIA	3100	0	13.0917	76.4264	0.01	IGNEOUS	VOLCANIC	UNKNOWN	KOMATIITE	48.5	19.89			15
13	India	Dharwar	Nuggihalli	10.1016/0377-0273(94)90076-0	GEOLOGY AND GEOCHEMISTRY OF NUGGIHALLI SCHIST BELT, DHARWAR CRATON, KARNATAKA, INDIA	MEM. GEOL. SOC. INDIA	3100	0	12.92	76.33	0.01	IGNEOUS	VOLCANIC	UNKNOWN	KOMATIITE	48.5	20.39				5		62
NJ-144	India	Dharwar	Nuggihalli	10.1016/j.lithos.2004.04.019	SPINIFEX TEXTURED PERIDOTITIC KOMATIITE FROM NUGGIHALLI AND H. N. PUR SCHIST BELTS, KARNATAKA	J. GEOL. SOC. INDIA	3100	0	13.0917	76.4264	0.01	IGNEOUS	VOLCANIC	UNKNOWN	KOMATIITE	45.46	20.9			15
14	India	Dharwar	Nuggihalli	10.1080/00206819709465286	GEOLOGY AND GEOCHEMISTRY OF NUGGIHALLI SCHIST BELT, DHARWAR CRATON, KARNATAKA, INDIA	MEM. GEOL. SOC. INDIA	3100	0	12.92	76.33	0.01	IGNEOUS	VOLCANIC	UNKNOWN	KOMATIITE	46.36	21.62				7		45
NJ-145	India	Dharwar	Nuggihalli	10.1093/petrology/egg072	SPINIFEX TEXTURED PERIDOTITIC KOMATIITE FROM NUGGIHALLI AND H. N. PUR SCHIST BELTS, KARNATAKA	J. GEOL. SOC. INDIA	3100	0	13.0917	76.4264	0.01	IGNEOUS	VOLCANIC	UNKNOWN	KOMATIITE	46.36	21.62			23
15	India	Dharwar	Nuggihalli	10.1093/petrology/egp072	GEOLOGY AND GEOCHEMISTRY OF NUGGIHALLI SCHIST BELT, DHARWAR CRATON, KARNATAKA, INDIA	MEM. GEOL. SOC. INDIA	3100	0	12.92	76.33	0.01	IGNEOUS	VOLCANIC	UNKNOWN	KOMATIITE	46.2	22.05				8		50
NJ-150	India	Dharwar	Nuggihalli	10.1016/S0012-821X(97)00202-1	SPINIFEX TEXTURED PERIDOTITIC KOMATIITE FROM NUGGIHALLI AND H. N. PUR SCHIST BELTS, KARNATAKA	J. GEOL. SOC. INDIA	3100	0	13.0917	76.4264	0.01	IGNEOUS	VOLCANIC	UNKNOWN	KOMATIITE	46.2	22.05			23
144/6	India	Dharwar	Nuggihalli	10.1130/0-8137-2360-4.167	SPINIFEX-TEXTURED PERIDOTITIC KOMATIITE FROM KARIGHATTA, CHITRADURGA SCHIST BELT, KARNATAKA	J. GEOL. SOC. INDIA	3100	0	14.67	75.1	0.01	IGNEOUS	VOLCANIC	UNKNOWN	KOMATIITE	49.89	22.17
144/1	India	Dharwar	Nuggihalli	10.1046/j.1440-0952.2000.00817.x	SPINIFEX-TEXTURED PERIDOTITIC KOMATIITE FROM KARIGHATTA, CHITRADURGA SCHIST BELT, KARNATAKA	J. GEOL. SOC. INDIA	3100	0	14.67	75.1	0.01	IGNEOUS	VOLCANIC	UNKNOWN	KOMATIITE	51.61	25.59
6	India	Dharwar	Nuggihalli	10.1007/s00410-004-0558-2	GEOLOGY AND GEOCHEMISTRY OF NUGGIHALLI SCHIST BELT, DHARWAR CRATON, KARNATAKA, INDIA	MEM. GEOL. SOC. INDIA	3100	0	12.92	76.33	0.01	IGNEOUS	VOLCANIC	UNKNOWN	KOMATIITE	44.53	26.56				6		31
KJ-217	India	Dharwar	Nuggihalli	10.1029/2003GC000554	SPINIFEX TEXTURED PERIDOTITIC KOMATIITE FROM NUGGIHALLI AND H. N. PUR SCHIST BELTS, KARNATAKA	J. GEOL. SOC. INDIA	3100	0	13	76	0.01	IGNEOUS	VOLCANIC	UNKNOWN	KOMATIITE	43.91	26.59			10
8	India	Dharwar	Nuggihalli	10.1080/08120090601147001	GEOLOGY AND GEOCHEMISTRY OF NUGGIHALLI SCHIST BELT, DHARWAR CRATON, KARNATAKA, INDIA	MEM. GEOL. SOC. INDIA	3100	0	12.92	76.33	0.01	IGNEOUS	VOLCANIC	UNKNOWN	KOMATIITE	46.32	27.75				1		25
KJ-227	India	Dharwar	Nuggihalli	10.1029/91JB00373	SPINIFEX TEXTURED PERIDOTITIC KOMATIITE FROM NUGGIHALLI AND H. N. PUR SCHIST BELTS, KARNATAKA	J. GEOL. SOC. INDIA	3100	0	13	76	0.01	IGNEOUS	VOLCANIC	UNKNOWN	KOMATIITE	42.07	28.75			9
KJ-218	India	Dharwar	Nuggihalli	10.1016/S0012-821X(97)00158-1	SPINIFEX TEXTURED PERIDOTITIC KOMATIITE FROM NUGGIHALLI AND H. N. PUR SCHIST BELTS, KARNATAKA	J. GEOL. SOC. INDIA	3100	0	13	76	0.01	IGNEOUS	VOLCANIC	UNKNOWN	KOMATIITE	42.03	29.08			9
3	India	Dharwar	Nuggihalli	10.1130/G24868A.1	GEOLOGY AND GEOCHEMISTRY OF NUGGIHALLI SCHIST BELT, DHARWAR CRATON, KARNATAKA, INDIA	MEM. GEOL. SOC. INDIA	3100	0	12.92	76.33	0.01	IGNEOUS	VOLCANIC	UNKNOWN	KOMATIITE	42.66	29.89				5		20
KJ-223	India	Dharwar	Nuggihalli	10.1007/s00710-015-0418-y	SPINIFEX TEXTURED PERIDOTITIC KOMATIITE FROM NUGGIHALLI AND H. N. PUR SCHIST BELTS, KARNATAKA	J. GEOL. SOC. INDIA	3100	0	13	76	0.01	IGNEOUS	VOLCANIC	UNKNOWN	KOMATIITE	41.98	29.92			10
KJ-220	India	Dharwar	Nuggihalli	10.2465/ganko.83.273	SPINIFEX TEXTURED PERIDOTITIC KOMATIITE FROM NUGGIHALLI AND H. N. PUR SCHIST BELTS, KARNATAKA	J. GEOL. SOC. INDIA	3100	0	13	76	0.01	IGNEOUS	VOLCANIC	UNKNOWN	KOMATIITE	41.71	30.33			10
KJ-225	India	Dharwar	Nuggihalli	10.1127/0935-1221/2009/0021-1963	SPINIFEX TEXTURED PERIDOTITIC KOMATIITE FROM NUGGIHALLI AND H. N. PUR SCHIST BELTS, KARNATAKA	J. GEOL. SOC. INDIA	3100	0	13	76	0.01	IGNEOUS	VOLCANIC	UNKNOWN	KOMATIITE	41.55	30.4			9
5	India	Dharwar	Nuggihalli	10.1007/s00410-012-0733-9	GEOLOGY AND GEOCHEMISTRY OF NUGGIHALLI SCHIST BELT, DHARWAR CRATON, KARNATAKA, INDIA	MEM. GEOL. SOC. INDIA	3100	0	12.92	76.33	0.01	IGNEOUS	VOLCANIC	UNKNOWN	KOMATIITE	41.5	30.56				22		47
4	India	Dharwar	Nuggihalli	10.1080/08120090500302327	GEOLOGY AND GEOCHEMISTRY OF NUGGIHALLI SCHIST BELT, DHARWAR CRATON, KARNATAKA, INDIA	MEM. GEOL. SOC. INDIA	3100	0	12.92	76.33	0.01	IGNEOUS	VOLCANIC	UNKNOWN	KOMATIITE	39.98	30.91				1		10
10	India	Dharwar	Nuggihalli	10.1016/j.precamres.2011.03.006	GEOLOGY AND GEOCHEMISTRY OF NUGGIHALLI SCHIST BELT, DHARWAR CRATON, KARNATAKA, INDIA	MEM. GEOL. SOC. INDIA	3100	0	12.92	76.33	0.01	IGNEOUS	VOLCANIC	UNKNOWN	KOMATIITE	41.6	31.12				20		56
9	India	Dharwar	Nuggihalli	10.1093/petrology/egi015	GEOLOGY AND GEOCHEMISTRY OF NUGGIHALLI SCHIST BELT, DHARWAR CRATON, KARNATAKA, INDIA	MEM. GEOL. SOC. INDIA	3100	0	12.92	76.33	0.01	IGNEOUS	VOLCANIC	UNKNOWN	KOMATIITE	43.13	31.68				22		56
12	India	Dharwar	Nuggihalli	10.1016/j.lithos.2009.02.003	GEOLOGY AND GEOCHEMISTRY OF NUGGIHALLI SCHIST BELT, DHARWAR CRATON, KARNATAKA, INDIA	MEM. GEOL. SOC. INDIA	3100	0	12.92	76.33	0.01	IGNEOUS	VOLCANIC	UNKNOWN	KOMATIITE	43.78	32.36				5		10
11	India	Dharwar	Nuggihalli	10.1134/S0016702909110032	GEOLOGY AND GEOCHEMISTRY OF NUGGIHALLI SCHIST BELT, DHARWAR CRATON, KARNATAKA, INDIA	MEM. GEOL. SOC. INDIA	3100	0	12.92	76.33	0.01	IGNEOUS	VOLCANIC	UNKNOWN	KOMATIITE	44.62	32.81				21		51
DHR-10-84	India	Dharwar	Nuggihalli	10.1016/j.chemgeo.2014.08.007	PLATINUM-GROUP ELEMENT GEOCHEMISTRY OF KOMATIITE-DERIVED 3.1 GA ULTRAMAFIC-MAFIC ROCKS AND CHROMITITES FROM THE NUGGIHALLI GREENSTONE BELT, WESTERN DHARWAR CRATON (INDIA)	CHEM. GEOL.	3100	0	13.0551	76.4516	0.01	IGNEOUS	VOLCANIC	UNKNOWN	KOMATIITE	34.27	33.07	3.23	0.08	3.12	0.39	0.06	4.11	0.02	0.26	0.57	0.09	0.52
2	India	Dharwar	Nuggihalli	10.1016/0012-821X(81)90057-1	GEOLOGY AND GEOCHEMISTRY OF NUGGIHALLI SCHIST BELT, DHARWAR CRATON, KARNATAKA, INDIA	MEM. GEOL. SOC. INDIA	3100	0	12.92	76.33	0.01	IGNEOUS	VOLCANIC	UNKNOWN	KOMATIITE	43.84	35.33				1		1
7	India	Dharwar	Nuggihalli	10.1016/0012-821X(73)90210-0	GEOLOGY AND GEOCHEMISTRY OF NUGGIHALLI SCHIST BELT, DHARWAR CRATON, KARNATAKA, INDIA	MEM. GEOL. SOC. INDIA	3100	0	12.92	76.33	0.01	IGNEOUS	VOLCANIC	UNKNOWN	KOMATIITE	42.96	35.67				2		10
1	India	Dharwar	Nuggihalli	10.1016/j.gr.2014.09.019	GEOLOGY AND GEOCHEMISTRY OF NUGGIHALLI SCHIST BELT, DHARWAR CRATON, KARNATAKA, INDIA	MEM. GEOL. SOC. INDIA	3100	0	12.92	76.33	0.01	IGNEOUS	VOLCANIC	UNKNOWN	KOMATIITE	42.93	35.99				51		51
13-4	India	Dharwar	Banasandra	10.1093/petrology/26.1.92	PETROGENESIS OF AMPHIBOLITES IN THE KOLAR SCHIST BELT, INDIA - A PRELIMINARY REPORT	J. GEOL. SOC. INDIA	3150	0	13.13	78.13	0.01	IGNEOUS	VOLCANIC	MAFIC	KOMATIITE	46.43	14.06								5.6	12.9		9.89
13-4	India	Dharwar	Banasandra	10.1093/petrology/26.1.92	GEOCHEMISTRY AND PETROGENESIS OF AMPHIBOLITES, KOLAR SCHIST BELT, SOUTH INDIA: EVIDENCE FOR KOMATIITE MAGMA DERIVED BY LOW PERCENTAGES OF MELTING OF THE MANTLE	J. PETROL.	3150	0	13.13	78.13	0.01	IGNEOUS	VOLCANIC	MAFIC	KOMATIITE	46.69	14.33	41			7		55	8		12.9		9.95
KGF10	India	Dharwar	Banasandra	10.1093/petrology/egn044	GEOCHEMISTRY AND PETROGENESIS OF DOLERITE DYKES IN AND AROUND KOLAR SCHIST BELT, SOUTH INDIA	J. GEOL. SOC. INDIA	3150	0	13.13	78.13	0.01	IGNEOUS	VOLCANIC	UNKNOWN	KOMATIITE	51	14.34	276					232
19-1	India	Dharwar	Banasandra	10.1093/petrology/26.1.92	GEOCHEMISTRY AND PETROGENESIS OF AMPHIBOLITES, KOLAR SCHIST BELT, SOUTH INDIA: EVIDENCE FOR KOMATIITE MAGMA DERIVED BY LOW PERCENTAGES OF MELTING OF THE MANTLE	J. PETROL.	3150	0	13.13	78.13	0.01	IGNEOUS	VOLCANIC	UNKNOWN	KOMATIITE	45.17	14.6	41			5		86	3
13-4	India	Dharwar	Banasandra	10.1093/petrology/26.1.92	PETROGENESIS OF AMPHIBOLITES IN THE KOLAR SCHIST BELT, INDIA - A PRELIMINARY REPORT	J. GEOL. SOC. INDIA	3150	0	13.13	78.13	0.01	IGNEOUS	VOLCANIC	MAFIC	KOMATIITE	47.07	14.87
18-10	India	Dharwar	Banasandra	10.1093/petrology/26.1.92	PETROGENESIS OF AMPHIBOLITES IN THE KOLAR SCHIST BELT, INDIA - A PRELIMINARY REPORT	J. GEOL. SOC. INDIA	3150	0	13.13	78.13	0.01	IGNEOUS	VOLCANIC	MAFIC	KOMATIITE	45.05	14.97								4.73	11.79		10.84
18-10	India	Dharwar	Banasandra	10.1093/petrology/26.1.92	GEOCHEMISTRY AND PETROGENESIS OF AMPHIBOLITES, KOLAR SCHIST BELT, SOUTH INDIA: EVIDENCE FOR KOMATIITE MAGMA DERIVED BY LOW PERCENTAGES OF MELTING OF THE MANTLE	J. PETROL.	3150	0	13.13	78.13	0.01	IGNEOUS	VOLCANIC	MAFIC	KOMATIITE	45.33	15.06	24			4		15	3.7		11.91		10.83
K-23	India	Dharwar	Banasandra	10.1093/petrology/26.1.92	GEOCHEMISTRY AND PETROGENESIS OF AMPHIBOLITES, KOLAR SCHIST BELT, SOUTH INDIA: EVIDENCE FOR KOMATIITE MAGMA DERIVED BY LOW PERCENTAGES OF MELTING OF THE MANTLE	J. PETROL.	3150	0	13.13	78.13	0.01	IGNEOUS	VOLCANIC	UNKNOWN	KOMATIITE	45.32	15.18	72			11		315	5		12.34		8.07
K-3	India	Dharwar	Banasandra	10.1093/petrology/26.1.92	GEOCHEMISTRY AND PETROGENESIS OF AMPHIBOLITES, KOLAR SCHIST BELT, SOUTH INDIA: EVIDENCE FOR KOMATIITE MAGMA DERIVED BY LOW PERCENTAGES OF MELTING OF THE MANTLE	J. PETROL.	3150	0	13.13	78.13	0.01	IGNEOUS	VOLCANIC	UNKNOWN	KOMATIITE	45.1	15.75	106			12		214	4		13.69		8.63
23-9	India	Dharwar	Banasandra	10.1093/petrology/26.1.92	GEOCHEMISTRY AND PETROGENESIS OF AMPHIBOLITES, KOLAR SCHIST BELT, SOUTH INDIA: EVIDENCE FOR KOMATIITE MAGMA DERIVED BY LOW PERCENTAGES OF MELTING OF THE MANTLE	J. PETROL.	3150	0	13.13	78.13	0.01	IGNEOUS	VOLCANIC	UNKNOWN	KOMATIITE	44.74	17.31	24			4		37	5		13.3		11.9
17-10	India	Dharwar	Banasandra	10.1093/petrology/26.1.92	GEOCHEMISTRY AND PETROGENESIS OF AMPHIBOLITES, KOLAR SCHIST BELT, SOUTH INDIA: EVIDENCE FOR KOMATIITE MAGMA DERIVED BY LOW PERCENTAGES OF MELTING OF THE MANTLE	J. PETROL.	3150	0	13.13	78.13	0.01	IGNEOUS	VOLCANIC	UNKNOWN	KOMATIITE	45.95	19.61	72			10		30	2.8		10.08		10.33
303	India	Dharwar	Banasandra	10.1093/petrology/26.1.92	GEOCHEMISTRY AND PETROGENESIS OF AMPHIBOLITES, KOLAR SCHIST BELT, SOUTH INDIA: EVIDENCE FOR KOMATIITE MAGMA DERIVED BY LOW PERCENTAGES OF MELTING OF THE MANTLE	J. PETROL.	3150	0	13.13	78.13	0.01	IGNEOUS	VOLCANIC	UNKNOWN	KOMATIITE	47.19	20.64	42			2		24	6		3.62		3.78
18-15	India	Dharwar	Banasandra	10.1093/petrology/26.1.92	GEOCHEMISTRY AND PETROGENESIS OF AMPHIBOLITES, KOLAR SCHIST BELT, SOUTH INDIA: EVIDENCE FOR KOMATIITE MAGMA DERIVED BY LOW PERCENTAGES OF MELTING OF THE MANTLE	J. PETROL.	3150	0	13.13	78.13	0.01	IGNEOUS	VOLCANIC	UNKNOWN	KOMATIITE	45.75	21.34						17.2	0.8		4.14		4.57
KBN-1	India	Dharwar	Banasandra	10.1017/S0016756808005347	ARCHAEAN KOMATIITES FROM BANASANDRA AREA OF KIBBANAHALLI ARM OF CHITRADURGA SUPRACRUSTAL BELT IN KARNATAKA	J. GEOL. SOC. INDIA	3150	0	13.9958	76.2789	0.01	IGNEOUS	VOLCANIC	UNKNOWN	KOMATIITE	43.17	24.22
TC-3	India	Dharwar	Singhbhum	10.1016/j.jafrearsci.2014.09.014	PETROGRAPHY AND GEOCHEMISTRY OF MESOARCHAEAN KOMATIITES FROM THE EASTERN IRON ORE BELT, SINGHBHUM CRATON, INDIA, AND ITS SIMILARITY WITH ^BARBERTON TYPE KOMATIITE^	J. AFR. EARTH SCI.	3150	50	22.537	86.0903	0.01	IGNEOUS	VOLCANIC	UNKNOWN	KOMATIITE	48.93	24.82	4	0.04	0	0	0.2	26	0.9	1.62	4.49	0.8	4.38
KB-33	India	Dharwar	Banasandra	10.1016/j.jvolgeores.2007.06.005	ARCHAEAN KOMATIITES FROM BANASANDRA AREA OF KIBBANAHALLI ARM OF CHITRADURGA SUPRACRUSTAL BELT IN KARNATAKA	J. GEOL. SOC. INDIA	3150	0	13.9958	76.2789	0.01	IGNEOUS	VOLCANIC	UNKNOWN	KOMATIITE	45.03	25.14
TC-2	India	Dharwar	Singhbhum	10.1016/j.jafrearsci.2014.09.014	PETROGRAPHY AND GEOCHEMISTRY OF MESOARCHAEAN KOMATIITES FROM THE EASTERN IRON ORE BELT, SINGHBHUM CRATON, INDIA, AND ITS SIMILARITY WITH ^BARBERTON TYPE KOMATIITE^	J. AFR. EARTH SCI.	3150	50	22.537	86.0903	0.01	IGNEOUS	VOLCANIC	UNKNOWN	KOMATIITE	47.11	25.3	5	0.05	0	0	0.1	21	0.7	2.26	6.48	0.88	4.61
TC-8	India	Dharwar	Singhbhum	10.1016/j.jafrearsci.2014.09.014	PETROGRAPHY AND GEOCHEMISTRY OF MESOARCHAEAN KOMATIITES FROM THE EASTERN IRON ORE BELT, SINGHBHUM CRATON, INDIA, AND ITS SIMILARITY WITH ^BARBERTON TYPE KOMATIITE^	J. AFR. EARTH SCI.	3150	50	22.537	86.0903	0.01	IGNEOUS	VOLCANIC	UNKNOWN	KOMATIITE	48.46	25.72	8	0.04	0	0	0.1	62	0.9	1.47	4.27	0.73	4.26
KB-34	India	Dharwar	Banasandra	10.2973/dsdp.proc.515253.142.1980	ARCHAEAN KOMATIITES FROM BANASANDRA AREA OF KIBBANAHALLI ARM OF CHITRADURGA SUPRACRUSTAL BELT IN KARNATAKA	J. GEOL. SOC. INDIA	3150	0	13.9958	76.2789	0.01	IGNEOUS	VOLCANIC	UNKNOWN	KOMATIITE	43.76	26.03
KB-32	India	Dharwar	Banasandra	10.1093/petrology/egp048	ARCHAEAN KOMATIITES FROM BANASANDRA AREA OF KIBBANAHALLI ARM OF CHITRADURGA SUPRACRUSTAL BELT IN KARNATAKA	J. GEOL. SOC. INDIA	3150	0	13.9958	76.2789	0.01	IGNEOUS	VOLCANIC	UNKNOWN	KOMATIITE	42.8	26.32
TC-1	India	Dharwar	Singhbhum	10.1016/j.jafrearsci.2014.09.014	PETROGRAPHY AND GEOCHEMISTRY OF MESOARCHAEAN KOMATIITES FROM THE EASTERN IRON ORE BELT, SINGHBHUM CRATON, INDIA, AND ITS SIMILARITY WITH ^BARBERTON TYPE KOMATIITE^	J. AFR. EARTH SCI.	3150	50	22.537	86.0903	0.01	IGNEOUS	VOLCANIC	UNKNOWN	KOMATIITE	47.79	26.91	5	0.07	0	0	0.2	22	1.1	2.65	6.12	0.88	4.53
TC-5	India	Dharwar	Singhbhum	10.1016/j.jafrearsci.2014.09.014	PETROGRAPHY AND GEOCHEMISTRY OF MESOARCHAEAN KOMATIITES FROM THE EASTERN IRON ORE BELT, SINGHBHUM CRATON, INDIA, AND ITS SIMILARITY WITH ^BARBERTON TYPE KOMATIITE^	J. AFR. EARTH SCI.	3150	50	22.537	86.0903	0.01	IGNEOUS	VOLCANIC	UNKNOWN	KOMATIITE	49.04	28.78	5	0.04	0	0	0.2	20	0.7	1.11	3.08	0.54	2.96
36	India	Dharwar	Singhbhum	10.1007/BF02843457	GEOCHEMISTRY OF ARCHEAN VOLCANIC ROCKS FROM IRON ORE SUPERGROUP, SINGHBHUM, EASTERN INDIA	PROC. INDIAN ACAD. SCI. (EARTH PLANET. SCI.)	3150	50	21	86	0.01	IGNEOUS	VOLCANIC	UNKNOWN	KOMATIITE	37.36	29.36	0			0		64	0	1.04
5	India	Dharwar	Banasandra	10.1016/j.precamres.2016.01.008	GEOCHEMISTRY OF SPINIFEX-TEXTURED PERIDOTITIC KOMATIITES FROM GHATTI HOSAHALLI, KARNATAKA, INDIA	J. GEOL. SOC. INDIA	3150	0	13.98	76.3	0.01	IGNEOUS	VOLCANIC	UNKNOWN	KOMATIITE	41.61	31.12
R-499	India	Dharwar	Banasandra	10.1007/s00410-010-0526-y	ARCHAEAN KOMATIITES FROM BANASANDRA AREA OF KIBBANAHALLI ARM OF CHITRADURGA SUPRACRUSTAL BELT IN KARNATAKA	J. GEOL. SOC. INDIA	3150	0	13.9958	76.2789	0.01	IGNEOUS	VOLCANIC	UNKNOWN	KOMATIITE	42.24	31.29
6	India	Dharwar	Banasandra	10.1007/s00445-012-0643-8	GEOCHEMISTRY OF SPINIFEX-TEXTURED PERIDOTITIC KOMATIITES FROM GHATTI HOSAHALLI, KARNATAKA, INDIA	J. GEOL. SOC. INDIA	3150	0	13.98	76.3	0.01	IGNEOUS	VOLCANIC	UNKNOWN	KOMATIITE	41.46	31.39
7	India	Dharwar	Banasandra	10.1093/petrology/egm025	GEOCHEMISTRY OF SPINIFEX-TEXTURED PERIDOTITIC KOMATIITES FROM GHATTI HOSAHALLI, KARNATAKA, INDIA	J. GEOL. SOC. INDIA	3150	0	13.98	76.3	0.01	IGNEOUS	VOLCANIC	UNKNOWN	KOMATIITE	41.4	31.87
8	India	Dharwar	Banasandra	10.1016/0377-0273(92)90104-L	GEOCHEMISTRY OF SPINIFEX-TEXTURED PERIDOTITIC KOMATIITES FROM GHATTI HOSAHALLI, KARNATAKA, INDIA	J. GEOL. SOC. INDIA	3150	0	13.98	76.3	0.01	IGNEOUS	VOLCANIC	UNKNOWN	KOMATIITE	41.64	32
2	India	Dharwar	Banasandra	10.1007/BF00387197	GEOCHEMISTRY OF SPINIFEX-TEXTURED PERIDOTITIC KOMATIITES FROM GHATTI HOSAHALLI, KARNATAKA, INDIA	J. GEOL. SOC. INDIA	3150	0	13.9958	76.2789	0.01	IGNEOUS	VOLCANIC	UNKNOWN	KOMATIITE	42.08	32.26
37	India	Dharwar	Singhbhum	10.1007/BF02843457	GEOCHEMISTRY OF ARCHEAN VOLCANIC ROCKS FROM IRON ORE SUPERGROUP, SINGHBHUM, EASTERN INDIA	PROC. INDIAN ACAD. SCI. (EARTH PLANET. SCI.)	3150	50	21	86	0.01	IGNEOUS	VOLCANIC	UNKNOWN	KOMATIITE	41.44	32.51	0			6				2.1	6.89
49	India	Dharwar	Singhbhum	10.1007/BF02843457	GEOCHEMISTRY OF ARCHEAN VOLCANIC ROCKS FROM IRON ORE SUPERGROUP, SINGHBHUM, EASTERN INDIA	PROC. INDIAN ACAD. SCI. (EARTH PLANET. SCI.)	3150	50	21	86	0.01	IGNEOUS	VOLCANIC	UNKNOWN	KOMATIITE	44.28	33.6
TC-4	India	Dharwar	Singhbhum	10.1016/j.jafrearsci.2014.09.014	PETROGRAPHY AND GEOCHEMISTRY OF MESOARCHAEAN KOMATIITES FROM THE EASTERN IRON ORE BELT, SINGHBHUM CRATON, INDIA, AND ITS SIMILARITY WITH ^BARBERTON TYPE KOMATIITE^	J. AFR. EARTH SCI.	3150	50	22.537	86.0903	0.01	IGNEOUS	VOLCANIC	UNKNOWN	KOMATIITE	50.16	34.55	5	0.06	0	0	0.2	0	0.8	1.19	1.75	0.33	1.63
1	India	Dharwar	Banasandra	10.1093/petrology/14.2.339	GEOCHEMISTRY OF SPINIFEX-TEXTURED PERIDOTITIC KOMATIITES FROM GHATTI HOSAHALLI, KARNATAKA, INDIA	J. GEOL. SOC. INDIA	3150	0	13.9958	76.2789	0.01	IGNEOUS	VOLCANIC	UNKNOWN	KOMATIITE	44.71	34.75
4	India	Dharwar	Banasandra	10.1139/e84-081	GEOCHEMISTRY OF SPINIFEX-TEXTURED PERIDOTITIC KOMATIITES FROM GHATTI HOSAHALLI, KARNATAKA, INDIA	J. GEOL. SOC. INDIA	3150	0	13.98	76.3	0.01	IGNEOUS	VOLCANIC	UNKNOWN	KOMATIITE	39.85	35.71
3	India	Dharwar	Banasandra	10.1016/j.margeo.2015.09.006	GEOCHEMISTRY OF SPINIFEX-TEXTURED PERIDOTITIC KOMATIITES FROM GHATTI HOSAHALLI, KARNATAKA, INDIA	J. GEOL. SOC. INDIA	3150	0	13.98	76.3	0.01	IGNEOUS	VOLCANIC	UNKNOWN	KOMATIITE	39.58	35.86
K1A	India	Dharwar	Banasandra	10.2973/dsdp.proc.74.126.1984	KOMATIITES FROM SOUTHERN INDIA	BULL. INDIAN GEOL. ASSOC.	3150	0	13.98	76.3	0.01	IGNEOUS	VOLCANIC	UNKNOWN	KOMATIITE	43.48	37.75	510
K1	India	Dharwar	Banasandra	10.1016/j.gexplo.2016.12.004	KOMATIITES FROM SOUTHERN INDIA	BULL. INDIAN GEOL. ASSOC.	3150	0	13.98	76.3	0.01	IGNEOUS	VOLCANIC	UNKNOWN	KOMATIITE	42.49	40.02	385
K9	India	Dharwar	Banasandra	10.1029/JB090iB12p10043	KOMATIITES FROM SOUTHERN INDIA	BULL. INDIAN GEOL. ASSOC.	3150	0	13.98	76.3	0.01	IGNEOUS	VOLCANIC	UNKNOWN	KOMATIITE	45.68	41.1	394
KL-1	India	Dharwar	Sargur Group	10.1016/j.precamres.2007.07.010	3.35 GA KOMATIITE VOLCANISM IN THE WESTERN DHARWAR CRATON, SOUTHERN INDIA: CONSTRAINTS FROM ND ISOTOPES AND WHOLE-ROCK GEOCHEMISTRY	PREC. RESEARCH	3352	0	12.83	78.25	0.01	IGNEOUS	VOLCANIC	UNKNOWN	KOMATIITE	50.28	17.24				1		106
KL-2	India	Dharwar	Sargur Group	10.1016/j.precamres.2007.07.010	3.35 GA KOMATIITE VOLCANISM IN THE WESTERN DHARWAR CRATON, SOUTHERN INDIA: CONSTRAINTS FROM ND ISOTOPES AND WHOLE-ROCK GEOCHEMISTRY	PREC. RESEARCH	3352	0	12.83	78.25	0.01	IGNEOUS	VOLCANIC	UNKNOWN	KOMATIITE	50.6	22.91	10	0.13	2.33	1.6		23	1.2	8.56	16.37	2.09	9.863
JCP-4A	India	Dharwar	Sargur Group	10.1016/j.precamres.2007.07.010	3.35 GA KOMATIITE VOLCANISM IN THE WESTERN DHARWAR CRATON, SOUTHERN INDIA: CONSTRAINTS FROM ND ISOTOPES AND WHOLE-ROCK GEOCHEMISTRY	PREC. RESEARCH	3352	0	13.5	76.5	0.01	IGNEOUS	VOLCANIC	UNKNOWN	KOMATIITE	44.04	29.9	4			1.1		14	3				10.74
BS-5A	India	Dharwar	Sargur Group	10.1016/j.precamres.2007.07.010	3.35 GA KOMATIITE VOLCANISM IN THE WESTERN DHARWAR CRATON, SOUTHERN INDIA: CONSTRAINTS FROM ND ISOTOPES AND WHOLE-ROCK GEOCHEMISTRY	PREC. RESEARCH	3352	0	13.3	76.7	0.01	IGNEOUS	VOLCANIC	UNKNOWN	KOMATIITE	46.56	30.35	11	0.03	2.04	3		24	0.22	0.41	1.18	0.2	1.32
KL-3	India	Dharwar	Sargur Group	10.1016/j.precamres.2007.07.010	3.35 GA KOMATIITE VOLCANISM IN THE WESTERN DHARWAR CRATON, SOUTHERN INDIA: CONSTRAINTS FROM ND ISOTOPES AND WHOLE-ROCK GEOCHEMISTRY	PREC. RESEARCH	3352	0	12.83	78.25	0.01	IGNEOUS	VOLCANIC	UNKNOWN	KOMATIITE	46.86	30.87	10	0.08	0.59	1.7		48	0.56	0.82	1.77	0.26	1.299
KL-5	India	Dharwar	Sargur Group	10.1016/j.precamres.2007.07.010	3.35 GA KOMATIITE VOLCANISM IN THE WESTERN DHARWAR CRATON, SOUTHERN INDIA: CONSTRAINTS FROM ND ISOTOPES AND WHOLE-ROCK GEOCHEMISTRY	PREC. RESEARCH	3352	0	12.83	78.25	0.01	IGNEOUS	VOLCANIC	UNKNOWN	KOMATIITE	46.41	32.31	13	0.09	0.76	1.2		23	1.93	0.21	0.24	0.07	0.345
KL-4	India	Dharwar	Sargur Group	10.1016/j.precamres.2007.07.010	3.35 GA KOMATIITE VOLCANISM IN THE WESTERN DHARWAR CRATON, SOUTHERN INDIA: CONSTRAINTS FROM ND ISOTOPES AND WHOLE-ROCK GEOCHEMISTRY	PREC. RESEARCH	3352	0	12.83	78.25	0.01	IGNEOUS	VOLCANIC	UNKNOWN	KOMATIITE	38.91	32.97	6	0.15	2.76	1		45	1.1	0.54	1.31	0.19	1.147
NH-1	India	Dharwar	Sargur Group	10.1016/j.precamres.2007.07.010	3.35 GA KOMATIITE VOLCANISM IN THE WESTERN DHARWAR CRATON, SOUTHERN INDIA: CONSTRAINTS FROM ND ISOTOPES AND WHOLE-ROCK GEOCHEMISTRY	PREC. RESEARCH	3352	0	13	76.33	0.01	IGNEOUS	VOLCANIC	UNKNOWN	KOMATIITE	41.94	32.98	9	0.11	3.61	0.9		35	1.89	3.14	7.86	1.1	6.447
NH-3	India	Dharwar	Sargur Group	10.1016/j.precamres.2007.07.010	3.35 GA KOMATIITE VOLCANISM IN THE WESTERN DHARWAR CRATON, SOUTHERN INDIA: CONSTRAINTS FROM ND ISOTOPES AND WHOLE-ROCK GEOCHEMISTRY	PREC. RESEARCH	3352	0	13	76.33	0.01	IGNEOUS	VOLCANIC	UNKNOWN	KOMATIITE	42.51	33.62	12	0.06	0.83	0.6		20	0.67	0.43	0.87	0.1	0.571
JCP-2	India	Dharwar	Sargur Group	10.1016/j.precamres.2007.07.010	3.35 GA KOMATIITE VOLCANISM IN THE WESTERN DHARWAR CRATON, SOUTHERN INDIA: CONSTRAINTS FROM ND ISOTOPES AND WHOLE-ROCK GEOCHEMISTRY	PREC. RESEARCH	3352	0	13.5	76.5	0.01	IGNEOUS	VOLCANIC	UNKNOWN	KOMATIITE	43.15	34.14	6			1		55
JCP-6	India	Dharwar	Sargur Group	10.1016/j.precamres.2007.07.010	3.35 GA KOMATIITE VOLCANISM IN THE WESTERN DHARWAR CRATON, SOUTHERN INDIA: CONSTRAINTS FROM ND ISOTOPES AND WHOLE-ROCK GEOCHEMISTRY	PREC. RESEARCH	3352	0	13.5	76.5	0.01	IGNEOUS	VOLCANIC	UNKNOWN	KOMATIITE	42.24	34.58						125					0.801
NH-2	India	Dharwar	Sargur Group	10.1016/j.precamres.2007.07.010	3.35 GA KOMATIITE VOLCANISM IN THE WESTERN DHARWAR CRATON, SOUTHERN INDIA: CONSTRAINTS FROM ND ISOTOPES AND WHOLE-ROCK GEOCHEMISTRY	PREC. RESEARCH	3352	0	13	76.33	0.01	IGNEOUS	VOLCANIC	UNKNOWN	KOMATIITE	41.34	34.95	8	0	1.62	2		12	2.44	0.9	1.36	0.12	0.677
JCP-8A	India	Dharwar	Sargur Group	10.1016/j.precamres.2007.07.010	3.35 GA KOMATIITE VOLCANISM IN THE WESTERN DHARWAR CRATON, SOUTHERN INDIA: CONSTRAINTS FROM ND ISOTOPES AND WHOLE-ROCK GEOCHEMISTRY	PREC. RESEARCH	3352	0	13.5	76.5	0.01	IGNEOUS	VOLCANIC	UNKNOWN	KOMATIITE	42.85	36.39	9	0.18	0.96	0.9		11	1.11	0.41	1.81	0.15	0.8
JCP-1	India	Dharwar	Sargur Group	10.1016/j.precamres.2007.07.010	3.35 GA KOMATIITE VOLCANISM IN THE WESTERN DHARWAR CRATON, SOUTHERN INDIA: CONSTRAINTS FROM ND ISOTOPES AND WHOLE-ROCK GEOCHEMISTRY	PREC. RESEARCH	3352	0	13.5	76.5	0.01	IGNEOUS	VOLCANIC	UNKNOWN	KOMATIITE	43.5	37.05	16	0.09	0.16	2.9		22	1.72	0.44	1.9	0.12	0.642
NH-4	India	Dharwar	Sargur Group	10.1016/j.precamres.2007.07.010	3.35 GA KOMATIITE VOLCANISM IN THE WESTERN DHARWAR CRATON, SOUTHERN INDIA: CONSTRAINTS FROM ND ISOTOPES AND WHOLE-ROCK GEOCHEMISTRY	PREC. RESEARCH	3352	0	13	76.33	0.01	IGNEOUS	VOLCANIC	UNKNOWN	KOMATIITE	38.2	37.3	22			0.59
JCP-5A	India	Dharwar	Sargur Group	10.1016/j.precamres.2007.07.010	3.35 GA KOMATIITE VOLCANISM IN THE WESTERN DHARWAR CRATON, SOUTHERN INDIA: CONSTRAINTS FROM ND ISOTOPES AND WHOLE-ROCK GEOCHEMISTRY	PREC. RESEARCH	3352	0	13.5	76.5	0.01	IGNEOUS	VOLCANIC	UNKNOWN	KOMATIITE	42.33	37.85	6	0.02	1.21	1.21		18	0.72	0.94	3.25	0.28	1.655
BS-4B	India	Dharwar	Sargur Group	10.1016/j.precamres.2007.07.010	3.35 GA KOMATIITE VOLCANISM IN THE WESTERN DHARWAR CRATON, SOUTHERN INDIA: CONSTRAINTS FROM ND ISOTOPES AND WHOLE-ROCK GEOCHEMISTRY	PREC. RESEARCH	3352	0	14	76.3	0.01	IGNEOUS	VOLCANIC	UNKNOWN	KOMATIITE	42.28	38.35	10			3		9	2				0.891
GH-3	India	Dharwar	Sargur Group	10.1016/j.precamres.2007.07.010	3.35 GA KOMATIITE VOLCANISM IN THE WESTERN DHARWAR CRATON, SOUTHERN INDIA: CONSTRAINTS FROM ND ISOTOPES AND WHOLE-ROCK GEOCHEMISTRY	PREC. RESEARCH	3352	0	14	76.3	0.01	IGNEOUS	VOLCANIC	UNKNOWN	KOMATIITE	42	39.27	5	0.05	1.89	6		14.6	0.75	1.21	2.9	0.38	2.158
JCP-7	India	Dharwar	Sargur Group	10.1016/j.precamres.2007.07.010	3.35 GA KOMATIITE VOLCANISM IN THE WESTERN DHARWAR CRATON, SOUTHERN INDIA: CONSTRAINTS FROM ND ISOTOPES AND WHOLE-ROCK GEOCHEMISTRY	PREC. RESEARCH	3352	0	13.5	76.5	0.01	IGNEOUS	VOLCANIC	UNKNOWN	KOMATIITE	42.04	40.02	15	0.02	0.82	1.92		23	0.5	0.56	1.98	0.12	0.617
BS-2	India	Dharwar	Sargur Group	10.1016/j.precamres.2007.07.010	3.35 GA KOMATIITE VOLCANISM IN THE WESTERN DHARWAR CRATON, SOUTHERN INDIA: CONSTRAINTS FROM ND ISOTOPES AND WHOLE-ROCK GEOCHEMISTRY	PREC. RESEARCH	3352	0	13.3	76.7	0.01	IGNEOUS	VOLCANIC	UNKNOWN	KOMATIITE	41.81	41.19	3.4	0.01	1.24	1.1		11	0.14	0.46	1.08	0.13	0.812
GH-2	India	Dharwar	Sargur Group	10.1016/j.precamres.2007.07.010	3.35 GA KOMATIITE VOLCANISM IN THE WESTERN DHARWAR CRATON, SOUTHERN INDIA: CONSTRAINTS FROM ND ISOTOPES AND WHOLE-ROCK GEOCHEMISTRY	PREC. RESEARCH	3352	0	14	76.3	0.01	IGNEOUS	VOLCANIC	UNKNOWN	KOMATIITE	42.4	41.33	15	0.01	1.78	9		16.3	0.32	1.17	3.05	0.43	2.483
BS-1	India	Dharwar	Sargur Group	10.1016/j.precamres.2007.07.010	3.35 GA KOMATIITE VOLCANISM IN THE WESTERN DHARWAR CRATON, SOUTHERN INDIA: CONSTRAINTS FROM ND ISOTOPES AND WHOLE-ROCK GEOCHEMISTRY	PREC. RESEARCH	3352	0	13.3	76.7	0.01	IGNEOUS	VOLCANIC	UNKNOWN	KOMATIITE	41.34	41.94	4.9	0.08	0.69	1.2		10	2.57	0.26	1.22	0.09	0.562
BS-3	India	Dharwar	Sargur Group	10.1016/j.precamres.2007.07.010	3.35 GA KOMATIITE VOLCANISM IN THE WESTERN DHARWAR CRATON, SOUTHERN INDIA: CONSTRAINTS FROM ND ISOTOPES AND WHOLE-ROCK GEOCHEMISTRY	PREC. RESEARCH	3352	0	13.3	76.7	0.01	IGNEOUS	VOLCANIC	UNKNOWN	KOMATIITE	41.55	42.41	5	0.09	0.99	0.9		18	1.49	0.33	0.77	0.09	0.524
20	India	Dharwar	Karnataka	10.1016/j.lithos.2010.09.009	GEOCHEMISTRY AND SIGNIFICANCE OF MAFIC-ULTRAMAFIC ROCKS FROM THE SOUTHERN PART OF THE HOLENARASIPUR SCHIST BELT, KARNATAKA	J. GEOL. SOC. INDIA	3400	0	12.5	76.25	0.01	IGNEOUS	VOLCANIC	UNKNOWN	KOMATIITE	52.39	14.17
111	India	Dharwar	Karnataka	10.1016/S0743-9547(96)00052-9	AN ARCHAEAN TECTONIC MODEL OF THE DHARWAR CRATON, SOUTHERN INDIA: THE ORIGIN OF THE HOLENARASIPUR GREENSTONE BELT (HUSSAN DISTRICT, KARNATAKA) AND REINTERPRETATION OF THE SARGUR-DHARWAR RELATIONSHIP	J. SOUTHEAST ASIAN EARTH SCIENCES	3400	0	12.77	76.23	0.01	IGNEOUS	VOLCANIC	UNKNOWN	KOMATIITE	50.7	14.54	18			10.3		145	2.7
11	India	Dharwar	Karnataka	10.1029/ME001p0355	GEOCHEMISTRY AND SIGNIFICANCE OF MAFIC-ULTRAMAFIC ROCKS FROM THE SOUTHERN PART OF THE HOLENARASIPUR SCHIST BELT, KARNATAKA	J. GEOL. SOC. INDIA	3400	0	12.5	76.25	0.01	IGNEOUS	VOLCANIC	UNKNOWN	KOMATIITE	53.21	15.25
10	India	Dharwar	Karnataka	10.1134/S1028334X16070266	GEOCHEMISTRY AND SIGNIFICANCE OF MAFIC-ULTRAMAFIC ROCKS FROM THE SOUTHERN PART OF THE HOLENARASIPUR SCHIST BELT, KARNATAKA	J. GEOL. SOC. INDIA	3400	0	12.5	76.25	0.01	IGNEOUS	VOLCANIC	UNKNOWN	KOMATIITE	53.54	15.38
12	India	Dharwar	Karnataka	10.1016/j.chemgeo.2008.07.004	GEOCHEMISTRY AND SIGNIFICANCE OF MAFIC-ULTRAMAFIC ROCKS FROM THE SOUTHERN PART OF THE HOLENARASIPUR SCHIST BELT, KARNATAKA	J. GEOL. SOC. INDIA	3400	0	12.5	76.25	0.01	IGNEOUS	VOLCANIC	UNKNOWN	KOMATIITE	53.27	16.53
22	India	Dharwar	Karnataka	10.2465/jmps.98.19	GEOCHEMISTRY AND SIGNIFICANCE OF MAFIC-ULTRAMAFIC ROCKS FROM THE SOUTHERN PART OF THE HOLENARASIPUR SCHIST BELT, KARNATAKA	J. GEOL. SOC. INDIA	3400	0	12.5	76.25	0.01	IGNEOUS	VOLCANIC	UNKNOWN	KOMATIITE	52.59	16.77
61	India	Dharwar	Karnataka	10.1016/S0743-9547(96)00052-9	AN ARCHAEAN TECTONIC MODEL OF THE DHARWAR CRATON, SOUTHERN INDIA: THE ORIGIN OF THE HOLENARASIPUR GREENSTONE BELT (HUSSAN DISTRICT, KARNATAKA) AND REINTERPRETATION OF THE SARGUR-DHARWAR RELATIONSHIP	J. SOUTHEAST ASIAN EARTH SCIENCES	3400	0	12.77	76.23	0.01	IGNEOUS	VOLCANIC	UNKNOWN	KOMATIITE	49.1	16.81	7	0.33		4		57	4.6	2.8	5.5	0.9	4.5
15	India	Dharwar	Karnataka	10.1093/petrology/egm007	GEOCHEMISTRY AND SIGNIFICANCE OF MAFIC-ULTRAMAFIC ROCKS FROM THE SOUTHERN PART OF THE HOLENARASIPUR SCHIST BELT, KARNATAKA	J. GEOL. SOC. INDIA	3400	0	12.5	76.25	0.01	IGNEOUS	VOLCANIC	UNKNOWN	KOMATIITE	54.99	16.85
21	India	Dharwar	Karnataka	10.1130/0016-7606(1969)80[969:GAPOTM]2.0.CO;2	GEOCHEMISTRY AND SIGNIFICANCE OF MAFIC-ULTRAMAFIC ROCKS FROM THE SOUTHERN PART OF THE HOLENARASIPUR SCHIST BELT, KARNATAKA	J. GEOL. SOC. INDIA	3400	0	12.5	76.25	0.01	IGNEOUS	VOLCANIC	UNKNOWN	KOMATIITE	54.66	17.06
83	India	Dharwar	Karnataka	10.1016/S0743-9547(96)00052-9	AN ARCHAEAN TECTONIC MODEL OF THE DHARWAR CRATON, SOUTHERN INDIA: THE ORIGIN OF THE HOLENARASIPUR GREENSTONE BELT (HUSSAN DISTRICT, KARNATAKA) AND REINTERPRETATION OF THE SARGUR-DHARWAR RELATIONSHIP	J. SOUTHEAST ASIAN EARTH SCIENCES	3400	0	12.77	76.23	0.01	IGNEOUS	VOLCANIC	UNKNOWN	KOMATIITE	49.6	17.08	9	0.34		7.6		23	2.8	0.5	2.2	0.4	2.7
23	India	Dharwar	Karnataka	10.1007/s004100000196	GEOCHEMISTRY AND SIGNIFICANCE OF MAFIC-ULTRAMAFIC ROCKS FROM THE SOUTHERN PART OF THE HOLENARASIPUR SCHIST BELT, KARNATAKA	J. GEOL. SOC. INDIA	3400	0	12.5	76.25	0.01	IGNEOUS	VOLCANIC	UNKNOWN	KOMATIITE	48.95	17.96
16	India	Dharwar	Karnataka	10.1093/petrology/egq011	GEOCHEMISTRY AND SIGNIFICANCE OF MAFIC-ULTRAMAFIC ROCKS FROM THE SOUTHERN PART OF THE HOLENARASIPUR SCHIST BELT, KARNATAKA	J. GEOL. SOC. INDIA	3400	0	12.5	76.25	0.01	IGNEOUS	VOLCANIC	UNKNOWN	KOMATIITE	52.13	18.04
17	India	Dharwar	Karnataka	10.1016/0301-9268(84)90050-0	GEOCHEMISTRY AND SIGNIFICANCE OF MAFIC-ULTRAMAFIC ROCKS FROM THE SOUTHERN PART OF THE HOLENARASIPUR SCHIST BELT, KARNATAKA	J. GEOL. SOC. INDIA	3400	0	12.5	76.25	0.01	IGNEOUS	VOLCANIC	UNKNOWN	KOMATIITE	51.69	18.06
14	India	Dharwar	Karnataka	10.1144/0016-764903-135	GEOCHEMISTRY AND SIGNIFICANCE OF MAFIC-ULTRAMAFIC ROCKS FROM THE SOUTHERN PART OF THE HOLENARASIPUR SCHIST BELT, KARNATAKA	J. GEOL. SOC. INDIA	3400	0	12.5	76.25	0.01	IGNEOUS	VOLCANIC	UNKNOWN	KOMATIITE	51.05	18.15
18	India	Dharwar	Karnataka	10.1016/0016-7037(94)90522-3	GEOCHEMISTRY AND SIGNIFICANCE OF MAFIC-ULTRAMAFIC ROCKS FROM THE SOUTHERN PART OF THE HOLENARASIPUR SCHIST BELT, KARNATAKA	J. GEOL. SOC. INDIA	3400	0	12.5	76.25	0.01	IGNEOUS	VOLCANIC	UNKNOWN	KOMATIITE	54.35	18.16
19	India	Dharwar	Karnataka	10.1029/2012GC004237	GEOCHEMISTRY AND SIGNIFICANCE OF MAFIC-ULTRAMAFIC ROCKS FROM THE SOUTHERN PART OF THE HOLENARASIPUR SCHIST BELT, KARNATAKA	J. GEOL. SOC. INDIA	3400	0	12.5	76.25	0.01	IGNEOUS	VOLCANIC	UNKNOWN	KOMATIITE	55.89	19.39
24	India	Dharwar	Karnataka	10.1016/j.jvolgeores.2004.04.002	GEOCHEMISTRY AND SIGNIFICANCE OF MAFIC-ULTRAMAFIC ROCKS FROM THE SOUTHERN PART OF THE HOLENARASIPUR SCHIST BELT, KARNATAKA	J. GEOL. SOC. INDIA	3400	0	12.5	76.25	0.01	IGNEOUS	VOLCANIC	UNKNOWN	KOMATIITE	47.21	20.16
115	India	Dharwar	Karnataka	10.1016/S0743-9547(96)00052-9	AN ARCHAEAN TECTONIC MODEL OF THE DHARWAR CRATON, SOUTHERN INDIA: THE ORIGIN OF THE HOLENARASIPUR GREENSTONE BELT (HUSSAN DISTRICT, KARNATAKA) AND REINTERPRETATION OF THE SARGUR-DHARWAR RELATIONSHIP	J. SOUTHEAST ASIAN EARTH SCIENCES	3400	0	12.77	76.23	0.01	IGNEOUS	VOLCANIC	UNKNOWN	KOMATIITE	53.3	21.31	2	0.03		0.4		9	0.4	0.3	0.9	0.3	1.6
7	India	Dharwar	Karnataka	10.1007/s00410-015-1189-5	GEOCHEMISTRY AND SIGNIFICANCE OF MAFIC-ULTRAMAFIC ROCKS FROM THE SOUTHERN PART OF THE HOLENARASIPUR SCHIST BELT, KARNATAKA	J. GEOL. SOC. INDIA	3400	0	12.5	76.25	0.01	IGNEOUS	VOLCANIC	UNKNOWN	KOMATIITE	39.72	29.06
6	India	Dharwar	Karnataka	10.2113/econgeo.108.5.913	GEOCHEMISTRY AND SIGNIFICANCE OF MAFIC-ULTRAMAFIC ROCKS FROM THE SOUTHERN PART OF THE HOLENARASIPUR SCHIST BELT, KARNATAKA	J. GEOL. SOC. INDIA	3400	0	12.5	76.25	0.01	IGNEOUS	VOLCANIC	UNKNOWN	KOMATIITE	39.53	29.7
3	India	Dharwar	Karnataka	10.1016/0016-7037(80)90201-X	GEOCHEMISTRY AND SIGNIFICANCE OF MAFIC-ULTRAMAFIC ROCKS FROM THE SOUTHERN PART OF THE HOLENARASIPUR SCHIST BELT, KARNATAKA	J. GEOL. SOC. INDIA	3400	0	12.5	76.25	0.01	IGNEOUS	VOLCANIC	UNKNOWN	KOMATIITE	45.15	30.15
K212	India	Dharwar	Karnataka	10.1111/j.1440-1738.2003.00417.x	ARCHAEAN KOMATIITES FROM THE OLDER SCHIST BELT OF KALYADI IN WESTERN DHARWAR CRATON, KARNATAKA	J. GEOCHEM. SOC. INDIA	3400	0	12.83	78.25	0.01	IGNEOUS	VOLCANIC	UNKNOWN	KOMATIITE	51.62	30.17	8			2		3
207	India	Dharwar	Karnataka	10.1016/j.lithos.2012.10.018	ARCHAEAN KOMATIITES FROM THE OLDER SCHIST BELT OF KALYADI IN WESTERN DHARWAR CRATON, KARNATAKA	J. GEOCHEM. SOC. INDIA	3400	0	12.83	78.25	0.01	IGNEOUS	VOLCANIC	UNKNOWN	KOMATIITE	52.18	30.77	2			8		7		1.35	2.64		1.02
5	India	Dharwar	Karnataka	10.1016/j.jvolgeores.2015.10.026	GEOCHEMISTRY AND SIGNIFICANCE OF MAFIC-ULTRAMAFIC ROCKS FROM THE SOUTHERN PART OF THE HOLENARASIPUR SCHIST BELT, KARNATAKA	J. GEOL. SOC. INDIA	3400	0	12.5	76.25	0.01	IGNEOUS	VOLCANIC	UNKNOWN	KOMATIITE	40.25	31.42
D2	India	Dharwar	Karnataka	10.1016/j.chemgeo.2007.07.001	ARCHAEAN KOMATIITES FROM THE OLDER SCHIST BELT OF KALYADI IN WESTERN DHARWAR CRATON, KARNATAKA	J. GEOCHEM. SOC. INDIA	3400	0	12.83	78.25	0.01	IGNEOUS	VOLCANIC	UNKNOWN	KOMATIITE	47.7	31.62				2		9
4	India	Dharwar	Karnataka	10.1016/0016-7037(77)90071-0	GEOCHEMISTRY AND SIGNIFICANCE OF MAFIC-ULTRAMAFIC ROCKS FROM THE SOUTHERN PART OF THE HOLENARASIPUR SCHIST BELT, KARNATAKA	J. GEOL. SOC. INDIA	3400	0	12.5	76.25	0.01	IGNEOUS	VOLCANIC	UNKNOWN	KOMATIITE	35.98	31.85
2	India	Dharwar	Karnataka	10.1007/BF01163061	GEOCHEMISTRY AND SIGNIFICANCE OF MAFIC-ULTRAMAFIC ROCKS FROM THE SOUTHERN PART OF THE HOLENARASIPUR SCHIST BELT, KARNATAKA	J. GEOL. SOC. INDIA	3400	0	12.5	76.25	0.01	IGNEOUS	VOLCANIC	UNKNOWN	KOMATIITE	34.15	32
D7	India	Dharwar	Karnataka	10.1046/j.1440-1738.1998.00174.x	ARCHAEAN KOMATIITES FROM THE OLDER SCHIST BELT OF KALYADI IN WESTERN DHARWAR CRATON, KARNATAKA	J. GEOCHEM. SOC. INDIA	3400	0	12.83	78.25	0.01	IGNEOUS	VOLCANIC	UNKNOWN	KOMATIITE	56	32.53	10			4		7
D145	India	Dharwar	Karnataka	10.1007/s11430-007-0067-z	ARCHAEAN KOMATIITES FROM THE OLDER SCHIST BELT OF KALYADI IN WESTERN DHARWAR CRATON, KARNATAKA	J. GEOCHEM. SOC. INDIA	3400	0	12.83	78.25	0.01	IGNEOUS	VOLCANIC	UNKNOWN	KOMATIITE	53.23	32.67	1			1		3
8	India	Dharwar	Karnataka	10.1016/j.lithos.2010.12.004	GEOCHEMISTRY AND SIGNIFICANCE OF MAFIC-ULTRAMAFIC ROCKS FROM THE SOUTHERN PART OF THE HOLENARASIPUR SCHIST BELT, KARNATAKA	J. GEOL. SOC. INDIA	3400	0	12.5	76.25	0.01	IGNEOUS	VOLCANIC	UNKNOWN	KOMATIITE	39	32.99
U3	India	Dharwar	Karnataka	10.2973/odp.proc.sr.125.137.1992	ARCHAEAN KOMATIITES FROM THE OLDER SCHIST BELT OF KALYADI IN WESTERN DHARWAR CRATON, KARNATAKA	J. GEOCHEM. SOC. INDIA	3400	0	12.83	78.25	0.01	IGNEOUS	VOLCANIC	UNKNOWN	KOMATIITE	45.81	34.39	20			3		3
1	India	Dharwar	Karnataka	10.1093/petrology/41.7.967	GEOCHEMISTRY AND SIGNIFICANCE OF MAFIC-ULTRAMAFIC ROCKS FROM THE SOUTHERN PART OF THE HOLENARASIPUR SCHIST BELT, KARNATAKA	J. GEOL. SOC. INDIA	3400	0	12.5	76.25	0.01	IGNEOUS	VOLCANIC	UNKNOWN	KOMATIITE	35.02	34.67
U1	India	Dharwar	Karnataka	10.1007/BF00371535	ARCHAEAN KOMATIITES FROM THE OLDER SCHIST BELT OF KALYADI IN WESTERN DHARWAR CRATON, KARNATAKA	J. GEOCHEM. SOC. INDIA	3400	0	12.83	78.25	0.01	IGNEOUS	VOLCANIC	UNKNOWN	KOMATIITE	47.32	35.09	20			3		14		0.18	2.4		1.29
D125	India	Dharwar	Karnataka	10.1007/BF00372752	ARCHAEAN KOMATIITES FROM THE OLDER SCHIST BELT OF KALYADI IN WESTERN DHARWAR CRATON, KARNATAKA	J. GEOCHEM. SOC. INDIA	3400	0	12.83	78.25	0.01	IGNEOUS	VOLCANIC	UNKNOWN	KOMATIITE	48.01	36.07	12			1		3		0.82	2.51		1.41
D77	India	Dharwar	Karnataka	10.1007/BF02600365	ARCHAEAN KOMATIITES FROM THE OLDER SCHIST BELT OF KALYADI IN WESTERN DHARWAR CRATON, KARNATAKA	J. GEOCHEM. SOC. INDIA	3400	0	12.83	78.25	0.01	IGNEOUS	VOLCANIC	UNKNOWN	KOMATIITE	49.02	38.28						10
9	India	Dharwar	Karnataka	10.1029/2007JB005325	GEOCHEMISTRY AND SIGNIFICANCE OF MAFIC-ULTRAMAFIC ROCKS FROM THE SOUTHERN PART OF THE HOLENARASIPUR SCHIST BELT, KARNATAKA	J. GEOL. SOC. INDIA	3400	0	12.5	76.25	0.01	IGNEOUS	VOLCANIC	UNKNOWN	KOMATIITE	33.68	38.9
499743	Greenland	Greenland	Ivisaartoq	10.1016/j.precamres.2007.09.004	EVIDENCE FOR HFSE AND REE MOBILITY DURING CALC-SILICATE METASOMATISM, MESOARCHEAN (~3075 MA) IVISAARTOQ GREENSTONE BELT, SOUTHERN WEST GREENLAND	PREC. RESEARCH	3075	0	64.748	-49.896	0.01	IGNEOUS	VOLCANIC	UNKNOWN	KOMATIITE	49.19	18.91	119.4	0.23	3.21	6	3.1	112.6	0.94	3.3	8.26	0.94	3.98
499742	Greenland	Greenland	Ivisaartoq	10.1016/j.precamres.2007.09.004	EVIDENCE FOR HFSE AND REE MOBILITY DURING CALC-SILICATE METASOMATISM, MESOARCHEAN (~3075 MA) IVISAARTOQ GREENSTONE BELT, SOUTHERN WEST GREENLAND	PREC. RESEARCH	3075	0	64.748	-49.896	0.01	IGNEOUS	VOLCANIC	UNKNOWN	KOMATIITE	49.35	19.07	191.2	0.22	3.61	20.9	10.41	112	0.99	3.24	7.78	1.01	4.39
498210	Greenland	Greenland	Ivisaartoq	10.1016/j.lithos.2008.11.005	GEOCHEMISTRY AND GEODYNAMIC ORIGIN OF THE MESOARCHEAN UJARASSUIT AND IVISAARTOQ GREENSTONE BELTS, SW GREENLAND	LITHOS	3075	0	64.8437	-50.2101	0.01	IGNEOUS	VOLCANIC	UNKNOWN	KOMATIITE	48.5	19.73	24.3	0.12	5.08	1	0.11	38	0.65	0.75	2.41	0.36	2.1
485475	Greenland	Greenland	Ivisaartoq	10.1016/j.gr.2006.02.004	FIELD AND GEOCHEMICAL CHARACTERISTICS OF THE MESOARCHEAN (~3075 MA) IVISAARTOQ GREENSTONE BELT, SOUTHERN WEST GREENLAND: EVIDENCE FOR SEAFLOOR HYDROTHERMAL ALTERATION IN SUPRA-SUBDUCTION OCEANIC CRUST	GONDWANA RES.	3075	0	64.7461	-49.8553	0.01	IGNEOUS	VOLCANIC	UNKNOWN	KOMATIITE	48.84	22.29	161.1	0.183	1.8	0.7	0.13	33	0.69	1.82	4.26	0.63	2.89
485475	Greenland	Greenland	Ivisaartoq	10.1016/j.lithos.2007.06.021	THE ORIGIN AND COMPOSITIONS OF MESOARCHEAN OCEANIC CRUST: EVIDENCE FROM THE 3075 MA IVISAARTOQ GREENSTONE BELT, SW GREENLAND	LITHOS	3075	0	64.7461	-49.8553	0.01	IGNEOUS	VOLCANIC	UNKNOWN	KOMATIITE	48.84	22.29	196.1	0.183	1.833	0.7	0.1	33	0.69	1.82	4.26	0.63	2.89
485473	Greenland	Greenland	Ivisaartoq	10.1016/j.gr.2006.02.004	FIELD AND GEOCHEMICAL CHARACTERISTICS OF THE MESOARCHEAN (~3075 MA) IVISAARTOQ GREENSTONE BELT, SOUTHERN WEST GREENLAND: EVIDENCE FOR SEAFLOOR HYDROTHERMAL ALTERATION IN SUPRA-SUBDUCTION OCEANIC CRUST	GONDWANA RES.	3075	0	64.7461	-49.8553	0.01	IGNEOUS	VOLCANIC	UNKNOWN	KOMATIITE	50.34	23.09	31.9	0.293	1.6	0.8	0.23	33	0.77	1.69	4.1	0.52	2.35
485473	Greenland	Greenland	Ivisaartoq	10.1016/j.lithos.2007.06.021	THE ORIGIN AND COMPOSITIONS OF MESOARCHEAN OCEANIC CRUST: EVIDENCE FROM THE 3075 MA IVISAARTOQ GREENSTONE BELT, SW GREENLAND	LITHOS	3075	0	64.7461	-49.8553	0.01	IGNEOUS	VOLCANIC	UNKNOWN	KOMATIITE	50.34	23.09	1.9	0.293	1.554	0.8	0.2	33	0.77	1.69	4.1	0.52	2.35
485478	Greenland	Greenland	Ivisaartoq	10.1016/j.gr.2006.02.004	FIELD AND GEOCHEMICAL CHARACTERISTICS OF THE MESOARCHEAN (~3075 MA) IVISAARTOQ GREENSTONE BELT, SOUTHERN WEST GREENLAND: EVIDENCE FOR SEAFLOOR HYDROTHERMAL ALTERATION IN SUPRA-SUBDUCTION OCEANIC CRUST	GONDWANA RES.	3075	0	64.746	-49.8555	0.01	IGNEOUS	VOLCANIC	UNKNOWN	KOMATIITE	48.16	23.19	2.6	0.284	0.3	0.6	0.16	38	0.7	1.92	4.14	0.56	2.55
485474	Greenland	Greenland	Ivisaartoq	10.1016/j.gr.2006.02.004	FIELD AND GEOCHEMICAL CHARACTERISTICS OF THE MESOARCHEAN (~3075 MA) IVISAARTOQ GREENSTONE BELT, SOUTHERN WEST GREENLAND: EVIDENCE FOR SEAFLOOR HYDROTHERMAL ALTERATION IN SUPRA-SUBDUCTION OCEANIC CRUST	GONDWANA RES.	3075	0	64.7461	-49.8553	0.01	IGNEOUS	VOLCANIC	UNKNOWN	KOMATIITE	48.73	23.51	80.9	0.668	1.7	0.7	0.2	31	0.73	1.59	3.75	0.54	2.43
485474	Greenland	Greenland	Ivisaartoq	10.1016/j.lithos.2007.06.021	THE ORIGIN AND COMPOSITIONS OF MESOARCHEAN OCEANIC CRUST: EVIDENCE FROM THE 3075 MA IVISAARTOQ GREENSTONE BELT, SW GREENLAND	LITHOS	3075	0	64.7461	-49.8553	0.01	IGNEOUS	VOLCANIC	UNKNOWN	KOMATIITE	48.73	23.51	80.9	0.668	1.652	0.7	0.2	31	0.73	1.59	3.75	0.54	2.43
SP85/5	Africa	Kaapvaa	Nondweni	10.1016/0024-4937(94)00040-9	GEOCHEMISTRY OF THE MAFIC/ULTRAMAFIC VOLCANIC ASSOCIATIONS OF THE NONDWENI GREENSTONE BELT, SOUTH AFRICA, AND CONSTRAINTS ON THEIR PETROGENESIS	LITHOS	3400	0	-28	30.75	0.01	IGNEOUS	VOLCANIC	MAFIC	KOMATIITE	49	19.03	2			1.3		27	3.9	1.4	4.82	0.86	4.49
SP85/5	Africa	Kaapvaa	Nondweni	10.1007/BF00375315	EMPLACEMENT, CRYSTALLIZATION, AND ALTERATION OF SPINIFEX-TEXTURED KOMATIITIC BASALT FLOWS IN THE ARCHEAN NONDWENI GREENSTONE BELT, SOUTHERN KAAPVAAL CRATON, SOUTH AFRICA	CONTRIB. MINERAL. PETROL.	3400	0	-28	30.75	0.01	IGNEOUS	VOLCANIC	MAFIC	KOMATIITE	49	19.83	2.4						3.9
RIG24	Africa	Kaapvaa	Nondweni	10.1016/0024-4937(94)00040-9	GEOCHEMISTRY OF THE MAFIC/ULTRAMAFIC VOLCANIC ASSOCIATIONS OF THE NONDWENI GREENSTONE BELT, SOUTH AFRICA, AND CONSTRAINTS ON THEIR PETROGENESIS	LITHOS	3400	0	-28	30.75	0.01	IGNEOUS	VOLCANIC	UNKNOWN	KOMATIITE	50.06	21.62	12			2		17	3.2	3.73	9.21	1.4	6.9
RO12	Africa	Kaapvaal	Ventersdorp	10.1130/0091-7613(2000)28<580:AOPMPD>2.0.CO;2	GEOLOGICAL AND GEOCHEMICAL INVESTIGATIONS OF THE ROODEKRANS ULTRAMAFIC COMPLEX AND SURROUNDING ARCHEAN VOLCANIC ROCKS, KRUGERSDORP DISTRICT	TRANS. GEOL. SOC. S. AFR.	2700	0	-26.07	27.83	0.01	IGNEOUS	VOLCANIC	UNKNOWN	KOMATIITE	49.3	22.4
RO10	Africa	Kaapvaal	Ventersdorp	10.1007/s00410-012-0808-7	GEOLOGICAL AND GEOCHEMICAL INVESTIGATIONS OF THE ROODEKRANS ULTRAMAFIC COMPLEX AND SURROUNDING ARCHEAN VOLCANIC ROCKS, KRUGERSDORP DISTRICT	TRANS. GEOL. SOC. S. AFR.	2700	0	-26.07	27.83	0.01	IGNEOUS	VOLCANIC	UNKNOWN	KOMATIITE	46.2	28.4
RO20	Africa	Kaapvaal	Ventersdorp	10.1016/j.jvolgeores.2008.11.018	GEOLOGICAL AND GEOCHEMICAL INVESTIGATIONS OF THE ROODEKRANS ULTRAMAFIC COMPLEX AND SURROUNDING ARCHEAN VOLCANIC ROCKS, KRUGERSDORP DISTRICT	TRANS. GEOL. SOC. S. AFR.	2700	0	-26.07	27.83	0.01	IGNEOUS	VOLCANIC	UNKNOWN	KOMATIITE	41.78	29.69				4		19
RO10	Africa	Kaapvaal	Ventersdorp	10.1093/petrology/egg059	THE CONCENTRATION OF THE PLATINUM-GROUP ELEMENTS IN SOUTH AFRICAN KOMATIITES: IMPLICATIONS FOR MANTLE SOURCES, MELTING REGIME AND PGE FRACTIONATION DURING CRYSTALLIZATION	J. PETROL.	2700	0	-26.1	27.85	0.01	IGNEOUS	VOLCANIC	UNKNOWN	KOMATIITE		29.97
B14	Africa	Kaapvaal	Barberton/Weltevreden	10.1016/0009-2541(95)00102-1	THE INFLUENCE OF ALTERATION ON THE TRACE-ELEMENT AND ND ISOTOPIC COMPOSITIONS OF KOMATIITES	CHEM. GEOL.	3200	0	-25.77	31	0.01	IGNEOUS	VOLCANIC	UNKNOWN	KOMATIITE	47.69	26.13	7.03	0.066	0.28	1.16	0.49	34.3	1.48	1.67	5.22	0.75	4.169
B20	Africa	Kaapvaal	Barberton/Weltevreden	10.1016/0009-2541(95)00102-1	THE INFLUENCE OF ALTERATION ON THE TRACE-ELEMENT AND ND ISOTOPIC COMPOSITIONS OF KOMATIITES	CHEM. GEOL.	3200	0	-25.77	31	0.01	IGNEOUS	VOLCANIC	UNKNOWN	KOMATIITE	47.74	26.82	17			1.06	0	27.7	2.13				10.873
B21	Africa	Kaapvaal	Barberton/Weltevreden	10.1016/0009-2541(95)00102-1	THE INFLUENCE OF ALTERATION ON THE TRACE-ELEMENT AND ND ISOTOPIC COMPOSITIONS OF KOMATIITES	CHEM. GEOL.	3200	0	-25.77	31	0.01	IGNEOUS	VOLCANIC	UNKNOWN	KOMATIITE	47.38	28.77	32.2					25.8	1.07				3.577
SA 107-6	Africa	Kaapvaal	Barberton/Weltevreden	10.1130/0-8137-2329-9.189	KOMATIITES OF THE MENDON FORMATION: LATE-STAGE ULTRAMAFIC VOLCANISM IN THE BARBERTON GREENSTONE BELT	SPEC. PAP. GEOL. SOC. AM.	3270	0	-25.77	31	0.01	IGNEOUS	VOLCANIC	UNKNOWN	KOMATIITE	51.07	12.82	111					49
SA 107-7	Africa	Kaapvaal	Barberton/Weltevreden	10.1130/0-8137-2329-9.189	KOMATIITES OF THE MENDON FORMATION: LATE-STAGE ULTRAMAFIC VOLCANISM IN THE BARBERTON GREENSTONE BELT	SPEC. PAP. GEOL. SOC. AM.	3270	0	-25.77	31	0.01	IGNEOUS	VOLCANIC	UNKNOWN	KOMATIITE	53.03	12.83	240					63
SA 107-10	Africa	Kaapvaal	Barberton/Weltevreden	10.1016/0009-2541(95)00102-1	THE INFLUENCE OF ALTERATION ON THE TRACE-ELEMENT AND ND ISOTOPIC COMPOSITIONS OF KOMATIITES	CHEM. GEOL.	3270	0	-25.77	31	0.01	IGNEOUS	VOLCANIC	UNKNOWN	KOMATIITE	53.15	12.92	247	0.06	0.18	3.37	0.28	63.2	2.47	3.59	8.96	1.25	6.495
SA 107-7	Africa	Kaapvaal	Barberton/Weltevreden	10.1016/0009-2541(95)00102-1	THE INFLUENCE OF ALTERATION ON THE TRACE-ELEMENT AND ND ISOTOPIC COMPOSITIONS OF KOMATIITES	CHEM. GEOL.	3270	0	-25.77	31	0.01	IGNEOUS	VOLCANIC	UNKNOWN	KOMATIITE	53.72	13.12	217	0.04	0.39	1.61	0.37	55.1	2.44	3.44	9.77	1.32	7.227
SA412-8	Africa	Kaapvaal	Barberton/Weltevreden	10.1016/0009-2541(95)00102-1	THE INFLUENCE OF ALTERATION ON THE TRACE-ELEMENT AND ND ISOTOPIC COMPOSITIONS OF KOMATIITES	CHEM. GEOL.	3270	0	-25.77	31	0.01	IGNEOUS	VOLCANIC	UNKNOWN	KOMATIITE	55.15	13.19	22.5	0.062	0.56	0.92	1.02	41.3	1.32	2.59	6.49	0.88	4.358
SA 107-8	Africa	Kaapvaal	Barberton/Weltevreden	10.1130/0-8137-2329-9.189	KOMATIITES OF THE MENDON FORMATION: LATE-STAGE ULTRAMAFIC VOLCANISM IN THE BARBERTON GREENSTONE BELT	SPEC. PAP. GEOL. SOC. AM.	3270	0	-25.77	31	0.01	IGNEOUS	VOLCANIC	UNKNOWN	KOMATIITE	48.66	15.24	25					19
SA 107-8	Africa	Kaapvaal	Barberton/Weltevreden	10.1016/0009-2541(95)00102-1	THE INFLUENCE OF ALTERATION ON THE TRACE-ELEMENT AND ND ISOTOPIC COMPOSITIONS OF KOMATIITES	CHEM. GEOL.	3270	0	-25.77	31	0.01	IGNEOUS	VOLCANIC	UNKNOWN	KOMATIITE	48.96	15.38	22.8	0.05	0.14	1.16	0.56	18.1	2.25	2.58	6.97	1.17	6.442
SA 107-6B	Africa	Kaapvaal	Barberton/Weltevreden	10.1016/0009-2541(95)00102-1	THE INFLUENCE OF ALTERATION ON THE TRACE-ELEMENT AND ND ISOTOPIC COMPOSITIONS OF KOMATIITES	CHEM. GEOL.	3270	0	-25.77	31	0.01	IGNEOUS	VOLCANIC	UNKNOWN	KOMATIITE	49.73	15.8	16.5	0.081	0.34	2.49	0.66	17.1	1.89	3.67	9.95	1.33	6.566
SA 229-2	Africa	Kaapvaal	Barberton/Weltevreden	10.1016/0009-2541(95)00102-1	THE INFLUENCE OF ALTERATION ON THE TRACE-ELEMENT AND ND ISOTOPIC COMPOSITIONS OF KOMATIITES	CHEM. GEOL.	3270	0	-25.77	31	0.01	IGNEOUS	VOLCANIC	UNKNOWN	KOMATIITE	47.53	20.69	4.1	0.03	0.29	1.87	0.64	10.7	1.84	2.26	6.76	0.94	5.259
SA 229-3	Africa	Kaapvaal	Barberton/Weltevreden	10.1016/0009-2541(95)00102-1	THE INFLUENCE OF ALTERATION ON THE TRACE-ELEMENT AND ND ISOTOPIC COMPOSITIONS OF KOMATIITES	CHEM. GEOL.	3270	0	-25.77	31	0.01	IGNEOUS	VOLCANIC	UNKNOWN	KOMATIITE	47.24	21.9	18.4	0.03	0.29	0.94	0.54	11.1	1.73	1.96	5.73	0.78	4.29
SA166-1	Africa	Kaapvaal	Barberton/Weltevreden	10.1016/0009-2541(95)00102-1	THE INFLUENCE OF ALTERATION ON THE TRACE-ELEMENT AND ND ISOTOPIC COMPOSITIONS OF KOMATIITES	CHEM. GEOL.	3270	0	-25.77	31	0.01	IGNEOUS	VOLCANIC	UNKNOWN	KOMATIITE	47.25	22.35	5.27	0.025	0.34	0.24	0.47	30.4	1.47	2.21	5.99	0.88	4.532
SA 229-5	Africa	Kaapvaal	Barberton/Weltevreden	10.1016/0009-2541(95)00102-1	THE INFLUENCE OF ALTERATION ON THE TRACE-ELEMENT AND ND ISOTOPIC COMPOSITIONS OF KOMATIITES	CHEM. GEOL.	3270	0	-25.77	31	0.01	IGNEOUS	VOLCANIC	UNKNOWN	KOMATIITE	48.96	23.21	4.07	0.017	0.32	0.41	0.26	14.2	0.89	1.21	3.62	0.53	2.956
SA 224-11	Africa	Kaapvaal	Barberton/Weltevreden	10.1093/petrology/egq008	THE PETROGENESIS OF VOLCANICLASTIC KOMATIITES IN THE BARBERTON GREENSTONE BELT, SOUTH AFRICA: A TEXTURAL AND GEOCHEMICAL STUDY	J. PETROL.	3270	0	-25.8888	30.9488	0.01	IGNEOUS	VOLCANIC	UNKNOWN	KOMATIITE	45.5082	24.8894	7.8355	0.0300928	0.439231	1.12727	5.79202	54.1478	1.03755	1.57699	3.99203	0.593569	3.11819
SA 224-11	Africa	Kaapvaal	Barberton/Weltevreden	10.1130/0-8137-2329-9.189	KOMATIITES OF THE MENDON FORMATION: LATE-STAGE ULTRAMAFIC VOLCANISM IN THE BARBERTON GREENSTONE BELT	SPEC. PAP. GEOL. SOC. AM.	3270	0	-25.8888	30.9488	0.01	IGNEOUS	VOLCANIC	UNKNOWN	KOMATIITE	48.14	26.71	11					57
SA564-4	Africa	Kaapvaal	Barberton/Weltevreden	10.1016/j.gca.2013.01.016	INSIGHTS INTO EARLY EARTH FROM BARBERTON KOMATIITES: EVIDENCE FROM LITHOPHILE ISOTOPE AND TRACE ELEMENT SYSTEMATICS	GEOCHIM. COSMOCHIM. ACTA	3270	0	-25.8437	30.8881	0.01	IGNEOUS	VOLCANIC	UNKNOWN	KOMATIITE	47.7	28.8		0.0079					0.34	0.338	0.972		0.8194
SA564-4	Africa	Kaapvaal	Barberton/Weltevreden	10.1016/j.epsl.2011.09.039	HIGHLY SIDEROPHILE ELEMENT SYSTEMATICS OF THE 3.3 GA WELTEVREDEN KOMATIITES, SOUTH AFRICA: IMPLICATIONS FOR EARLY EARTH HISTORY	EARTH PLANET. SCI. LETT.	3270	0	-25.8437	30.8881	0.01	IGNEOUS	VOLCANIC	UNKNOWN	KOMATIITE	47.7	28.8
KBA12-2	Africa	Kaapvaal	Barberton/Weltevreden	10.1016/j.gca.2013.01.016	INSIGHTS INTO EARLY EARTH FROM BARBERTON KOMATIITES: EVIDENCE FROM LITHOPHILE ISOTOPE AND TRACE ELEMENT SYSTEMATICS	GEOCHIM. COSMOCHIM. ACTA	3270	0	-25.8418	30.8852	0.01	IGNEOUS	VOLCANIC	UNKNOWN	KOMATIITE	48	28.9		0.0079					0.34	0.37	1.02		0.8302
KBA12-2	Africa	Kaapvaal	Barberton/Weltevreden	10.1016/j.epsl.2011.09.039	HIGHLY SIDEROPHILE ELEMENT SYSTEMATICS OF THE 3.3 GA WELTEVREDEN KOMATIITES, SOUTH AFRICA: IMPLICATIONS FOR EARLY EARTH HISTORY	EARTH PLANET. SCI. LETT.	3270	0	-25.8418	30.8852	0.01	IGNEOUS	VOLCANIC	UNKNOWN	KOMATIITE	48	28.9
SA501-3	Africa	Kaapvaal	Barberton/Weltevreden	10.1016/j.epsl.2011.09.039	HIGHLY SIDEROPHILE ELEMENT SYSTEMATICS OF THE 3.3 GA WELTEVREDEN KOMATIITES, SOUTH AFRICA: IMPLICATIONS FOR EARLY EARTH HISTORY	EARTH PLANET. SCI. LETT.	3270	0	-25.8415	30.8861	0.01	IGNEOUS	VOLCANIC	UNKNOWN	KOMATIITE	47.7	30.5
SA564-6	Africa	Kaapvaal	Barberton/Weltevreden	10.1016/j.epsl.2011.09.039	HIGHLY SIDEROPHILE ELEMENT SYSTEMATICS OF THE 3.3 GA WELTEVREDEN KOMATIITES, SOUTH AFRICA: IMPLICATIONS FOR EARLY EARTH HISTORY	EARTH PLANET. SCI. LETT.	3270	0	-25.8437	30.8881	0.01	IGNEOUS	VOLCANIC	UNKNOWN	KOMATIITE	46.2	30.9		0.011					0.4	0.4	1.2		1.1
SA564-6	Africa	Kaapvaal	Barberton/Weltevreden	10.1016/j.gca.2013.01.016	INSIGHTS INTO EARLY EARTH FROM BARBERTON KOMATIITES: EVIDENCE FROM LITHOPHILE ISOTOPE AND TRACE ELEMENT SYSTEMATICS	GEOCHIM. COSMOCHIM. ACTA	3270	0	-25.8437	30.8881	0.01	IGNEOUS	VOLCANIC	UNKNOWN	KOMATIITE	46.2	31		0.0084					0.33	0.304	0.907		0.7481
SA501-3	Africa	Kaapvaal	Barberton/Weltevreden	10.1016/j.gca.2013.01.016	INSIGHTS INTO EARLY EARTH FROM BARBERTON KOMATIITES: EVIDENCE FROM LITHOPHILE ISOTOPE AND TRACE ELEMENT SYSTEMATICS	GEOCHIM. COSMOCHIM. ACTA	3270	0	-25.8415	30.8861	0.01	IGNEOUS	VOLCANIC	UNKNOWN	KOMATIITE	47.4	31											0.7467
SA564-5	Africa	Kaapvaal	Barberton/Weltevreden	10.1016/j.gca.2013.01.016	INSIGHTS INTO EARLY EARTH FROM BARBERTON KOMATIITES: EVIDENCE FROM LITHOPHILE ISOTOPE AND TRACE ELEMENT SYSTEMATICS	GEOCHIM. COSMOCHIM. ACTA	3270	0	-25.8437	30.8881	0.01	IGNEOUS	VOLCANIC	UNKNOWN	KOMATIITE	47.8	31.3		0.0082					0.32	0.326	0.922		0.7459
SA564-5	Africa	Kaapvaal	Barberton/Weltevreden	10.1016/j.epsl.2011.09.039	HIGHLY SIDEROPHILE ELEMENT SYSTEMATICS OF THE 3.3 GA WELTEVREDEN KOMATIITES, SOUTH AFRICA: IMPLICATIONS FOR EARLY EARTH HISTORY	EARTH PLANET. SCI. LETT.	3270	0	-25.8437	30.8881	0.01	IGNEOUS	VOLCANIC	UNKNOWN	KOMATIITE	47.8	31.3
SA501-4	Africa	Kaapvaal	Barberton/Weltevreden	10.1016/j.gca.2013.01.016	INSIGHTS INTO EARLY EARTH FROM BARBERTON KOMATIITES: EVIDENCE FROM LITHOPHILE ISOTOPE AND TRACE ELEMENT SYSTEMATICS	GEOCHIM. COSMOCHIM. ACTA	3270	0	-25.77	31	0.01	IGNEOUS	VOLCANIC	UNKNOWN	KOMATIITE	46.8	34											0.7315
SA427-4	Africa	Kaapvaal	Barberton/Weltevreden	10.1016/j.gca.2013.01.016	INSIGHTS INTO EARLY EARTH FROM BARBERTON KOMATIITES: EVIDENCE FROM LITHOPHILE ISOTOPE AND TRACE ELEMENT SYSTEMATICS	GEOCHIM. COSMOCHIM. ACTA	3270	0	-25.77	31	0.01	IGNEOUS	VOLCANIC	UNKNOWN	KOMATIITE	45.7	36.7
SA 73-1	Africa	Kaapvaal	Barberton/Weltevreden	10.1130/0-8137-2329-9.189	KOMATIITES OF THE MENDON FORMATION: LATE-STAGE ULTRAMAFIC VOLCANISM IN THE BARBERTON GREENSTONE BELT	SPEC. PAP. GEOL. SOC. AM.	3270	0	-25.77	31	0.01	IGNEOUS	VOLCANIC	UNKNOWN	KOMATIITE	45.99	39.73	15					62
SA564-1	Africa	Kaapvaal	Barberton/Weltevreden	10.1016/j.gca.2013.01.016	INSIGHTS INTO EARLY EARTH FROM BARBERTON KOMATIITES: EVIDENCE FROM LITHOPHILE ISOTOPE AND TRACE ELEMENT SYSTEMATICS	GEOCHIM. COSMOCHIM. ACTA	3270	0	-25.77	31	0.01	IGNEOUS	VOLCANIC	UNKNOWN	KOMATIITE	45.1	40.1
KBA12-6	Africa	Kaapvaal	Barberton/Weltevreden	10.1016/j.gca.2013.01.016	INSIGHTS INTO EARLY EARTH FROM BARBERTON KOMATIITES: EVIDENCE FROM LITHOPHILE ISOTOPE AND TRACE ELEMENT SYSTEMATICS	GEOCHIM. COSMOCHIM. ACTA	3270	0	-25.8416	30.8852	0.01	IGNEOUS	VOLCANIC	UNKNOWN	KOMATIITE	44.5	40.7	4.55	0.0043					0.184	0.19	0.536		0.4218
KBA12-6	Africa	Kaapvaal	Barberton/Weltevreden	10.1016/j.epsl.2011.09.039	HIGHLY SIDEROPHILE ELEMENT SYSTEMATICS OF THE 3.3 GA WELTEVREDEN KOMATIITES, SOUTH AFRICA: IMPLICATIONS FOR EARLY EARTH HISTORY	EARTH PLANET. SCI. LETT.	3270	0	-25.8416	30.8852	0.01	IGNEOUS	VOLCANIC	UNKNOWN	KOMATIITE	44.5	40.7
SA 70-4	Africa	Kaapvaal	Barberton/Weltevreden	10.1130/0-8137-2329-9.189	KOMATIITES OF THE MENDON FORMATION: LATE-STAGE ULTRAMAFIC VOLCANISM IN THE BARBERTON GREENSTONE BELT	SPEC. PAP. GEOL. SOC. AM.	3270	0	-25.77	31	0.01	IGNEOUS	VOLCANIC	UNKNOWN	KOMATIITE	46.14	40.7	110					2
SA564-2	Africa	Kaapvaal	Barberton/Weltevreden	10.1016/j.epsl.2011.09.039	HIGHLY SIDEROPHILE ELEMENT SYSTEMATICS OF THE 3.3 GA WELTEVREDEN KOMATIITES, SOUTH AFRICA: IMPLICATIONS FOR EARLY EARTH HISTORY	EARTH PLANET. SCI. LETT.	3270	0	-25.8437	30.8881	0.01	IGNEOUS	VOLCANIC	UNKNOWN	KOMATIITE	43.4	41
SA564-2	Africa	Kaapvaal	Barberton/Weltevreden	10.1016/j.gca.2013.01.016	INSIGHTS INTO EARLY EARTH FROM BARBERTON KOMATIITES: EVIDENCE FROM LITHOPHILE ISOTOPE AND TRACE ELEMENT SYSTEMATICS	GEOCHIM. COSMOCHIM. ACTA	3270	0	-25.8437	30.8881	0.01	IGNEOUS	VOLCANIC	UNKNOWN	KOMATIITE	44.4	41											0.4087
SA427-5	Africa	Kaapvaal	Barberton/Weltevreden	10.1016/j.gca.2013.01.016	INSIGHTS INTO EARLY EARTH FROM BARBERTON KOMATIITES: EVIDENCE FROM LITHOPHILE ISOTOPE AND TRACE ELEMENT SYSTEMATICS	GEOCHIM. COSMOCHIM. ACTA	3270	0	-25.8419	30.8853	0.01	IGNEOUS	VOLCANIC	UNKNOWN	KOMATIITE	44.9	41
SA 105-1	Africa	Kaapvaal	Barberton/Weltevreden	10.1130/0-8137-2329-9.189	KOMATIITES OF THE MENDON FORMATION: LATE-STAGE ULTRAMAFIC VOLCANISM IN THE BARBERTON GREENSTONE BELT	SPEC. PAP. GEOL. SOC. AM.	3270	0	-25.77	31	0.01	IGNEOUS	VOLCANIC	UNKNOWN	KOMATIITE	45.87	41.31	1					1
SA564-3	Africa	Kaapvaal	Barberton/Weltevreden	10.1016/j.epsl.2011.09.039	HIGHLY SIDEROPHILE ELEMENT SYSTEMATICS OF THE 3.3 GA WELTEVREDEN KOMATIITES, SOUTH AFRICA: IMPLICATIONS FOR EARLY EARTH HISTORY	EARTH PLANET. SCI. LETT.	3270	0	-25.8437	30.8881	0.01	IGNEOUS	VOLCANIC	UNKNOWN	KOMATIITE	43.5	41.4
SA564-3	Africa	Kaapvaal	Barberton/Weltevreden	10.1016/j.gca.2013.01.016	INSIGHTS INTO EARLY EARTH FROM BARBERTON KOMATIITES: EVIDENCE FROM LITHOPHILE ISOTOPE AND TRACE ELEMENT SYSTEMATICS	GEOCHIM. COSMOCHIM. ACTA	3270	0	-25.8437	30.8881	0.01	IGNEOUS	VOLCANIC	UNKNOWN	KOMATIITE	44.6	41.4
KBA12-7	Africa	Kaapvaal	Barberton/Weltevreden	10.1016/j.gca.2013.01.016	INSIGHTS INTO EARLY EARTH FROM BARBERTON KOMATIITES: EVIDENCE FROM LITHOPHILE ISOTOPE AND TRACE ELEMENT SYSTEMATICS	GEOCHIM. COSMOCHIM. ACTA	3270	0	-25.8416	30.8852	0.01	IGNEOUS	VOLCANIC	UNKNOWN	KOMATIITE	45	41.5
SA501-10	Africa	Kaapvaal	Barberton/Weltevreden	10.1016/j.gca.2013.01.016	INSIGHTS INTO EARLY EARTH FROM BARBERTON KOMATIITES: EVIDENCE FROM LITHOPHILE ISOTOPE AND TRACE ELEMENT SYSTEMATICS	GEOCHIM. COSMOCHIM. ACTA	3270	0	-25.8419	30.8853	0.01	IGNEOUS	VOLCANIC	UNKNOWN	KOMATIITE	45.5	41.5		0.0043					0.194	0.185	0.528		0.4186
SA501-10	Africa	Kaapvaal	Barberton/Weltevreden	10.1016/j.epsl.2011.09.039	HIGHLY SIDEROPHILE ELEMENT SYSTEMATICS OF THE 3.3 GA WELTEVREDEN KOMATIITES, SOUTH AFRICA: IMPLICATIONS FOR EARLY EARTH HISTORY	EARTH PLANET. SCI. LETT.	3270	0	-25.8419	30.8853	0.01	IGNEOUS	VOLCANIC	UNKNOWN	KOMATIITE	45.5	41.5
SA501-7	Africa	Kaapvaal	Barberton/Weltevreden	10.1016/j.gca.2013.01.016	INSIGHTS INTO EARLY EARTH FROM BARBERTON KOMATIITES: EVIDENCE FROM LITHOPHILE ISOTOPE AND TRACE ELEMENT SYSTEMATICS	GEOCHIM. COSMOCHIM. ACTA	3270	0	-25.8419	30.8853	0.01	IGNEOUS	VOLCANIC	UNKNOWN	KOMATIITE	45.7	41.7
SA501-7	Africa	Kaapvaal	Barberton/Weltevreden	10.1016/j.epsl.2011.09.039	HIGHLY SIDEROPHILE ELEMENT SYSTEMATICS OF THE 3.3 GA WELTEVREDEN KOMATIITES, SOUTH AFRICA: IMPLICATIONS FOR EARLY EARTH HISTORY	EARTH PLANET. SCI. LETT.	3270	0	-25.8419	30.8853	0.01	IGNEOUS	VOLCANIC	UNKNOWN	KOMATIITE	45.7	41.7
SA427-6	Africa	Kaapvaal	Barberton/Weltevreden	10.1016/j.gca.2013.01.016	INSIGHTS INTO EARLY EARTH FROM BARBERTON KOMATIITES: EVIDENCE FROM LITHOPHILE ISOTOPE AND TRACE ELEMENT SYSTEMATICS	GEOCHIM. COSMOCHIM. ACTA	3270	0	-25.77	31	0.01	IGNEOUS	VOLCANIC	UNKNOWN	KOMATIITE	44.3	42
KBA12-8	Africa	Kaapvaal	Barberton/Weltevreden	10.1016/j.gca.2013.01.016	INSIGHTS INTO EARLY EARTH FROM BARBERTON KOMATIITES: EVIDENCE FROM LITHOPHILE ISOTOPE AND TRACE ELEMENT SYSTEMATICS	GEOCHIM. COSMOCHIM. ACTA	3270	0	-25.8416	30.8852	0.01	IGNEOUS	VOLCANIC	UNKNOWN	KOMATIITE	44.8	42		0.0046					0.2	0.199	0.556		0.474
KBA12-8	Africa	Kaapvaal	Barberton/Weltevreden	10.1016/j.epsl.2011.09.039	HIGHLY SIDEROPHILE ELEMENT SYSTEMATICS OF THE 3.3 GA WELTEVREDEN KOMATIITES, SOUTH AFRICA: IMPLICATIONS FOR EARLY EARTH HISTORY	EARTH PLANET. SCI. LETT.	3270	0	-25.8416	30.8852	0.01	IGNEOUS	VOLCANIC	UNKNOWN	KOMATIITE	45	42
SA 106-4	Africa	Kaapvaal	Barberton/Weltevreden	10.1130/0-8137-2329-9.189	KOMATIITES OF THE MENDON FORMATION: LATE-STAGE ULTRAMAFIC VOLCANISM IN THE BARBERTON GREENSTONE BELT	SPEC. PAP. GEOL. SOC. AM.	3270	0	-25.77	31	0.01	IGNEOUS	VOLCANIC	UNKNOWN	KOMATIITE	45.97	42.08	11					2
SA501-9	Africa	Kaapvaal	Barberton/Weltevreden	10.1016/j.gca.2013.01.016	INSIGHTS INTO EARLY EARTH FROM BARBERTON KOMATIITES: EVIDENCE FROM LITHOPHILE ISOTOPE AND TRACE ELEMENT SYSTEMATICS	GEOCHIM. COSMOCHIM. ACTA	3270	0	-25.8419	30.8853	0.01	IGNEOUS	VOLCANIC	UNKNOWN	KOMATIITE	44.9	42.1
SA501-9	Africa	Kaapvaal	Barberton/Weltevreden	10.1016/j.epsl.2011.09.039	HIGHLY SIDEROPHILE ELEMENT SYSTEMATICS OF THE 3.3 GA WELTEVREDEN KOMATIITES, SOUTH AFRICA: IMPLICATIONS FOR EARLY EARTH HISTORY	EARTH PLANET. SCI. LETT.	3270	0	-25.8419	30.8853	0.01	IGNEOUS	VOLCANIC	UNKNOWN	KOMATIITE	44.9	42.1
SA501-8	Africa	Kaapvaal	Barberton/Weltevreden	10.1016/j.epsl.2011.09.039	HIGHLY SIDEROPHILE ELEMENT SYSTEMATICS OF THE 3.3 GA WELTEVREDEN KOMATIITES, SOUTH AFRICA: IMPLICATIONS FOR EARLY EARTH HISTORY	EARTH PLANET. SCI. LETT.	3270	0	-25.8419	30.8853	0.01	IGNEOUS	VOLCANIC	UNKNOWN	KOMATIITE	46	42.3
SA501-8	Africa	Kaapvaal	Barberton/Weltevreden	10.1016/j.gca.2013.01.016	INSIGHTS INTO EARLY EARTH FROM BARBERTON KOMATIITES: EVIDENCE FROM LITHOPHILE ISOTOPE AND TRACE ELEMENT SYSTEMATICS	GEOCHIM. COSMOCHIM. ACTA	3270	0	-25.8419	30.8853	0.01	IGNEOUS	VOLCANIC	UNKNOWN	KOMATIITE	45.6	42.4
SA501-1	Africa	Kaapvaal	Barberton/Weltevreden	10.1016/j.epsl.2011.09.039	HIGHLY SIDEROPHILE ELEMENT SYSTEMATICS OF THE 3.3 GA WELTEVREDEN KOMATIITES, SOUTH AFRICA: IMPLICATIONS FOR EARLY EARTH HISTORY	EARTH PLANET. SCI. LETT.	3270	0	-25.8421	30.8854	0.01	IGNEOUS	VOLCANIC	UNKNOWN	KOMATIITE	45.2	42.7
SA501-1	Africa	Kaapvaal	Barberton/Weltevreden	10.1016/j.gca.2013.01.016	INSIGHTS INTO EARLY EARTH FROM BARBERTON KOMATIITES: EVIDENCE FROM LITHOPHILE ISOTOPE AND TRACE ELEMENT SYSTEMATICS	GEOCHIM. COSMOCHIM. ACTA	3270	0	-25.8421	30.8854	0.01	IGNEOUS	VOLCANIC	UNKNOWN	KOMATIITE	45.3	42.7		0.0043					0.18	0.177	0.498		0.3875
SA501-2	Africa	Kaapvaal	Barberton/Weltevreden	10.1016/j.gca.2013.01.016	INSIGHTS INTO EARLY EARTH FROM BARBERTON KOMATIITES: EVIDENCE FROM LITHOPHILE ISOTOPE AND TRACE ELEMENT SYSTEMATICS	GEOCHIM. COSMOCHIM. ACTA	3270	0	-25.77	31	0.01	IGNEOUS	VOLCANIC	UNKNOWN	KOMATIITE	44.9	42.8
SA 106-1	Africa	Kaapvaal	Barberton/Weltevreden	10.1130/0-8137-2329-9.189	KOMATIITES OF THE MENDON FORMATION: LATE-STAGE ULTRAMAFIC VOLCANISM IN THE BARBERTON GREENSTONE BELT	SPEC. PAP. GEOL. SOC. AM.	3270	0	-25.77	31	0.01	IGNEOUS	VOLCANIC	UNKNOWN	KOMATIITE	45.4	43.1	13					4
SA 105-2	Africa	Kaapvaal	Barberton/Weltevreden	10.1130/0-8137-2329-9.189	KOMATIITES OF THE MENDON FORMATION: LATE-STAGE ULTRAMAFIC VOLCANISM IN THE BARBERTON GREENSTONE BELT	SPEC. PAP. GEOL. SOC. AM.	3270	0	-25.77	31	0.01	IGNEOUS	VOLCANIC	UNKNOWN	KOMATIITE	44.23	44.74	0					0
SA 48-1	Africa	Kaapvaal	Barberton/Weltevreden	10.1130/0-8137-2329-9.189	KOMATIITES OF THE MENDON FORMATION: LATE-STAGE ULTRAMAFIC VOLCANISM IN THE BARBERTON GREENSTONE BELT	SPEC. PAP. GEOL. SOC. AM.	3270	0	-25.77	31	0.01	IGNEOUS	VOLCANIC	UNKNOWN	KOMATIITE	42.3	46.78	3					0
SA 87-1	Africa	Kaapvaal	Barberton/Weltevreden	10.1130/0-8137-2329-9.189	KOMATIITES OF THE MENDON FORMATION: LATE-STAGE ULTRAMAFIC VOLCANISM IN THE BARBERTON GREENSTONE BELT	SPEC. PAP. GEOL. SOC. AM.	3270	0	-25.77	31	0.01	IGNEOUS	VOLCANIC	UNKNOWN	KOMATIITE	42.08	48.22	16					6
MC 5-5	Africa	Kaapvaal	Barberton/Weltevreden/Pioneer	10.1016/j.precamres.2012.04.017	GEOCHEMISTRY AND PETROLOGY OF KOMATIITES OF THE PIONEER ULTRAMAFIC COMPLEX OF THE 3.3 GA WELTEVREDEN FORMATION, BARBERTON GREENSTONE BELT, SOUTH AFRICA	PREC. RESEARCH	3300	0	-25.83	30.95	0.01	IGNEOUS	VOLCANIC	UNKNOWN	KOMATIITE	48.32	26.02	2	0.01	0.13	0.2	0.12	10	0.6	0.43	1.49	0.3	1.78
MC 5-4	Africa	Kaapvaal	Barberton/Weltevreden/Pioneer	10.1016/j.precamres.2012.04.017	GEOCHEMISTRY AND PETROLOGY OF KOMATIITES OF THE PIONEER ULTRAMAFIC COMPLEX OF THE 3.3 GA WELTEVREDEN FORMATION, BARBERTON GREENSTONE BELT, SOUTH AFRICA	PREC. RESEARCH	3300	0	-25.83	30.95	0.01	IGNEOUS	VOLCANIC	UNKNOWN	KOMATIITE	49.62	31.71	1	0.01	0.1	0.5	0.13	6	0.15	0.2	0.5	0.07	0.39
MC 7-3	Africa	Kaapvaal	Barberton/Weltevreden/Pioneer	10.1016/j.precamres.2012.04.017	GEOCHEMISTRY AND PETROLOGY OF KOMATIITES OF THE PIONEER ULTRAMAFIC COMPLEX OF THE 3.3 GA WELTEVREDEN FORMATION, BARBERTON GREENSTONE BELT, SOUTH AFRICA	PREC. RESEARCH	3300	0	-25.83	30.95	0.01	IGNEOUS	VOLCANIC	UNKNOWN	KOMATIITE	46.88	36.19	0	0	0.06	0.2	0.03	3	0.08	0.12	0.29	0.04	0.24
SA 355-7	Africa	Kaapvaal	Barberton/Weltevreden/Pioneer	10.1016/j.precamres.2012.04.017	GEOCHEMISTRY AND PETROLOGY OF KOMATIITES OF THE PIONEER ULTRAMAFIC COMPLEX OF THE 3.3 GA WELTEVREDEN FORMATION, BARBERTON GREENSTONE BELT, SOUTH AFRICA	PREC. RESEARCH	3300	0	-25.83	30.95	0.01	IGNEOUS	VOLCANIC	UNKNOWN	KOMATIITE	47.93	36.2	8	0.06	0.62	7.5	5.55	7	0.49	0.89	1.89	0.24	1.14
SA 700-4	Africa	Kaapvaal	Barberton/Weltevreden/Pioneer	10.1016/j.precamres.2012.04.017	GEOCHEMISTRY AND PETROLOGY OF KOMATIITES OF THE PIONEER ULTRAMAFIC COMPLEX OF THE 3.3 GA WELTEVREDEN FORMATION, BARBERTON GREENSTONE BELT, SOUTH AFRICA	PREC. RESEARCH	3300	0	-25.83	30.95	0.01	IGNEOUS	VOLCANIC	UNKNOWN	KOMATIITE	46.17	39.8	1	0.01	0.56	1	0.41	1	0.27	0.39	1	0.15	0.78
SA 355-6	Africa	Kaapvaal	Barberton/Weltevreden/Pioneer	10.1016/j.precamres.2012.04.017	GEOCHEMISTRY AND PETROLOGY OF KOMATIITES OF THE PIONEER ULTRAMAFIC COMPLEX OF THE 3.3 GA WELTEVREDEN FORMATION, BARBERTON GREENSTONE BELT, SOUTH AFRICA	PREC. RESEARCH	3300	0	-25.83	30.95	0.01	IGNEOUS	VOLCANIC	UNKNOWN	KOMATIITE	46.08	39.91	3	0.01	0.59	1	1.45	13	0.23	0.38	0.9	0.13	0.64
MC 6-4	Africa	Kaapvaal	Barberton/Weltevreden/Pioneer	10.1016/j.precamres.2012.04.017	GEOCHEMISTRY AND PETROLOGY OF KOMATIITES OF THE PIONEER ULTRAMAFIC COMPLEX OF THE 3.3 GA WELTEVREDEN FORMATION, BARBERTON GREENSTONE BELT, SOUTH AFRICA	PREC. RESEARCH	3300	0	-25.83	30.95	0.01	IGNEOUS	VOLCANIC	UNKNOWN	KOMATIITE	45.31	40.05	7	0.01	0.21	0.9	1.28	2	0.13	0.23	0.48	0.07	0.39
MC 4-1	Africa	Kaapvaal	Barberton/Weltevreden/Pioneer	10.1016/j.precamres.2012.04.017	GEOCHEMISTRY AND PETROLOGY OF KOMATIITES OF THE PIONEER ULTRAMAFIC COMPLEX OF THE 3.3 GA WELTEVREDEN FORMATION, BARBERTON GREENSTONE BELT, SOUTH AFRICA	PREC. RESEARCH	3300	0	-25.83	30.95	0.01	IGNEOUS	VOLCANIC	UNKNOWN	KOMATIITE	46.81	41.51	4	0.01	0.12	0.9	0.56	3	0.2	0.24	0.64	0.1	0.53
MC 4-4	Africa	Kaapvaal	Barberton/Weltevreden/Pioneer	10.1016/j.precamres.2012.04.017	GEOCHEMISTRY AND PETROLOGY OF KOMATIITES OF THE PIONEER ULTRAMAFIC COMPLEX OF THE 3.3 GA WELTEVREDEN FORMATION, BARBERTON GREENSTONE BELT, SOUTH AFRICA	PREC. RESEARCH	3300	0	-25.83	30.95	0.01	IGNEOUS	VOLCANIC	UNKNOWN	KOMATIITE	45.14	42.06	23	0.01	0.16	1.6	0.57	101	0.49	0.63	1.71	0.28	1.58
MC 5-2	Africa	Kaapvaal	Barberton/Weltevreden/Pioneer	10.1016/j.precamres.2012.04.017	GEOCHEMISTRY AND PETROLOGY OF KOMATIITES OF THE PIONEER ULTRAMAFIC COMPLEX OF THE 3.3 GA WELTEVREDEN FORMATION, BARBERTON GREENSTONE BELT, SOUTH AFRICA	PREC. RESEARCH	3300	0	-25.83	30.95	0.01	IGNEOUS	VOLCANIC	UNKNOWN	KOMATIITE	44.94	45.68	7	0.01	0.13	0.7	0.66	5	0.33	0.46	1.15	0.18	0.98
BD7	Africa	Kaapvaal	Barberton	10.1093/petrology/egs042	A NEW MODEL FOR BARBERTON KOMATIITES: DEEP CRITICAL MELTING WITH HIGH MELT RETENTION	J. PETROL.	3400	100	-25.9878	30.8634	0.01	IGNEOUS	VOLCANIC	UNKNOWN	KOMATIITE	53.9	12.4	9.25	0.116	0.221	0.563	0.034	45.1	2.05	3.17	7.94	1.23	6.12
WP105	Africa	Kaapvaal	Barberton	10.1093/petrology/egs042	A NEW MODEL FOR BARBERTON KOMATIITES: DEEP CRITICAL MELTING WITH HIGH MELT RETENTION	J. PETROL.	3400	100	-25.8332	30.9448	0.01	IGNEOUS	VOLCANIC	UNKNOWN	KOMATIITE	52.9	22.9	4.56	0.011	0.68	0.403	0.476	2.89	0.17	0.407	0.875	0.134	0.687
BD11	Africa	Kaapvaal	Barberton	10.1093/petrology/egs042	A NEW MODEL FOR BARBERTON KOMATIITES: DEEP CRITICAL MELTING WITH HIGH MELT RETENTION	J. PETROL.	3400	100	-25.9775	30.8459	0.01	IGNEOUS	VOLCANIC	UNKNOWN	KOMATIITE	49.8	23.8	2.92	0.0213	0.165	0.175	0.0698	55.2	1.23	1.65	3.45	0.695	3.67
SA719-2	Africa	Kaapvaal	Barberton	10.1093/petrology/egs042	A NEW MODEL FOR BARBERTON KOMATIITES: DEEP CRITICAL MELTING WITH HIGH MELT RETENTION	J. PETROL.	3400	100	-25.8331	30.9455	0.01	IGNEOUS	VOLCANIC	UNKNOWN	KOMATIITE	46.6	25.8	2.45	0.0411	0.771	1.15	0.666	9.74	1.07	0.917	2.64	0.424	2.19
MC5-5	Africa	Kaapvaal	Barberton	10.1093/petrology/egs042	A NEW MODEL FOR BARBERTON KOMATIITES: DEEP CRITICAL MELTING WITH HIGH MELT RETENTION	J. PETROL.	3400	100	-25.8303	30.9537	0.01	IGNEOUS	VOLCANIC	UNKNOWN	KOMATIITE	47.1	26.5	11.5	0.00858	0.159	0.979	0.832	4.9	0.502	0.469	1.38	0.231	1.24
8241	Africa	Kaapvaal	Onverwacht	10.1016/0012-821X(91)90076-T	UNPUBLISHED DATA, FROM K. P. JOCHUM ET AL.; EARTH PLANET. SCI. LETT. 107 (1991) 272-289		3400	0	-26	30.5	0.01	IGNEOUS	VOLCANIC	UNKNOWN	KOMATIITE	48.07	27.07
SA700-1	Africa	Kaapvaal	Barberton	10.1093/petrology/egs042	A NEW MODEL FOR BARBERTON KOMATIITES: DEEP CRITICAL MELTING WITH HIGH MELT RETENTION	J. PETROL.	3400	100	-25.8331	30.9455	0.01	IGNEOUS	VOLCANIC	UNKNOWN	KOMATIITE	50.5	28.5	9.24	0.0418	0.225	0.754	0.69	5.65	0.909	3.2	3.45	0.856	3.99
8243	Africa	Kaapvaal	Onverwacht	10.1016/0012-821X(91)90076-T	UNPUBLISHED DATA, FROM K. P. JOCHUM ET AL.; EARTH PLANET. SCI. LETT. 107 (1991) 272-289		3400	0	-26	30.5	0.01	IGNEOUS	VOLCANIC	UNKNOWN	KOMATIITE	47.1	29.56
BD4	Africa	Kaapvaal	Barberton	10.1093/petrology/egs042	A NEW MODEL FOR BARBERTON KOMATIITES: DEEP CRITICAL MELTING WITH HIGH MELT RETENTION	J. PETROL.	3400	100	-25.9895	30.8512	0.01	IGNEOUS	VOLCANIC	UNKNOWN	KOMATIITE	48.1	29.7	7.84	0.0832	0.385	0.991	0.761	20.2	1.41	1.9	5.14	0.775	3.78
BD4	Africa	Kaapvaal	Barberton	10.1093/petrology/egs042	A NEW MODEL FOR BARBERTON KOMATIITES: DEEP CRITICAL MELTING WITH HIGH MELT RETENTION	J. PETROL.	3400	100	-25.9895	30.8512	0.01	IGNEOUS	VOLCANIC	UNKNOWN	KOMATIITE	48	29.8
HOG4	Africa	Kaapvaal	Barberton	10.1093/petrology/egs042	A NEW MODEL FOR BARBERTON KOMATIITES: DEEP CRITICAL MELTING WITH HIGH MELT RETENTION	J. PETROL.	3400	100	-25.9416	30.8835	0.01	IGNEOUS	VOLCANIC	UNKNOWN	KOMATIITE	44.9	30.5	3.96	0.0275	0.841	3.48	1.9	12.9	1.03	1.31	3.45	0.52	2.56
BD5	Africa	Kaapvaal	Barberton	10.1093/petrology/egs042	A NEW MODEL FOR BARBERTON KOMATIITES: DEEP CRITICAL MELTING WITH HIGH MELT RETENTION	J. PETROL.	3400	100	-25.9895	30.8512	0.01	IGNEOUS	VOLCANIC	UNKNOWN	KOMATIITE	46.5	30.6	13.7	0.0285	0.274	0.996	0.524	21.9	1.21	1.49	3.96	0.644	3.23
SS0110	Africa	Kaapvaal	Barberton	10.1093/petrology/egs042	A NEW MODEL FOR BARBERTON KOMATIITES: DEEP CRITICAL MELTING WITH HIGH MELT RETENTION	J. PETROL.	3400	100	-25.9878	30.8634	0.01	IGNEOUS	VOLCANIC	UNKNOWN	KOMATIITE	46.8	30.9	12.6	0.0476	0.388	2.24	0.69	48.8	1.72	2.27	6.03	0.906	4.28
BA2-B	Africa	Kaapvaal	Barberton	10.1093/petrology/egs042	A NEW MODEL FOR BARBERTON KOMATIITES: DEEP CRITICAL MELTING WITH HIGH MELT RETENTION	J. PETROL.	3400	100	-25.9878	30.8634	0.01	IGNEOUS	VOLCANIC	UNKNOWN	KOMATIITE	46.9	31	5.34	0.0178	0.562	0.546	0.0887	34.7	1.27	1.76	4.54	0.75	3.65
BA1-B	Africa	Kaapvaal	Barberton	10.1093/petrology/egs042	A NEW MODEL FOR BARBERTON KOMATIITES: DEEP CRITICAL MELTING WITH HIGH MELT RETENTION	J. PETROL.	3400	100	-25.9878	30.8634	0.01	IGNEOUS	VOLCANIC	UNKNOWN	KOMATIITE	47.1	31.3	4.44	0.0245	0.436	0.491	0.0957	29.2	1.37	1.6	4.24	0.689	3.44
5031	Africa	Kaapvaal	Onverwacht	10.1007/BF00376732	KOMATIITES OF THE ONVERWACHT GROUP, S. AFRICA: REE GEOCHEMISTRY, SM/ND AGE AND MANTLE EVOLUTION	CONTRIB. MINERAL. PETROL.	3400	0	-26	30.5	0.01	IGNEOUS	VOLCANIC	UNKNOWN	KOMATIITE	44.28	31.34						9		3.38			3.569
MC5-7	Africa	Kaapvaal	Barberton	10.1093/petrology/egs042	A NEW MODEL FOR BARBERTON KOMATIITES: DEEP CRITICAL MELTING WITH HIGH MELT RETENTION	J. PETROL.	3400	100	-25.8303	30.9537	0.01	IGNEOUS	VOLCANIC	UNKNOWN	KOMATIITE	48.5	31.5	11.2	0.00753	0.0926	0.857	0.642	7.16	0.305	0.33	1.07	0.18	0.982
5031	Africa	Kaapvaal	Onverwacht	10.1007/BF00376732	UNPUBLISHED DATA, FROM K. P. JOCHUM ET AL.; EARTH PLANET. SCI. LETT. 107 (1991) 272-289		3400	0	-26	30.5	0.01	IGNEOUS	VOLCANIC	UNKNOWN	KOMATIITE	45.2	31.99
BD2	Africa	Kaapvaal	Barberton	10.1093/petrology/egs042	A NEW MODEL FOR BARBERTON KOMATIITES: DEEP CRITICAL MELTING WITH HIGH MELT RETENTION	J. PETROL.	3400	100	-25.9895	30.8512	0.01	IGNEOUS	VOLCANIC	UNKNOWN	KOMATIITE	44.2	32.5	2.7	0.05	0.236	2.25	0.51	14.7	0.819	1	2.84	0.49	2.87
WP107	Africa	Kaapvaal	Barberton	10.1093/petrology/egs042	A NEW MODEL FOR BARBERTON KOMATIITES: DEEP CRITICAL MELTING WITH HIGH MELT RETENTION	J. PETROL.	3400	100	-25.8332	30.9449	0.01	IGNEOUS	VOLCANIC	UNKNOWN	KOMATIITE	46.6	33.3	6.24	0.00596	0.536	0.689	0.927	45.1	0.206	0.279	0.807	0.14	0.759
5019	Africa	Kaapvaal	Onverwacht	10.1007/BF00376732	KOMATIITES OF THE ONVERWACHT GROUP, S. AFRICA: REE GEOCHEMISTRY, SM/ND AGE AND MANTLE EVOLUTION	CONTRIB. MINERAL. PETROL.	3400	0	-26	30.5	0.01	IGNEOUS	VOLCANIC	UNKNOWN	KOMATIITE	42.6	34.18								1.938			2.498
SS018	Africa	Kaapvaal	Barberton	10.1093/petrology/egs042	A NEW MODEL FOR BARBERTON KOMATIITES: DEEP CRITICAL MELTING WITH HIGH MELT RETENTION	J. PETROL.	3400	100	-25.9878	30.8634	0.01	IGNEOUS	VOLCANIC	UNKNOWN	KOMATIITE	45.3	34.9	3.65	0.046	0.334	0.124	0.25	10.1	1.4	1.96	4.86	0.701	3.14
5019	Africa	Kaapvaal	Onverwacht	10.1007/BF00376732	UNPUBLISHED DATA, FROM K. P. JOCHUM ET AL.; EARTH PLANET. SCI. LETT. 107 (1991) 272-289		3400	0	-26	30.5	0.01	IGNEOUS	VOLCANIC	UNKNOWN	KOMATIITE	43.57	34.96
SS011	Africa	Kaapvaal	Barberton	10.1093/petrology/egs042	A NEW MODEL FOR BARBERTON KOMATIITES: DEEP CRITICAL MELTING WITH HIGH MELT RETENTION	J. PETROL.	3400	100	-25.9878	30.8634	0.01	IGNEOUS	VOLCANIC	UNKNOWN	KOMATIITE	44.8	35.3	11.5	0.0112	0.184	3.03	0.487	29.1	0.431	0.523	1.43	0.215	1.06
SS013	Africa	Kaapvaal	Barberton	10.1093/petrology/egs042	A NEW MODEL FOR BARBERTON KOMATIITES: DEEP CRITICAL MELTING WITH HIGH MELT RETENTION	J. PETROL.	3400	100	-25.9878	30.8634	0.01	IGNEOUS	VOLCANIC	UNKNOWN	KOMATIITE	45.2	35.8	13.5	0.00807	0.164	2.72	0.899	16.7	0.4	0.483	1.28	0.186	0.958
WP104	Africa	Kaapvaal	Barberton	10.1093/petrology/egs042	A NEW MODEL FOR BARBERTON KOMATIITES: DEEP CRITICAL MELTING WITH HIGH MELT RETENTION	J. PETROL.	3400	100	-25.8332	30.9448	0.01	IGNEOUS	VOLCANIC	UNKNOWN	KOMATIITE	46.7	36.2	2.8	0.00396	0.39	1.94	1.28	3.08	0.179	0.234	0.674	0.111	0.584
SS019	Africa	Kaapvaal	Barberton	10.1093/petrology/egs042	A NEW MODEL FOR BARBERTON KOMATIITES: DEEP CRITICAL MELTING WITH HIGH MELT RETENTION	J. PETROL.	3400	100	-25.9878	30.8634	0.01	IGNEOUS	VOLCANIC	UNKNOWN	KOMATIITE	44.8	36.3	4.08	0.0442	0.388	0.324	0.36	20.4	1.22	1.75	4.43	0.631	2.85
SA 345-8	Africa	Kaapvaal	Barberton	10.1093/petrology/egq008	THE PETROGENESIS OF VOLCANICLASTIC KOMATIITES IN THE BARBERTON GREENSTONE BELT, SOUTH AFRICA: A TEXTURAL AND GEOCHEMICAL STUDY	J. PETROL.	3400	100	-25.9152	30.8755	0.01	IGNEOUS	VOLCANIC	UNKNOWN	KOMATIITE	44.19	36.78	2.7222	0.00255334		7.25866	12.862	18.7338	0.037681	0.0555954	0.130382	0.0189498	0.091236
SS017	Africa	Kaapvaal	Barberton	10.1093/petrology/egs042	A NEW MODEL FOR BARBERTON KOMATIITES: DEEP CRITICAL MELTING WITH HIGH MELT RETENTION	J. PETROL.	3400	100	-25.9878	30.8634	0.01	IGNEOUS	VOLCANIC	UNKNOWN	KOMATIITE	44.5	36.8	3.7	0.0414	0.296	0.329	0.298	12.2	1.15	1.75	4.34	0.616	2.77
SS016	Africa	Kaapvaal	Barberton	10.1093/petrology/egs042	A NEW MODEL FOR BARBERTON KOMATIITES: DEEP CRITICAL MELTING WITH HIGH MELT RETENTION	J. PETROL.	3400	100	-25.9878	30.8634	0.01	IGNEOUS	VOLCANIC	UNKNOWN	KOMATIITE	43.9	37	3.37	0.0416	0.291	0.195	0.24	9.87	1.22	1.85	4.48	0.611	2.82
HOG5	Africa	Kaapvaal	Barberton	10.1093/petrology/egs042	A NEW MODEL FOR BARBERTON KOMATIITES: DEEP CRITICAL MELTING WITH HIGH MELT RETENTION	J. PETROL.	3400	100	-25.943	30.8837	0.01	IGNEOUS	VOLCANIC	UNKNOWN	KOMATIITE	43.6	37.1	8.53	0.0166	0.638	1.13	0.756	8.32	0.582	0.746	1.9	0.291	1.41
SS012	Africa	Kaapvaal	Barberton	10.1093/petrology/egs042	A NEW MODEL FOR BARBERTON KOMATIITES: DEEP CRITICAL MELTING WITH HIGH MELT RETENTION	J. PETROL.	3400	100	-25.9878	30.8634	0.01	IGNEOUS	VOLCANIC	UNKNOWN	KOMATIITE	44.4	37.2	6.59	0.00899	0.165	2.33	0.804	18.2	0.374	0.444	1.18	0.18	0.916
BD6	Africa	Kaapvaal	Barberton	10.1093/petrology/egs042	A NEW MODEL FOR BARBERTON KOMATIITES: DEEP CRITICAL MELTING WITH HIGH MELT RETENTION	J. PETROL.	3400	100	-25.9878	30.8634	0.01	IGNEOUS	VOLCANIC	UNKNOWN	KOMATIITE	43.9	37.4	0.691	0.02	0.107	0.367	0.142	9	0.632	0.818	2.29	0.36	1.84
SS014	Africa	Kaapvaal	Barberton	10.1093/petrology/egs042	A NEW MODEL FOR BARBERTON KOMATIITES: DEEP CRITICAL MELTING WITH HIGH MELT RETENTION	J. PETROL.	3400	100	-25.9878	30.8634	0.01	IGNEOUS	VOLCANIC	UNKNOWN	KOMATIITE	44.2	38	7.52	0.00833	0.262	3.05	1.02	25.2	0.331	0.408	1.09	0.166	0.846
BD20	Africa	Kaapvaal	Barberton	10.1093/petrology/egs042	A NEW MODEL FOR BARBERTON KOMATIITES: DEEP CRITICAL MELTING WITH HIGH MELT RETENTION	J. PETROL.	3400	100	-25.9895	30.8512	0.01	IGNEOUS	VOLCANIC	UNKNOWN	KOMATIITE	46.8	38.5	13.9	0.0329	0.826	0.266	0.166	3.45	0.976	0.713	3.92	0.354	1.62
BD1	Africa	Kaapvaal	Barberton	10.1093/petrology/egs042	A NEW MODEL FOR BARBERTON KOMATIITES: DEEP CRITICAL MELTING WITH HIGH MELT RETENTION	J. PETROL.	3400	100	-25.9895	30.8512	0.01	IGNEOUS	VOLCANIC	UNKNOWN	KOMATIITE	45	38.6	15.3	0.0463	0.324	1.08	0.694	49.4	0.857	1.18	3.19	0.474	2.31
SS015	Africa	Kaapvaal	Barberton	10.1093/petrology/egs042	A NEW MODEL FOR BARBERTON KOMATIITES: DEEP CRITICAL MELTING WITH HIGH MELT RETENTION	J. PETROL.	3400	100	-25.9878	30.8634	0.01	IGNEOUS	VOLCANIC	UNKNOWN	KOMATIITE	43.8	38.7	3.01	0.00839	0.144	1.26	0.47	12.1	0.332	0.398	1.07	0.164	0.82
SA719-1	Africa	Kaapvaal	Barberton	10.1093/petrology/egs042	A NEW MODEL FOR BARBERTON KOMATIITES: DEEP CRITICAL MELTING WITH HIGH MELT RETENTION	J. PETROL.	3400	100	-25.8331	30.9455	0.01	IGNEOUS	VOLCANIC	UNKNOWN	KOMATIITE	45.4	39	1.85	0.0145	0.525	2.15	0.522	2.72	0.39	0.443	1.21	0.193	0.963
BD12	Africa	Kaapvaal	Barberton	10.1093/petrology/egs042	A NEW MODEL FOR BARBERTON KOMATIITES: DEEP CRITICAL MELTING WITH HIGH MELT RETENTION	J. PETROL.	3400	100	-25.9775	30.8459	0.01	IGNEOUS	VOLCANIC	UNKNOWN	KOMATIITE	44.3	39.3	2.37	0.0236	0.174	0.605	0.229	3.45	0.54	0.677	1.88	0.297	1.55
MC4-3	Africa	Kaapvaal	Barberton	10.1093/petrology/egs042	A NEW MODEL FOR BARBERTON KOMATIITES: DEEP CRITICAL MELTING WITH HIGH MELT RETENTION	J. PETROL.	3400	100	-25.8303	30.9537	0.01	IGNEOUS	VOLCANIC	UNKNOWN	KOMATIITE	45.2	39.7	0.445	0.00516	0.0914	1.19	0.225	1.04	0.165	0.197	0.557	0.0956	0.505
MC4-3	Africa	Kaapvaal	Barberton	10.1093/petrology/egs042	A NEW MODEL FOR BARBERTON KOMATIITES: DEEP CRITICAL MELTING WITH HIGH MELT RETENTION	J. PETROL.	3400	100	-25.8303	30.9537	0.01	IGNEOUS	VOLCANIC	UNKNOWN	KOMATIITE	45.2	39.8	0.574	0.00569	0.0847	1.21	0.23	1.06	0.197	0.192	0.571	0.0939	0.474
MC6-4	Africa	Kaapvaal	Barberton	10.1093/petrology/egs042	A NEW MODEL FOR BARBERTON KOMATIITES: DEEP CRITICAL MELTING WITH HIGH MELT RETENTION	J. PETROL.	3400	100	-25.8303	30.9537	0.01	IGNEOUS	VOLCANIC	UNKNOWN	KOMATIITE	44.3	40.2	0.586	0.0045	0.044	0.162	0.133	6.22	0.143	0.195	0.54	0.085	0.455
BD18	Africa	Kaapvaal	Barberton	10.1093/petrology/egs042	A NEW MODEL FOR BARBERTON KOMATIITES: DEEP CRITICAL MELTING WITH HIGH MELT RETENTION	J. PETROL.	3400	100	-25.9895	30.8512	0.01	IGNEOUS	VOLCANIC	UNKNOWN	KOMATIITE	45.7	40.2	16.7	0.0539	0.279	0.686	0.442	36.4	0.751	0.988	2.58	0.404	2.06
WP109	Africa	Kaapvaal	Barberton	10.1093/petrology/egs042	A NEW MODEL FOR BARBERTON KOMATIITES: DEEP CRITICAL MELTING WITH HIGH MELT RETENTION	J. PETROL.	3400	100	-25.8331	30.9455	0.01	IGNEOUS	VOLCANIC	UNKNOWN	KOMATIITE	44.7	40.3	1.74	0.00454	0	1.53	0.109	30.8	0.134	0.181	0.511	0.0808	0.422
BD23	Africa	Kaapvaal	Barberton	10.1093/petrology/egs042	A NEW MODEL FOR BARBERTON KOMATIITES: DEEP CRITICAL MELTING WITH HIGH MELT RETENTION	J. PETROL.	3400	100	-25.9895	30.8512	0.01	IGNEOUS	VOLCANIC	UNKNOWN	KOMATIITE	45.1	40.5	31.2	0.0336	0.796	0.469	0.134	3.88	0.658	0.675	2.06	0.308	1.51
SA719-4	Africa	Kaapvaal	Barberton	10.1093/petrology/egs042	A NEW MODEL FOR BARBERTON KOMATIITES: DEEP CRITICAL MELTING WITH HIGH MELT RETENTION	J. PETROL.	3400	100	-25.8331	30.9455	0.01	IGNEOUS	VOLCANIC	UNKNOWN	KOMATIITE	45.6	41.8	11.9	0.0122	0.54	2.12	2.35	4.7	0.301	0.407	1.09	0.174	0.899
MC4-4	Africa	Kaapvaal	Barberton	10.1093/petrology/egs042	A NEW MODEL FOR BARBERTON KOMATIITES: DEEP CRITICAL MELTING WITH HIGH MELT RETENTION	J. PETROL.	3400	100	-25.8303	30.9537	0.01	IGNEOUS	VOLCANIC	UNKNOWN	KOMATIITE	43.9	42.3	0.573	0.00544	0.0874	0.776	0.103	2.58	0.144	0.158	0.445	0.0734	0.369
BD22	Africa	Kaapvaal	Barberton	10.1093/petrology/egs042	A NEW MODEL FOR BARBERTON KOMATIITES: DEEP CRITICAL MELTING WITH HIGH MELT RETENTION	J. PETROL.	3400	100	-25.9895	30.8512	0.01	IGNEOUS	VOLCANIC	UNKNOWN	KOMATIITE	45.8	42.4	5.8	0.025	0.583	0.175	0.0369	4.94	0.846	1.03	2.48	0.463	2.3
MC5-3	Africa	Kaapvaal	Barberton	10.1093/petrology/egs042	A NEW MODEL FOR BARBERTON KOMATIITES: DEEP CRITICAL MELTING WITH HIGH MELT RETENTION	J. PETROL.	3400	100	-25.8303	30.9537	0.01	IGNEOUS	VOLCANIC	UNKNOWN	KOMATIITE	43.4	43.2	0.395	0.00381	0.0568	0.238	0.153	3.78	0.127	0.141	0.395	0.0652	0.348
WP101	Africa	Kaapvaal	Barberton	10.1093/petrology/egs042	A NEW MODEL FOR BARBERTON KOMATIITES: DEEP CRITICAL MELTING WITH HIGH MELT RETENTION	J. PETROL.	3400	100	-25.8303	30.9444	0.01	IGNEOUS	VOLCANIC	UNKNOWN	KOMATIITE	43.2	44.3	0.943	0.00243	0.0567	0.178	0.384	2.4	0.0642	0.0726	0.199	0.034	0.206
WP102	Africa	Kaapvaal	Barberton	10.1093/petrology/egs042	A NEW MODEL FOR BARBERTON KOMATIITES: DEEP CRITICAL MELTING WITH HIGH MELT RETENTION	J. PETROL.	3400	100	-25.833	30.9443	0.01	IGNEOUS	VOLCANIC	UNKNOWN	KOMATIITE	44.5	45.8	0.226	0.00337	0.141	0.0253	0.00392	1.17	0.0746	0.112	0.27	0.0448	0.235
B8	Africa	Kaapvaal	Barberton	10.1016/0009-2541(95)00102-1	THE INFLUENCE OF ALTERATION ON THE TRACE-ELEMENT AND ND ISOTOPIC COMPOSITIONS OF KOMATIITES	CHEM. GEOL.	3450	0	-25.77	31	0.01	IGNEOUS	VOLCANIC	UNKNOWN	KOMATIITE	56.67	12.17	12.5			0.27	0.03	38.7	1.38	2.23	6.59	0.88	4.879
B12	Africa	Kaapvaal	Barberton	10.1016/0009-2541(95)00102-1	THE INFLUENCE OF ALTERATION ON THE TRACE-ELEMENT AND ND ISOTOPIC COMPOSITIONS OF KOMATIITES	CHEM. GEOL.	3450	0	-25.77	31	0.01	IGNEOUS	VOLCANIC	UNKNOWN	KOMATIITE	46.95	26.79	5.52	0.026	0.15	0.52	0.4	36.9	1.43	1.61	5.06	0.76	3.87
B15	Africa	Kaapvaal	Barberton	10.1016/0009-2541(95)00102-1	THE INFLUENCE OF ALTERATION ON THE TRACE-ELEMENT AND ND ISOTOPIC COMPOSITIONS OF KOMATIITES	CHEM. GEOL.	3450	0	-25.77	31	0.01	IGNEOUS	VOLCANIC	UNKNOWN	KOMATIITE	46.11	33.92	13.3			0.29	0.15	20.1	0.83	1.21	3.62	0.46	2.467
R501	Africa	Kaapvaal	Barberton/Komite	10.1093/petrology/egg059	THE CONCENTRATION OF THE PLATINUM-GROUP ELEMENTS IN SOUTH AFRICAN KOMATIITES: IMPLICATIONS FOR MANTLE SOURCES, MELTING REGIME AND PGE FRACTIONATION DURING CRYSTALLIZATION	J. PETROL.	3480	0	-26.45	29.12	0.01	IGNEOUS	VOLCANIC	UNKNOWN	KOMATIITE		20.99
SC21	Africa	Kaapvaal	Barberton/Komite	10.1093/petrology/egg059	THE CONCENTRATION OF THE PLATINUM-GROUP ELEMENTS IN SOUTH AFRICAN KOMATIITES: IMPLICATIONS FOR MANTLE SOURCES, MELTING REGIME AND PGE FRACTIONATION DURING CRYSTALLIZATION	J. PETROL.	3480	0	-25.989	30.8585	0.01	IGNEOUS	VOLCANIC	UNKNOWN	KOMATIITE	50.33	21.38				6		81	0
R507	Africa	Kaapvaal	Barberton/Komite	10.1093/petrology/egg059	THE CONCENTRATION OF THE PLATINUM-GROUP ELEMENTS IN SOUTH AFRICAN KOMATIITES: IMPLICATIONS FOR MANTLE SOURCES, MELTING REGIME AND PGE FRACTIONATION DURING CRYSTALLIZATION	J. PETROL.	3480	0	-26.45	29.12	0.01	IGNEOUS	VOLCANIC	UNKNOWN	KOMATIITE		22.39
R503	Africa	Kaapvaal	Barberton/Komite	10.1093/petrology/egg059	THE CONCENTRATION OF THE PLATINUM-GROUP ELEMENTS IN SOUTH AFRICAN KOMATIITES: IMPLICATIONS FOR MANTLE SOURCES, MELTING REGIME AND PGE FRACTIONATION DURING CRYSTALLIZATION	J. PETROL.	3480	0	-26.45	29.12	0.01	IGNEOUS	VOLCANIC	UNKNOWN	KOMATIITE		22.45
R511	Africa	Kaapvaal	Barberton/Komite	10.1093/petrology/egg059	THE CONCENTRATION OF THE PLATINUM-GROUP ELEMENTS IN SOUTH AFRICAN KOMATIITES: IMPLICATIONS FOR MANTLE SOURCES, MELTING REGIME AND PGE FRACTIONATION DURING CRYSTALLIZATION	J. PETROL.	3480	0	-26.45	29.12	0.01	IGNEOUS	VOLCANIC	UNKNOWN	KOMATIITE		22.84
R508	Africa	Kaapvaal	Barberton/Komite	10.1093/petrology/egg059	THE CONCENTRATION OF THE PLATINUM-GROUP ELEMENTS IN SOUTH AFRICAN KOMATIITES: IMPLICATIONS FOR MANTLE SOURCES, MELTING REGIME AND PGE FRACTIONATION DURING CRYSTALLIZATION	J. PETROL.	3480	0	-26.45	29.12	0.01	IGNEOUS	VOLCANIC	UNKNOWN	KOMATIITE		23.63
SC17	Africa	Kaapvaal	Barberton/Komite	10.1093/petrology/egg059	THE CONCENTRATION OF THE PLATINUM-GROUP ELEMENTS IN SOUTH AFRICAN KOMATIITES: IMPLICATIONS FOR MANTLE SOURCES, MELTING REGIME AND PGE FRACTIONATION DURING CRYSTALLIZATION	J. PETROL.	3480	0	-25.989	30.8585	0.01	IGNEOUS	VOLCANIC	UNKNOWN	KOMATIITE	47.47	23.7				6		41	5
SC15	Africa	Kaapvaal	Barberton/Komite	10.1093/petrology/egg059	THE CONCENTRATION OF THE PLATINUM-GROUP ELEMENTS IN SOUTH AFRICAN KOMATIITES: IMPLICATIONS FOR MANTLE SOURCES, MELTING REGIME AND PGE FRACTIONATION DURING CRYSTALLIZATION	J. PETROL.	3480	0	-25.989	30.8585	0.01	IGNEOUS	VOLCANIC	UNKNOWN	KOMATIITE	47.33	23.85				3		22	0
SC9	Africa	Kaapvaal	Barberton/Komite	10.1093/petrology/egg059	THE CONCENTRATION OF THE PLATINUM-GROUP ELEMENTS IN SOUTH AFRICAN KOMATIITES: IMPLICATIONS FOR MANTLE SOURCES, MELTING REGIME AND PGE FRACTIONATION DURING CRYSTALLIZATION	J. PETROL.	3480	0	-25.989	30.8585	0.01	IGNEOUS	VOLCANIC	UNKNOWN	KOMATIITE	48.5	24				9		44	0
SC7	Africa	Kaapvaal	Barberton/Komite	10.1093/petrology/egg059	THE CONCENTRATION OF THE PLATINUM-GROUP ELEMENTS IN SOUTH AFRICAN KOMATIITES: IMPLICATIONS FOR MANTLE SOURCES, MELTING REGIME AND PGE FRACTIONATION DURING CRYSTALLIZATION	J. PETROL.	3480	0	-25.989	30.8585	0.01	IGNEOUS	VOLCANIC	UNKNOWN	KOMATIITE	47.51	24.02				8		31	15
SC18	Africa	Kaapvaal	Barberton/Komite	10.1093/petrology/egg059	THE CONCENTRATION OF THE PLATINUM-GROUP ELEMENTS IN SOUTH AFRICAN KOMATIITES: IMPLICATIONS FOR MANTLE SOURCES, MELTING REGIME AND PGE FRACTIONATION DURING CRYSTALLIZATION	J. PETROL.	3480	0	-25.989	30.8585	0.01	IGNEOUS	VOLCANIC	UNKNOWN	KOMATIITE	47.81	24.21				6		43	3
BV09	Africa	Kaapvaal	Barberton/Komite	10.1016/j.gca.2013.01.016	INSIGHTS INTO EARLY EARTH FROM BARBERTON KOMATIITES: EVIDENCE FROM LITHOPHILE ISOTOPE AND TRACE ELEMENT SYSTEMATICS	GEOCHIM. COSMOCHIM. ACTA	3480	0	-25.9901	30.8607	0.01	IGNEOUS	VOLCANIC	UNKNOWN	KOMATIITE	48	24.3
R509	Africa	Kaapvaal	Barberton/Komite	10.1093/petrology/egg059	THE CONCENTRATION OF THE PLATINUM-GROUP ELEMENTS IN SOUTH AFRICAN KOMATIITES: IMPLICATIONS FOR MANTLE SOURCES, MELTING REGIME AND PGE FRACTIONATION DURING CRYSTALLIZATION	J. PETROL.	3480	0	-26.45	29.12	0.01	IGNEOUS	VOLCANIC	UNKNOWN	KOMATIITE		24.65
BV12	Africa	Kaapvaal	Barberton/Komite	10.1016/j.gca.2013.01.016	INSIGHTS INTO EARLY EARTH FROM BARBERTON KOMATIITES: EVIDENCE FROM LITHOPHILE ISOTOPE AND TRACE ELEMENT SYSTEMATICS	GEOCHIM. COSMOCHIM. ACTA	3480	0	-25.77	31	0.01	IGNEOUS	VOLCANIC	UNKNOWN	KOMATIITE	46.6	25.2		0.0413					1.84	2.05	5.92		4.199
BV06	Africa	Kaapvaal	Barberton/Komite	10.1016/j.gca.2013.01.016	INSIGHTS INTO EARLY EARTH FROM BARBERTON KOMATIITES: EVIDENCE FROM LITHOPHILE ISOTOPE AND TRACE ELEMENT SYSTEMATICS	GEOCHIM. COSMOCHIM. ACTA	3480	0	-25.77	31	0.01	IGNEOUS	VOLCANIC	UNKNOWN	KOMATIITE	46.8	25.3		0.0456					1.82	2.1	6.07		4.381
HSS-533	Africa	Kaapvaal	Barberton/Komite	10.1016/0301-9268(80)90074-1	GEOCHEMISTRY OF SOME ULTRAMAFIC KOMATIITE LAVA FROM THE BARBERTON MOUNTAIN LAND, SOUTH AFRICA	PREC. RESEARCH	3480	0	-26	30.5	0.01	IGNEOUS	VOLCANIC	UNKNOWN	KOMATIITE	47.98	25.65	4.8			1.2		33	2.4
SC13	Africa	Kaapvaal	Barberton/Komite	10.1093/petrology/egg059	THE CONCENTRATION OF THE PLATINUM-GROUP ELEMENTS IN SOUTH AFRICAN KOMATIITES: IMPLICATIONS FOR MANTLE SOURCES, MELTING REGIME AND PGE FRACTIONATION DURING CRYSTALLIZATION	J. PETROL.	3480	0	-25.989	30.8585	0.01	IGNEOUS	VOLCANIC	UNKNOWN	KOMATIITE	47.02	26.3				0		27	0
SC8	Africa	Kaapvaal	Barberton/Komite	10.1093/petrology/egg059	THE CONCENTRATION OF THE PLATINUM-GROUP ELEMENTS IN SOUTH AFRICAN KOMATIITES: IMPLICATIONS FOR MANTLE SOURCES, MELTING REGIME AND PGE FRACTIONATION DURING CRYSTALLIZATION	J. PETROL.	3480	0	-25.989	30.8585	0.01	IGNEOUS	VOLCANIC	UNKNOWN	KOMATIITE	47.8	27.1				0		0	0
HSS-531	Africa	Kaapvaal	Barberton/Komite	10.1016/0301-9268(80)90074-1	GEOCHEMISTRY OF SOME ULTRAMAFIC KOMATIITE LAVA FROM THE BARBERTON MOUNTAIN LAND, SOUTH AFRICA	PREC. RESEARCH	3480	0	-26	30.5	0.01	IGNEOUS	VOLCANIC	UNKNOWN	KOMATIITE	47.77	27.62	3.8			1.8		32	1.9
BV08	Africa	Kaapvaal	Barberton/Komite	10.1016/j.gca.2013.01.016	INSIGHTS INTO EARLY EARTH FROM BARBERTON KOMATIITES: EVIDENCE FROM LITHOPHILE ISOTOPE AND TRACE ELEMENT SYSTEMATICS	GEOCHIM. COSMOCHIM. ACTA	3480	0	-25.99	30.863	0.01	IGNEOUS	VOLCANIC	UNKNOWN	KOMATIITE	47	27.8		0.0392					1.72	1.97	5.62		4.06
HSS-532	Africa	Kaapvaal	Barberton/Komite	10.1016/0301-9268(80)90074-1	GEOCHEMISTRY OF SOME ULTRAMAFIC KOMATIITE LAVA FROM THE BARBERTON MOUNTAIN LAND, SOUTH AFRICA	PREC. RESEARCH	3480	0	-26	30.5	0.01	IGNEOUS	VOLCANIC	UNKNOWN	KOMATIITE	47.72	28.14	5.3			1.7		29	1.7
BV05	Africa	Kaapvaal	Barberton/Komite	10.1016/j.gca.2013.01.016	INSIGHTS INTO EARLY EARTH FROM BARBERTON KOMATIITES: EVIDENCE FROM LITHOPHILE ISOTOPE AND TRACE ELEMENT SYSTEMATICS	GEOCHIM. COSMOCHIM. ACTA	3480	0	-25.9901	30.8631	0.01	IGNEOUS	VOLCANIC	UNKNOWN	KOMATIITE	46.8	28.2		0.0383					1.67	1.94	5.52		2.374
SC11	Africa	Kaapvaal	Barberton/Komite	10.1093/petrology/egg059	THE CONCENTRATION OF THE PLATINUM-GROUP ELEMENTS IN SOUTH AFRICAN KOMATIITES: IMPLICATIONS FOR MANTLE SOURCES, MELTING REGIME AND PGE FRACTIONATION DURING CRYSTALLIZATION	J. PETROL.	3480	0	-25.989	30.8585	0.01	IGNEOUS	VOLCANIC	UNKNOWN	KOMATIITE	46.55	28.38				15		33	14
SC6	Africa	Kaapvaal	Barberton/Komite	10.1093/petrology/egg059	THE CONCENTRATION OF THE PLATINUM-GROUP ELEMENTS IN SOUTH AFRICAN KOMATIITES: IMPLICATIONS FOR MANTLE SOURCES, MELTING REGIME AND PGE FRACTIONATION DURING CRYSTALLIZATION	J. PETROL.	3480	0	-25.989	30.8585	0.01	IGNEOUS	VOLCANIC	UNKNOWN	KOMATIITE	47.33	28.69				7		34	4
SC14	Africa	Kaapvaal	Barberton/Komite	10.1093/petrology/egg059	THE CONCENTRATION OF THE PLATINUM-GROUP ELEMENTS IN SOUTH AFRICAN KOMATIITES: IMPLICATIONS FOR MANTLE SOURCES, MELTING REGIME AND PGE FRACTIONATION DURING CRYSTALLIZATION	J. PETROL.	3480	0	-25.989	30.8585	0.01	IGNEOUS	VOLCANIC	UNKNOWN	KOMATIITE	47.26	28.77				6		26	7
BV02	Africa	Kaapvaal	Barberton/Komite	10.1016/j.gca.2013.01.016	INSIGHTS INTO EARLY EARTH FROM BARBERTON KOMATIITES: EVIDENCE FROM LITHOPHILE ISOTOPE AND TRACE ELEMENT SYSTEMATICS	GEOCHIM. COSMOCHIM. ACTA	3480	0	-25.9904	30.8631	0.01	IGNEOUS	VOLCANIC	UNKNOWN	KOMATIITE	45.5	29.4		0.0457					2.01	2.18	5.81		3.883
BV04A	Africa	Kaapvaal	Barberton/Komite	10.1016/j.gca.2013.01.016	INSIGHTS INTO EARLY EARTH FROM BARBERTON KOMATIITES: EVIDENCE FROM LITHOPHILE ISOTOPE AND TRACE ELEMENT SYSTEMATICS	GEOCHIM. COSMOCHIM. ACTA	3480	0	-25.77	31	0.01	IGNEOUS	VOLCANIC	UNKNOWN	KOMATIITE	46	29.5
SC19	Africa	Kaapvaal	Barberton/Komite	10.1093/petrology/egg059	THE CONCENTRATION OF THE PLATINUM-GROUP ELEMENTS IN SOUTH AFRICAN KOMATIITES: IMPLICATIONS FOR MANTLE SOURCES, MELTING REGIME AND PGE FRACTIONATION DURING CRYSTALLIZATION	J. PETROL.	3480	0	-25.989	30.8585	0.01	IGNEOUS	VOLCANIC	UNKNOWN	KOMATIITE	46.82	29.71				3		41	3
SC16	Africa	Kaapvaal	Barberton/Komite	10.1093/petrology/egg059	THE CONCENTRATION OF THE PLATINUM-GROUP ELEMENTS IN SOUTH AFRICAN KOMATIITES: IMPLICATIONS FOR MANTLE SOURCES, MELTING REGIME AND PGE FRACTIONATION DURING CRYSTALLIZATION	J. PETROL.	3480	0	-25.989	30.8585	0.01	IGNEOUS	VOLCANIC	UNKNOWN	KOMATIITE	47.22	29.99				5		35	0
SC10	Africa	Kaapvaal	Barberton/Komite	10.1093/petrology/egg059	THE CONCENTRATION OF THE PLATINUM-GROUP ELEMENTS IN SOUTH AFRICAN KOMATIITES: IMPLICATIONS FOR MANTLE SOURCES, MELTING REGIME AND PGE FRACTIONATION DURING CRYSTALLIZATION	J. PETROL.	3480	0	-25.989	30.8585	0.01	IGNEOUS	VOLCANIC	UNKNOWN	KOMATIITE	46.59	30.63				0		0	0
HSS-535	Africa	Kaapvaal	Barberton/Komite	10.1016/0301-9268(80)90074-1	GEOCHEMISTRY OF SOME ULTRAMAFIC KOMATIITE LAVA FROM THE BARBERTON MOUNTAIN LAND, SOUTH AFRICA	PREC. RESEARCH	3480	0	-26	30.5	0.01	IGNEOUS	VOLCANIC	UNKNOWN	KOMATIITE	47.38	30.78	0.35			0		25	1.9
HSS-534	Africa	Kaapvaal	Barberton/Komite	10.1016/0301-9268(80)90074-1	GEOCHEMISTRY OF SOME ULTRAMAFIC KOMATIITE LAVA FROM THE BARBERTON MOUNTAIN LAND, SOUTH AFRICA	PREC. RESEARCH	3480	0	-26	30.5	0.01	IGNEOUS	VOLCANIC	UNKNOWN	KOMATIITE	47.38	30.87	6			1.1		25	1.3
BV04B	Africa	Kaapvaal	Barberton/Komite	10.1016/j.gca.2013.01.016	INSIGHTS INTO EARLY EARTH FROM BARBERTON KOMATIITES: EVIDENCE FROM LITHOPHILE ISOTOPE AND TRACE ELEMENT SYSTEMATICS	GEOCHIM. COSMOCHIM. ACTA	3480	0	-25.77	31	0.01	IGNEOUS	VOLCANIC	UNKNOWN	KOMATIITE	45	31.3
HSS-536	Africa	Kaapvaal	Barberton/Komite	10.1016/0301-9268(80)90074-1	GEOCHEMISTRY OF SOME ULTRAMAFIC KOMATIITE LAVA FROM THE BARBERTON MOUNTAIN LAND, SOUTH AFRICA	PREC. RESEARCH	3480	0	-26	30.5	0.01	IGNEOUS	VOLCANIC	UNKNOWN	KOMATIITE	46.74	31.68	5			0.9		28	1.6
BV14	Africa	Kaapvaal	Barberton/Komite	10.1016/j.gca.2013.01.016	INSIGHTS INTO EARLY EARTH FROM BARBERTON KOMATIITES: EVIDENCE FROM LITHOPHILE ISOTOPE AND TRACE ELEMENT SYSTEMATICS	GEOCHIM. COSMOCHIM. ACTA	3480	0	-25.9897	30.863	0.01	IGNEOUS	VOLCANIC	UNKNOWN	KOMATIITE	45	31.7
SC3	Africa	Kaapvaal	Barberton/Komite	10.1093/petrology/egg059	THE CONCENTRATION OF THE PLATINUM-GROUP ELEMENTS IN SOUTH AFRICAN KOMATIITES: IMPLICATIONS FOR MANTLE SOURCES, MELTING REGIME AND PGE FRACTIONATION DURING CRYSTALLIZATION	J. PETROL.	3480	0	-25.989	30.8585	0.01	IGNEOUS	VOLCANIC	UNKNOWN	KOMATIITE	45.78	32.82				4		17	3
BV01	Africa	Kaapvaal	Barberton/Komite	10.1016/j.gca.2013.01.016	INSIGHTS INTO EARLY EARTH FROM BARBERTON KOMATIITES: EVIDENCE FROM LITHOPHILE ISOTOPE AND TRACE ELEMENT SYSTEMATICS	GEOCHIM. COSMOCHIM. ACTA	3480	0	-25.9905	30.8631	0.01	IGNEOUS	VOLCANIC	UNKNOWN	KOMATIITE	45.5	33.1		0.0342					1.56	1.66	4.43		2.915
SC20	Africa	Kaapvaal	Barberton/Komite	10.1093/petrology/egg059	THE CONCENTRATION OF THE PLATINUM-GROUP ELEMENTS IN SOUTH AFRICAN KOMATIITES: IMPLICATIONS FOR MANTLE SOURCES, MELTING REGIME AND PGE FRACTIONATION DURING CRYSTALLIZATION	J. PETROL.	3480	0	-25.989	30.8585	0.01	IGNEOUS	VOLCANIC	UNKNOWN	KOMATIITE	46.65	33.97				3		36	0
BV10	Africa	Kaapvaal	Barberton/Komite	10.1016/j.gca.2013.01.016	INSIGHTS INTO EARLY EARTH FROM BARBERTON KOMATIITES: EVIDENCE FROM LITHOPHILE ISOTOPE AND TRACE ELEMENT SYSTEMATICS	GEOCHIM. COSMOCHIM. ACTA	3480	0	-25.99	30.863	0.01	IGNEOUS	VOLCANIC	UNKNOWN	KOMATIITE	45.2	34.1		0.0286					1.24	1.37	3.77		2.885
SC12	Africa	Kaapvaal	Barberton/Komite	10.1093/petrology/egg059	THE CONCENTRATION OF THE PLATINUM-GROUP ELEMENTS IN SOUTH AFRICAN KOMATIITES: IMPLICATIONS FOR MANTLE SOURCES, MELTING REGIME AND PGE FRACTIONATION DURING CRYSTALLIZATION	J. PETROL.	3480	0	-25.989	30.8585	0.01	IGNEOUS	VOLCANIC	UNKNOWN	KOMATIITE	46.4	34.32				10		24	12
BV16	Africa	Kaapvaal	Barberton/Komite	10.1016/j.gca.2013.01.016	INSIGHTS INTO EARLY EARTH FROM BARBERTON KOMATIITES: EVIDENCE FROM LITHOPHILE ISOTOPE AND TRACE ELEMENT SYSTEMATICS	GEOCHIM. COSMOCHIM. ACTA	3480	0	-25.9894	30.8631	0.01	IGNEOUS	VOLCANIC	UNKNOWN	KOMATIITE	44.8	34.9		0.0157					0.799	0.831	2.45		1.959
BV03	Africa	Kaapvaal	Barberton/Komite	10.1016/j.gca.2013.01.016	INSIGHTS INTO EARLY EARTH FROM BARBERTON KOMATIITES: EVIDENCE FROM LITHOPHILE ISOTOPE AND TRACE ELEMENT SYSTEMATICS	GEOCHIM. COSMOCHIM. ACTA	3480	0	-25.77	31	0.01	IGNEOUS	VOLCANIC	UNKNOWN	KOMATIITE	45.3	35.3		0.0261					1.24	1.27	3.42		2.55
BV13	Africa	Kaapvaal	Barberton/Komite	10.1016/j.gca.2013.01.016	INSIGHTS INTO EARLY EARTH FROM BARBERTON KOMATIITES: EVIDENCE FROM LITHOPHILE ISOTOPE AND TRACE ELEMENT SYSTEMATICS	GEOCHIM. COSMOCHIM. ACTA	3480	0	-25.9899	30.863	0.01	IGNEOUS	VOLCANIC	UNKNOWN	KOMATIITE	43.2	36.1		0.0175					0.696	0.769	2.21		1.534
BV15	Africa	Kaapvaal	Barberton/Komite	10.1016/j.gca.2013.01.016	INSIGHTS INTO EARLY EARTH FROM BARBERTON KOMATIITES: EVIDENCE FROM LITHOPHILE ISOTOPE AND TRACE ELEMENT SYSTEMATICS	GEOCHIM. COSMOCHIM. ACTA	3480	0	-25.9895	30.8631	0.01	IGNEOUS	VOLCANIC	UNKNOWN	KOMATIITE	44.2	36.7		0.0135					0.706	0.717	2.13		1.599
SC5	Africa	Kaapvaal	Barberton/Komite	10.1093/petrology/egg059	THE CONCENTRATION OF THE PLATINUM-GROUP ELEMENTS IN SOUTH AFRICAN KOMATIITES: IMPLICATIONS FOR MANTLE SOURCES, MELTING REGIME AND PGE FRACTIONATION DURING CRYSTALLIZATION	J. PETROL.	3480	0	-25.989	30.8585	0.01	IGNEOUS	VOLCANIC	UNKNOWN	KOMATIITE	44.91	39.78				0		0	0
K4	Africa	Kaapvaal	Barberton	10.1016/0899-5362(87)90007-8	THE JAMESTOWN OPHIOLITE COMPLEX, BARBERTON MOUNTAIN BELT: A SECTION THROUGH 3.5 GA OCEANIC CRUST	J. AFR. EARTH SCI.	3500	0	-25.9	31.22	0.01	IGNEOUS	VOLCANIC	UNKNOWN	KOMATIITE	49.74	14.97	6			2		32	2
K5	Africa	Kaapvaal	Barberton	10.1016/0899-5362(87)90007-8	THE JAMESTOWN OPHIOLITE COMPLEX, BARBERTON MOUNTAIN BELT: A SECTION THROUGH 3.5 GA OCEANIC CRUST	J. AFR. EARTH SCI.	3500	0	-25.9	31.22	0.01	IGNEOUS	VOLCANIC	MAFIC	KOMATIITE	45.71	18.51	5			2		2	2
K3	Africa	Kaapvaal	Barberton	10.1016/0899-5362(87)90007-8	THE JAMESTOWN OPHIOLITE COMPLEX, BARBERTON MOUNTAIN BELT: A SECTION THROUGH 3.5 GA OCEANIC CRUST	J. AFR. EARTH SCI.	3500	0	-25.9	31.22	0.01	IGNEOUS	VOLCANIC	UNKNOWN	KOMATIITE	43.17	20.23	5			2		12	2
VB17	Africa	Kaapvaal	Barberton	10.1016/0899-5362(87)90007-8	THE JAMESTOWN OPHIOLITE COMPLEX, BARBERTON MOUNTAIN BELT: A SECTION THROUGH 3.5 GA OCEANIC CRUST	J. AFR. EARTH SCI.	3500	0	-25.9	31.22	0.01	IGNEOUS	VOLCANIC	UNKNOWN	KOMATIITE	43.58	21.25
20-J	Africa	Kaapvaal	Barberton	10.1016/0899-5362(87)90007-8	THE JAMESTOWN OPHIOLITE COMPLEX, BARBERTON MOUNTAIN BELT: A SECTION THROUGH 3.5 GA OCEANIC CRUST	J. AFR. EARTH SCI.	3500	0	-25.9	31.22	0.01	IGNEOUS	VOLCANIC	UNKNOWN	KOMATIITE	37.3	38.7
SC19	Africa	Kaapvaal	Onverwacht/Schapenburg	10.1016/0016-7037(94)90519-3	THE ORIGIN OF FLUIDS AND THE EFFECTS OF METAMORPHISM ON THE PRIMARY CHEMICAL COMPOSITIONS OF BARBERTON KOMATIITES; NEW EVIDENCE FROM GEOCHEMICAL (REE) AND ISOTOPIC (ND, O, H) DATA	GEOCHIM. COSMOCHIM. ACTA	3549	0	-25.95	30.57	0.01	IGNEOUS	VOLCANIC	UNKNOWN	KOMATIITE	48.7	14.5				0		87	5
SC22	Africa	Kaapvaal	Onverwacht/Schapenburg	10.1016/0016-7037(94)90519-3	THE ORIGIN OF FLUIDS AND THE EFFECTS OF METAMORPHISM ON THE PRIMARY CHEMICAL COMPOSITIONS OF BARBERTON KOMATIITES; NEW EVIDENCE FROM GEOCHEMICAL (REE) AND ISOTOPIC (ND, O, H) DATA	GEOCHIM. COSMOCHIM. ACTA	3549	0	-25.95	30.57	0.01	IGNEOUS	VOLCANIC	UNKNOWN	KOMATIITE	49	15.4				3		75	5
SC18	Africa	Kaapvaal	Onverwacht/Schapenburg	10.1016/0016-7037(94)90519-3	THE ORIGIN OF FLUIDS AND THE EFFECTS OF METAMORPHISM ON THE PRIMARY CHEMICAL COMPOSITIONS OF BARBERTON KOMATIITES; NEW EVIDENCE FROM GEOCHEMICAL (REE) AND ISOTOPIC (ND, O, H) DATA	GEOCHIM. COSMOCHIM. ACTA	3549	0	-25.95	30.57	0.01	IGNEOUS	VOLCANIC	UNKNOWN	KOMATIITE	48.3	15.7				2		105	5
SC17	Africa	Kaapvaal	Onverwacht/Schapenburg	10.1016/0016-7037(94)90519-3	THE ORIGIN OF FLUIDS AND THE EFFECTS OF METAMORPHISM ON THE PRIMARY CHEMICAL COMPOSITIONS OF BARBERTON KOMATIITES; NEW EVIDENCE FROM GEOCHEMICAL (REE) AND ISOTOPIC (ND, O, H) DATA	GEOCHIM. COSMOCHIM. ACTA	3549	0	-25.95	30.57	0.01	IGNEOUS	VOLCANIC	UNKNOWN	KOMATIITE	49.4	15.8				0		75	4
SC16	Africa	Kaapvaal	Onverwacht/Schapenburg	10.1016/0016-7037(94)90519-3	THE ORIGIN OF FLUIDS AND THE EFFECTS OF METAMORPHISM ON THE PRIMARY CHEMICAL COMPOSITIONS OF BARBERTON KOMATIITES; NEW EVIDENCE FROM GEOCHEMICAL (REE) AND ISOTOPIC (ND, O, H) DATA	GEOCHIM. COSMOCHIM. ACTA	3549	0	-25.95	30.57	0.01	IGNEOUS	VOLCANIC	UNKNOWN	KOMATIITE	48.6	17.3				0		104	5	2.73	7.54		5.62
SC20	Africa	Kaapvaal	Onverwacht/Schapenburg	10.1016/0016-7037(94)90519-3	THE ORIGIN OF FLUIDS AND THE EFFECTS OF METAMORPHISM ON THE PRIMARY CHEMICAL COMPOSITIONS OF BARBERTON KOMATIITES; NEW EVIDENCE FROM GEOCHEMICAL (REE) AND ISOTOPIC (ND, O, H) DATA	GEOCHIM. COSMOCHIM. ACTA	3549	0	-25.95	30.57	0.01	IGNEOUS	VOLCANIC	UNKNOWN	KOMATIITE	48	18				5		68	5	2.91	7.77		5.794
SC21	Africa	Kaapvaal	Onverwacht/Schapenburg	10.1016/0016-7037(94)90519-3	THE ORIGIN OF FLUIDS AND THE EFFECTS OF METAMORPHISM ON THE PRIMARY CHEMICAL COMPOSITIONS OF BARBERTON KOMATIITES; NEW EVIDENCE FROM GEOCHEMICAL (REE) AND ISOTOPIC (ND, O, H) DATA	GEOCHIM. COSMOCHIM. ACTA	3549	0	-25.95	30.57	0.01	IGNEOUS	VOLCANIC	UNKNOWN	KOMATIITE	48.8	18.9				3		79	4	2.51	6.9		5.228
SC15	Africa	Kaapvaal	Onverwacht/Schapenburg	10.1016/0016-7037(94)90519-3	THE ORIGIN OF FLUIDS AND THE EFFECTS OF METAMORPHISM ON THE PRIMARY CHEMICAL COMPOSITIONS OF BARBERTON KOMATIITES; NEW EVIDENCE FROM GEOCHEMICAL (REE) AND ISOTOPIC (ND, O, H) DATA	GEOCHIM. COSMOCHIM. ACTA	3549	0	-25.95	30.57	0.01	IGNEOUS	VOLCANIC	UNKNOWN	KOMATIITE	48.8	19.6				1		51	5	3.17	6.62		5.47
C4	Africa	Kaapvaal	Onverwacht/Schapenburg	10.1016/0016-7037(94)90519-3	THE ORIGIN OF FLUIDS AND THE EFFECTS OF METAMORPHISM ON THE PRIMARY CHEMICAL COMPOSITIONS OF BARBERTON KOMATIITES; NEW EVIDENCE FROM GEOCHEMICAL (REE) AND ISOTOPIC (ND, O, H) DATA	GEOCHIM. COSMOCHIM. ACTA	3549	0	-25.95	30.57	0.01	IGNEOUS	VOLCANIC	UNKNOWN	KOMATIITE	45.7	25.5				0		82	2	1.71	4.69		3.712
C6	Africa	Kaapvaal	Onverwacht/Schapenburg	10.1016/0016-7037(94)90519-3	THE ORIGIN OF FLUIDS AND THE EFFECTS OF METAMORPHISM ON THE PRIMARY CHEMICAL COMPOSITIONS OF BARBERTON KOMATIITES; NEW EVIDENCE FROM GEOCHEMICAL (REE) AND ISOTOPIC (ND, O, H) DATA	GEOCHIM. COSMOCHIM. ACTA	3549	0	-25.95	30.57	0.01	IGNEOUS	VOLCANIC	UNKNOWN	KOMATIITE	45.3	25.9				0		70	2	1.46	3.94		3.254
P3	Africa	Kaapvaal	Onverwacht/Schapenburg	10.1016/0016-7037(94)90519-3	THE ORIGIN OF FLUIDS AND THE EFFECTS OF METAMORPHISM ON THE PRIMARY CHEMICAL COMPOSITIONS OF BARBERTON KOMATIITES; NEW EVIDENCE FROM GEOCHEMICAL (REE) AND ISOTOPIC (ND, O, H) DATA	GEOCHIM. COSMOCHIM. ACTA	3549	0	-25.95	30.57	0.01	IGNEOUS	VOLCANIC	UNKNOWN	KOMATIITE	47.1	26				0		69	4	1.68	4.69		3.57
C4	Africa	Kaapvaal	Onverwacht/Schapenburg	10.1016/j.chemgeo.2009.02.006	RE-OS ISOTOPE SYSTEMATICS AND HSE ABUNDANCES OF THE 3.5 GA SCHAPENBURG KOMATIITES, SOUTH AFRICA: HYDROUS MELTING OR PROLONGED SURVIVAL OF PRIMORDIAL HETEROGENEITIES IN THE MANTLE?	CHEM. GEOL.	3549	0	-25.95	30.57	0.01	IGNEOUS	VOLCANIC	UNKNOWN	KOMATIITE	46.4	26.1
PD4	Africa	Kaapvaal	Onverwacht/Schapenburg	10.1016/0016-7037(94)90519-3	THE ORIGIN OF FLUIDS AND THE EFFECTS OF METAMORPHISM ON THE PRIMARY CHEMICAL COMPOSITIONS OF BARBERTON KOMATIITES; NEW EVIDENCE FROM GEOCHEMICAL (REE) AND ISOTOPIC (ND, O, H) DATA	GEOCHIM. COSMOCHIM. ACTA	3549	0	-25.95	30.57	0.01	IGNEOUS	VOLCANIC	UNKNOWN	KOMATIITE	45.9	26.2				0		79	2				3.891
C5	Africa	Kaapvaal	Onverwacht/Schapenburg	10.1016/0016-7037(94)90519-3	THE ORIGIN OF FLUIDS AND THE EFFECTS OF METAMORPHISM ON THE PRIMARY CHEMICAL COMPOSITIONS OF BARBERTON KOMATIITES; NEW EVIDENCE FROM GEOCHEMICAL (REE) AND ISOTOPIC (ND, O, H) DATA	GEOCHIM. COSMOCHIM. ACTA	3549	0	-25.95	30.57	0.01	IGNEOUS	VOLCANIC	UNKNOWN	KOMATIITE	44.6	26.4				0		71	3	1.49	4.24		3.297
P5	Africa	Kaapvaal	Onverwacht/Schapenburg	10.1016/0016-7037(94)90519-3	THE ORIGIN OF FLUIDS AND THE EFFECTS OF METAMORPHISM ON THE PRIMARY CHEMICAL COMPOSITIONS OF BARBERTON KOMATIITES; NEW EVIDENCE FROM GEOCHEMICAL (REE) AND ISOTOPIC (ND, O, H) DATA	GEOCHIM. COSMOCHIM. ACTA	3549	0	-25.95	30.57	0.01	IGNEOUS	VOLCANIC	UNKNOWN	KOMATIITE	45.5	26.4				0		76	2				3.44
P4	Africa	Kaapvaal	Onverwacht/Schapenburg	10.1016/0016-7037(94)90519-3	THE ORIGIN OF FLUIDS AND THE EFFECTS OF METAMORPHISM ON THE PRIMARY CHEMICAL COMPOSITIONS OF BARBERTON KOMATIITES; NEW EVIDENCE FROM GEOCHEMICAL (REE) AND ISOTOPIC (ND, O, H) DATA	GEOCHIM. COSMOCHIM. ACTA	3549	0	-25.95	30.57	0.01	IGNEOUS	VOLCANIC	UNKNOWN	KOMATIITE	45.6	26.4				0		75	3				3.516
P3	Africa	Kaapvaal	Onverwacht/Schapenburg	10.1016/j.chemgeo.2009.02.006	RE-OS ISOTOPE SYSTEMATICS AND HSE ABUNDANCES OF THE 3.5 GA SCHAPENBURG KOMATIITES, SOUTH AFRICA: HYDROUS MELTING OR PROLONGED SURVIVAL OF PRIMORDIAL HETEROGENEITIES IN THE MANTLE?	CHEM. GEOL.	3549	0	-25.95	30.57	0.01	IGNEOUS	VOLCANIC	UNKNOWN	KOMATIITE	47	26.4
PD2	Africa	Kaapvaal	Onverwacht/Schapenburg	10.1016/0016-7037(94)90519-3	THE ORIGIN OF FLUIDS AND THE EFFECTS OF METAMORPHISM ON THE PRIMARY CHEMICAL COMPOSITIONS OF BARBERTON KOMATIITES; NEW EVIDENCE FROM GEOCHEMICAL (REE) AND ISOTOPIC (ND, O, H) DATA	GEOCHIM. COSMOCHIM. ACTA	3549	0	-25.95	30.57	0.01	IGNEOUS	VOLCANIC	UNKNOWN	KOMATIITE	45.9	26.5				0		65	2				3.844
P4	Africa	Kaapvaal	Onverwacht/Schapenburg	10.1016/j.chemgeo.2009.02.006	RE-OS ISOTOPE SYSTEMATICS AND HSE ABUNDANCES OF THE 3.5 GA SCHAPENBURG KOMATIITES, SOUTH AFRICA: HYDROUS MELTING OR PROLONGED SURVIVAL OF PRIMORDIAL HETEROGENEITIES IN THE MANTLE?	CHEM. GEOL.	3549	0	-25.95	30.57	0.01	IGNEOUS	VOLCANIC	UNKNOWN	KOMATIITE	46.3	26.8
PD3	Africa	Kaapvaal	Onverwacht/Schapenburg	10.1016/0016-7037(94)90519-3	THE ORIGIN OF FLUIDS AND THE EFFECTS OF METAMORPHISM ON THE PRIMARY CHEMICAL COMPOSITIONS OF BARBERTON KOMATIITES; NEW EVIDENCE FROM GEOCHEMICAL (REE) AND ISOTOPIC (ND, O, H) DATA	GEOCHIM. COSMOCHIM. ACTA	3549	0	-25.95	30.57	0.01	IGNEOUS	VOLCANIC	UNKNOWN	KOMATIITE	44.4	27				0		60	2	1.51	4.06		3.272
C5	Africa	Kaapvaal	Onverwacht/Schapenburg	10.1016/j.chemgeo.2009.02.006	RE-OS ISOTOPE SYSTEMATICS AND HSE ABUNDANCES OF THE 3.5 GA SCHAPENBURG KOMATIITES, SOUTH AFRICA: HYDROUS MELTING OR PROLONGED SURVIVAL OF PRIMORDIAL HETEROGENEITIES IN THE MANTLE?	CHEM. GEOL.	3549	0	-25.95	30.57	0.01	IGNEOUS	VOLCANIC	UNKNOWN	KOMATIITE	45.8	27.1
C6	Africa	Kaapvaal	Onverwacht/Schapenburg	10.1016/j.chemgeo.2009.02.006	RE-OS ISOTOPE SYSTEMATICS AND HSE ABUNDANCES OF THE 3.5 GA SCHAPENBURG KOMATIITES, SOUTH AFRICA: HYDROUS MELTING OR PROLONGED SURVIVAL OF PRIMORDIAL HETEROGENEITIES IN THE MANTLE?	CHEM. GEOL.	3549	0	-25.95	30.57	0.01	IGNEOUS	VOLCANIC	UNKNOWN	KOMATIITE	46.1	27.2
P5	Africa	Kaapvaal	Onverwacht/Schapenburg	10.1016/j.chemgeo.2009.02.006	RE-OS ISOTOPE SYSTEMATICS AND HSE ABUNDANCES OF THE 3.5 GA SCHAPENBURG KOMATIITES, SOUTH AFRICA: HYDROUS MELTING OR PROLONGED SURVIVAL OF PRIMORDIAL HETEROGENEITIES IN THE MANTLE?	CHEM. GEOL.	3549	0	-25.95	30.57	0.01	IGNEOUS	VOLCANIC	UNKNOWN	KOMATIITE	46.2	27.2
P2	Africa	Kaapvaal	Onverwacht/Schapenburg	10.1016/0016-7037(94)90519-3	THE ORIGIN OF FLUIDS AND THE EFFECTS OF METAMORPHISM ON THE PRIMARY CHEMICAL COMPOSITIONS OF BARBERTON KOMATIITES; NEW EVIDENCE FROM GEOCHEMICAL (REE) AND ISOTOPIC (ND, O, H) DATA	GEOCHIM. COSMOCHIM. ACTA	3549	0	-25.95	30.57	0.01	IGNEOUS	VOLCANIC	UNKNOWN	KOMATIITE	44.1	28.4				0		61	4				3.23
P2	Africa	Kaapvaal	Onverwacht/Schapenburg	10.1016/j.chemgeo.2009.02.006	RE-OS ISOTOPE SYSTEMATICS AND HSE ABUNDANCES OF THE 3.5 GA SCHAPENBURG KOMATIITES, SOUTH AFRICA: HYDROUS MELTING OR PROLONGED SURVIVAL OF PRIMORDIAL HETEROGENEITIES IN THE MANTLE?	CHEM. GEOL.	3549	0	-25.95	30.57	0.01	IGNEOUS	VOLCANIC	UNKNOWN	KOMATIITE	46.9	29.6
C3	Africa	Kaapvaal	Onverwacht/Schapenburg	10.1016/0016-7037(94)90519-3	THE ORIGIN OF FLUIDS AND THE EFFECTS OF METAMORPHISM ON THE PRIMARY CHEMICAL COMPOSITIONS OF BARBERTON KOMATIITES; NEW EVIDENCE FROM GEOCHEMICAL (REE) AND ISOTOPIC (ND, O, H) DATA	GEOCHIM. COSMOCHIM. ACTA	3549	0	-25.95	30.57	0.01	IGNEOUS	VOLCANIC	UNKNOWN	KOMATIITE	45.1	29.9				0		50	3	1.22	3.52		3.077
C1	Africa	Kaapvaal	Onverwacht/Schapenburg	10.1016/0016-7037(94)90519-3	THE ORIGIN OF FLUIDS AND THE EFFECTS OF METAMORPHISM ON THE PRIMARY CHEMICAL COMPOSITIONS OF BARBERTON KOMATIITES; NEW EVIDENCE FROM GEOCHEMICAL (REE) AND ISOTOPIC (ND, O, H) DATA	GEOCHIM. COSMOCHIM. ACTA	3549	0	-25.95	30.57	0.01	IGNEOUS	VOLCANIC	UNKNOWN	KOMATIITE	43.1	30				0		31	3	1.1	3.08		2.524
C3	Africa	Kaapvaal	Onverwacht/Schapenburg	10.1016/j.chemgeo.2009.02.006	RE-OS ISOTOPE SYSTEMATICS AND HSE ABUNDANCES OF THE 3.5 GA SCHAPENBURG KOMATIITES, SOUTH AFRICA: HYDROUS MELTING OR PROLONGED SURVIVAL OF PRIMORDIAL HETEROGENEITIES IN THE MANTLE?	CHEM. GEOL.	3549	0	-25.95	30.57	0.01	IGNEOUS	VOLCANIC	UNKNOWN	KOMATIITE	46	31.4
C2	Africa	Kaapvaal	Onverwacht/Schapenburg	10.1016/0016-7037(94)90519-3	THE ORIGIN OF FLUIDS AND THE EFFECTS OF METAMORPHISM ON THE PRIMARY CHEMICAL COMPOSITIONS OF BARBERTON KOMATIITES; NEW EVIDENCE FROM GEOCHEMICAL (REE) AND ISOTOPIC (ND, O, H) DATA	GEOCHIM. COSMOCHIM. ACTA	3549	0	-25.95	30.57	0.01	IGNEOUS	VOLCANIC	UNKNOWN	KOMATIITE	39.5	31.8				0		2	2	0.96	2.73		2.228
PD1	Africa	Kaapvaal	Onverwacht/Schapenburg	10.1016/0016-7037(94)90519-3	THE ORIGIN OF FLUIDS AND THE EFFECTS OF METAMORPHISM ON THE PRIMARY CHEMICAL COMPOSITIONS OF BARBERTON KOMATIITES; NEW EVIDENCE FROM GEOCHEMICAL (REE) AND ISOTOPIC (ND, O, H) DATA	GEOCHIM. COSMOCHIM. ACTA	3549	0	-25.95	30.57	0.01	IGNEOUS	VOLCANIC	UNKNOWN	KOMATIITE	40.1	31.8				0		19	2				1.91
P1	Africa	Kaapvaal	Onverwacht/Schapenburg	10.1016/0016-7037(94)90519-3	THE ORIGIN OF FLUIDS AND THE EFFECTS OF METAMORPHISM ON THE PRIMARY CHEMICAL COMPOSITIONS OF BARBERTON KOMATIITES; NEW EVIDENCE FROM GEOCHEMICAL (REE) AND ISOTOPIC (ND, O, H) DATA	GEOCHIM. COSMOCHIM. ACTA	3549	0	-25.95	30.57	0.01	IGNEOUS	VOLCANIC	UNKNOWN	KOMATIITE	41.3	31.8				0		21	3				2.11
C1	Africa	Kaapvaal	Onverwacht/Schapenburg	10.1016/j.chemgeo.2009.02.006	RE-OS ISOTOPE SYSTEMATICS AND HSE ABUNDANCES OF THE 3.5 GA SCHAPENBURG KOMATIITES, SOUTH AFRICA: HYDROUS MELTING OR PROLONGED SURVIVAL OF PRIMORDIAL HETEROGENEITIES IN THE MANTLE?	CHEM. GEOL.	3549	0	-25.95	30.57	0.01	IGNEOUS	VOLCANIC	UNKNOWN	KOMATIITE	45.4	32.6
P1	Africa	Kaapvaal	Onverwacht/Schapenburg	10.1016/j.chemgeo.2009.02.006	RE-OS ISOTOPE SYSTEMATICS AND HSE ABUNDANCES OF THE 3.5 GA SCHAPENBURG KOMATIITES, SOUTH AFRICA: HYDROUS MELTING OR PROLONGED SURVIVAL OF PRIMORDIAL HETEROGENEITIES IN THE MANTLE?	CHEM. GEOL.	3549	0	-25.95	30.57	0.01	IGNEOUS	VOLCANIC	UNKNOWN	KOMATIITE	44	33.2
C2	Africa	Kaapvaal	Onverwacht/Schapenburg	10.1016/j.chemgeo.2009.02.006	RE-OS ISOTOPE SYSTEMATICS AND HSE ABUNDANCES OF THE 3.5 GA SCHAPENBURG KOMATIITES, SOUTH AFRICA: HYDROUS MELTING OR PROLONGED SURVIVAL OF PRIMORDIAL HETEROGENEITIES IN THE MANTLE?	CHEM. GEOL.	3549	0	-25.95	30.57	0.01	IGNEOUS	VOLCANIC	UNKNOWN	KOMATIITE	43.3	35.3
19	Africa	Kaapvaal	Onverwacht	10.1007/BF00375286	EFFECTS OF ALTERATION ON ELEMENT DISTRIBUTIONS IN ARCHEAN THOLEIITES FROM THE BARBERTON GREENSTONE BELT, SOUTH AFRICA	CONTRIB. MINERAL. PETROL.	3560	0	-26.13	30.98	0.01	IGNEOUS	VOLCANIC	UNKNOWN	KOMATIITE	51.7	12.5	17	0.57		16	0.59	196	13	18	39		19
TJAKASTAD-1	Africa	Kaapvaal	Onverwacht	10.1016/j.epsl.2015.03.051	KOMATIITES CONSTRAIN MOLYBDENUM ISOTOPE COMPOSITION OF THE EARTH^S MANTLE	EARTH PLANET. SCI. LETT.	3560	0	-26	31	0.01	IGNEOUS	VOLCANIC	UNKNOWN	KOMATIITE	55.87	12.76							1.8	1.68	4.77		3.68
17	Africa	Kaapvaal	Onverwacht	10.1007/BF00375286	EFFECTS OF ALTERATION ON ELEMENT DISTRIBUTIONS IN ARCHEAN THOLEIITES FROM THE BARBERTON GREENSTONE BELT, SOUTH AFRICA	CONTRIB. MINERAL. PETROL.	3560	0	-26.13	30.98	0.01	IGNEOUS	VOLCANIC	UNKNOWN	KOMATIITE	51	12.8	27	0.57		8.4	0.31	161	17	15	43		21
5050	Africa	Kaapvaal	Onverwacht	10.1007/BF00376732	KOMATIITES OF THE ONVERWACHT GROUP, S. AFRICA: REE GEOCHEMISTRY, SM/ND AGE AND MANTLE EVOLUTION	CONTRIB. MINERAL. PETROL.	3560	0	-26	30.5	0.01	IGNEOUS	VOLCANIC	UNKNOWN	KOMATIITE	46.48	12.88				3		52	4
TJAKASTAD-12	Africa	Kaapvaal	Onverwacht	10.1016/j.epsl.2015.03.051	KOMATIITES CONSTRAIN MOLYBDENUM ISOTOPE COMPOSITION OF THE EARTH^S MANTLE	EARTH PLANET. SCI. LETT.	3560	0	-26	31	0.01	IGNEOUS	VOLCANIC	UNKNOWN	KOMATIITE	53.81	13.72							1.7	3.88	8.42		4.87
5048	Africa	Kaapvaal	Onverwacht	10.1007/BF00376732	KOMATIITES OF THE ONVERWACHT GROUP, S. AFRICA: REE GEOCHEMISTRY, SM/ND AGE AND MANTLE EVOLUTION	CONTRIB. MINERAL. PETROL.	3560	0	-26	30.5	0.01	IGNEOUS	VOLCANIC	UNKNOWN	KOMATIITE	45.72	19.43				2		30	4
SG3	Africa	Kaapvaal	Onverwacht	10.1144/GSL.SP.1994.081.01.11	THE GEOLOGY AND GEOCHEMISTRY OF THE LOWER ULTRAMAFIC UNIT OF THE ONVERWACHT GROUP AND A PROPOSED NEW CLASS OF IGNEOUS ROCKS	SPEC. PUBL. GEOL. SOC. S. AFR.	3560	0	-26.13	30.98	0.01	IGNEOUS	VOLCANIC	UNKNOWN	KOMATIITE	46.32	19.61
SG80	Africa	Kaapvaal	Onverwacht	10.1130/B30852.1	THE GEOLOGY AND GEOCHEMISTRY OF THE LOWER ULTRAMAFIC UNIT OF THE ONVERWACHT GROUP AND A PROPOSED NEW CLASS OF IGNEOUS ROCKS	SPEC. PUBL. GEOL. SOC. S. AFR.	3560	0	-26.13	30.98	0.01	IGNEOUS	VOLCANIC	UNKNOWN	KOMATIITE	46.85	20.97
SG3	Africa	Kaapvaal	Onverwacht	10.1144/GSL.SP.1994.081.01.11	KOMATIITES: GEOCHEMISTRY AND GENESIS	CAN. MINERAL.	3560	0	-26.13	30.98	0.01	IGNEOUS	VOLCANIC	UNKNOWN	KOMATIITE	49.1	21.2	58			3		24	2
87J	Africa	Kaapvaal	Onverwacht	10.1016/j.jseaes.2011.08.019	THE GEOLOGY AND GEOCHEMISTRY OF THE LOWER ULTRAMAFIC UNIT OF THE ONVERWACHT GROUP AND A PROPOSED NEW CLASS OF IGNEOUS ROCKS	SPEC. PUBL. GEOL. SOC. S. AFR.	3560	0	-26	30.5	0.01	IGNEOUS	VOLCANIC	UNKNOWN	KOMATIITE	46.29	21.99
87J	Africa	Kaapvaal	Onverwacht	10.1007/BF00375516	PETROGENESIS OF ARCHEAN ULTRABASIC AND BASIC VOLCANICS: EVIDENCE FROM RARE EARTH ELEMENTS	CONTRIB. MINERAL. PETROL.	3560	0	-26	30.5	0.01	IGNEOUS	VOLCANIC	UNKNOWN	KOMATIITE	47.63	22.78								2.23	6.15		5.29
88J	Africa	Kaapvaal	Onverwacht	10.1007/s00410-014-1032-4	THE GEOLOGY AND GEOCHEMISTRY OF THE LOWER ULTRAMAFIC UNIT OF THE ONVERWACHT GROUP AND A PROPOSED NEW CLASS OF IGNEOUS ROCKS	SPEC. PUBL. GEOL. SOC. S. AFR.	3560	0	-26	30.5	0.01	IGNEOUS	VOLCANIC	UNKNOWN	KOMATIITE	44.85	24.96
JV40B	Africa	Kaapvaal	Onverwacht	10.1016/j.jsames.2003.12.003	THE GEOLOGY OF THE SCHAPENBURG GREENSTONE REMNANT AND SURROUNDING ARCHEAN GRANITIC TERRANE SOUTH OF BADPLAAS, EASTERN TRANSVAAL	SPEC. PUBL. GEOL. SOC. S. AFR.	3560	0	-26.1	30.5	0.01	IGNEOUS	VOLCANIC	UNKNOWN	KOMATIITE	46.64	25.38
JV40A	Africa	Kaapvaal	Onverwacht	10.1139/e86-178	THE GEOLOGY OF THE SCHAPENBURG GREENSTONE REMNANT AND SURROUNDING ARCHEAN GRANITIC TERRANE SOUTH OF BADPLAAS, EASTERN TRANSVAAL	SPEC. PUBL. GEOL. SOC. S. AFR.	3560	0	-26.1	30.5	0.01	IGNEOUS	VOLCANIC	UNKNOWN	KOMATIITE	46	26.7
SA39	Africa	Kaapvaal	Onverwacht	10.1007/BF00376732	KOMATIITES OF THE ONVERWACHT GROUP, S. AFRICA: REE GEOCHEMISTRY, SM/ND AGE AND MANTLE EVOLUTION	CONTRIB. MINERAL. PETROL.	3560	0	-26	30.5	0.01	IGNEOUS	VOLCANIC	UNKNOWN	KOMATIITE	38.26	32.86				0.26		1.17	0.1	0.731			1.733
P9-153	North America	Laurentia/Superior	Abitibi	10.1139/E09-066	GEOCHEMISTRY OF MUNRO TOWNSHIP BASALTS		2700	0	48.2	-80.1	0.01	IGNEOUS	VOLCANIC	MAFIC	KOMATIITE	49.88	12.06	45			3.7		144	2.9
46.6	North America	Laurentia/Superior	Abitibi	10.1007/BF00307288	DIFFERENTIATION PROCESSES IN AN UNUSUAL IRON-RICH ALUMINA-POOR ARCHEAN ULTRAMAFIC/MAFIC IGNEOUS BODY, ONTARIO	CONTRIB. MINERAL. PETROL.	2700	0	47.9	-80	0.01	IGNEOUS	VOLCANIC	UNKNOWN	KOMATIITE	44.55	12.12
C+99:40053	North America	Laurentia/Superior	Abitibi	10.1007/s00410-014-1084-5	FRED^S FLOW (CANADA) AND MURPHY WELL (AUSTRALIA): THICK KOMATIITIC LAVA FLOWS WITH CONTRASTING COMPOSITIONS, EMPLACEMENT MECHANISM AND WATER CONTENTS	CONTRIB. MINERAL. PETROL.	2700	0	48.2	-80.1	0.01	IGNEOUS	VOLCANIC	UNKNOWN	KOMATIITE	50.4	12.18	941.7	0.03	2.33	3.66	1	2141	0.94	1.25	3.61	0.61	3.45
T11	North America	Laurentia/Superior	Abitibi	10.1029/94JB00544	SILICATE-PEROVSKITE AND MAJORITE SIGNATURE KOMATIITES FROM THE ARCHEAN ABITIBI GREENSTONE BELT: IMPLICATIONS FOR EARLY MANTLE DIFFERENTIATION AND STRATIFICATION	J. GEOPHYS. RES.	2700	0	48.47	-81.4	0.01	IGNEOUS	VOLCANIC	UNKNOWN	KOMATIITE	49.1	12.3
P9-153	North America	Laurentia/Superior	Abitibi	10.1139/E09-066	RARE EARTH ELEMENTS IN A THICK, LAYERED KOMATIITE LAVA FLOW	YEAR BOOK CARNEGIE INST. WASHINGTON	2700	0	48.2	-80.1	0.01	IGNEOUS	VOLCANIC	MAFIC	KOMATIITE	50.2	12.3									3.96		3.49
SA-1158	North America	Laurentia/Superior	Abitibi	10.1093/petrology/18.2.319	KOMATIITIC AND IRON-RICH THOLEIITIC LAVAS OF MUNRO TOWNSHIP, NORTHEAST ONTARIO	J. PETROL.	2700	0	48.6	-80.5	0.01	IGNEOUS	VOLCANIC	UNKNOWN	KOMATIITE	46.2	12.4
F8	North America	Laurentia/Superior	Abitibi	10.2113/gsecongeo.81.5.1242	PLATINUM-GROUP ELEMENT DISTRIBUTION IN KOMATIITIC AND THOLEIITIC VOLCANIC ROCKS FROM MUNRO TOWNSHIP, ONTARIO	ECON. GEOL.	2700	0	48.2	-80.1	0.01	IGNEOUS	VOLCANIC	UNKNOWN	KOMATIITE		12.58
185	North America	Laurentia/Superior	Abitibi	10.1130/0091-7613(1977)5<590:GOAKFM>2.0.CO;2	GENESIS OF ARCHEAN KOMATIITES FROM MUNRO TOWNSHIP, ONTARIO: TRACE-ELEMENT EVIDENCE	GEOLOGY	2700	0	48.2	-80.1	0.01	IGNEOUS	VOLCANIC	UNKNOWN	KOMATIITE	47.2	12.6	20			0.2		75			4.05		3.21
P9-185	North America	Laurentia/Superior	Abitibi	10.1093/petrology/18.2.319	KOMATIITIC AND IRON-RICH THOLEIITIC LAVAS OF MUNRO TOWNSHIP, NORTHEAST ONTARIO	J. PETROL.	2700	0	48.6	-80.5	0.01	IGNEOUS	VOLCANIC	UNKNOWN	KOMATIITE	47.2	12.6				0.2		75
SR-27	North America	Laurentia/Superior	Abitibi	10.1093/petrology/egn044	THE PETROGENESIS AND MANTLE SOURCE OF ARCHAEAN FERROPICRITES FROM THE WESTERN SUPERIOR PROVINCE, ONTARIO, CANADA	J. PETROL.	2700	0	48.7924	-79.6444	0.01	IGNEOUS	VOLCANIC	UNKNOWN	KOMATIITE	38.26	12.78		1	1	18.1		115.7	12
M658	North America	Laurentia/Superior	Abitibi	10.1093/petrology/37.6.1261	ALTERATION OF A KOMATIITE FLOW FROM ALEXO, ONTARIO, CANADA	J. PETROL.	2700	0	48.47	-81.4	0.01	IGNEOUS	VOLCANIC	UNKNOWN	KOMATIITE	40.6	12.8	210.2			1.31	0.15	2216.1		1.47	3.63		3.27
1-36	North America	Laurentia/Superior	Abitibi	10.1016/0009-2541(94)00126-S	ORIGIN OF ARCHEAN FERROPICRITES: GEOCHEMICAL CONSTRAINTS FROM THE BOSTON CREEK FLOW, ABITIBI GREENSTONE BELT, ONTARIO, CANADA	CHEM. GEOL.	2700	0	47.9	-80	0.01	IGNEOUS	VOLCANIC	UNKNOWN	KOMATIITE	47.64	12.96	59	2.4		19		252	10	13.3	26.8		13.5
T9	North America	Laurentia/Superior	Abitibi	10.1029/94JB00544	SILICATE-PEROVSKITE AND MAJORITE SIGNATURE KOMATIITES FROM THE ARCHEAN ABITIBI GREENSTONE BELT: IMPLICATIONS FOR EARLY MANTLE DIFFERENTIATION AND STRATIFICATION	J. GEOPHYS. RES.	2700	0	48.47	-81.4	0.01	IGNEOUS	VOLCANIC	UNKNOWN	KOMATIITE	49.5	13
F14	North America	Laurentia/Superior	Abitibi	10.2113/gsecongeo.81.5.1242	PLATINUM-GROUP ELEMENT DISTRIBUTION IN KOMATIITIC AND THOLEIITIC VOLCANIC ROCKS FROM MUNRO TOWNSHIP, ONTARIO	ECON. GEOL.	2700	0	48.2	-80.1	0.01	IGNEOUS	VOLCANIC	UNKNOWN	KOMATIITE		13.46
T10	North America	Laurentia/Superior	Abitibi	10.1016/S0016-7037(97)00269-X	GEOCHEMICAL CHARACTERISTICS OF ALUMINUM DEPLETED AND UNDEPLETED KOMATIITES AND HREE-ENRICHED LOW-TI THOLEIITES, WESTERN ABITIBI GREENSTONE BELT: A HETEROGENEOUS MANTLE PLUME-CONVERGENT MARGIN ENVIRONMENT	GEOCHIM. COSMOCHIM. ACTA	2700	0	48.47	-81.4	0.01	IGNEOUS	VOLCANIC	UNKNOWN	KOMATIITE	52.3	13.7	935.6	0.021		0.378		2160.5	0.89	1.02	3.32	0.552	3
H11-05-58.55	North America	Laurentia/Superior	Abitibi	10.1007/s00126-016-0644-1	TRACING SOURCES OF CRUSTAL CONTAMINATION USING MULTIPLE S AND FE ISOTOPES IN THE HART KOMATIITE-ASSOCIATED NI-CU-PGE SULFIDE DEPOSIT, ABITIBI GREENSTONE BELT, ONTARIO, CANADA	MINER. DEPOSITA	2700	0	49	-79.4	0.01	IGNEOUS	VOLCANIC	UNKNOWN	KOMATIITE	35.07	13.87							9.179	86.97
M641	North America	Laurentia/Superior	Abitibi	10.1007/s00410-014-1084-5	FRED^S FLOW (CANADA) AND MURPHY WELL (AUSTRALIA): THICK KOMATIITIC LAVA FLOWS WITH CONTRASTING COMPOSITIONS, EMPLACEMENT MECHANISM AND WATER CONTENTS	CONTRIB. MINERAL. PETROL.	2700	0	48.2	-80.1	0.01	IGNEOUS	VOLCANIC	UNKNOWN	KOMATIITE	50.5	13.89
132	North America	Laurentia/Superior	Abitibi	10.1130/0091-7613(1977)5<590:GOAKFM>2.0.CO;2	GENESIS OF ARCHEAN KOMATIITES FROM MUNRO TOWNSHIP, ONTARIO: TRACE-ELEMENT EVIDENCE	GEOLOGY	2700	0	48.2	-80.1	0.01	IGNEOUS	VOLCANIC	UNKNOWN	KOMATIITE	48.3	13.9	11			1		41			5.04		3.8
P9-132	North America	Laurentia/Superior	Abitibi	10.1093/petrology/18.2.319	KOMATIITIC AND IRON-RICH THOLEIITIC LAVAS OF MUNRO TOWNSHIP, NORTHEAST ONTARIO	J. PETROL.	2700	0	48.6	-80.5	0.01	IGNEOUS	VOLCANIC	UNKNOWN	KOMATIITE	48.3	13.9				1		41
P9-167	North America	Laurentia/Superior	Abitibi	10.1016/j.chemer.2004.01.002	RARE EARTH ELEMENTS IN A THICK, LAYERED KOMATIITE LAVA FLOW	YEAR BOOK CARNEGIE INST. WASHINGTON	2700	0	48.2	-80.1	0.01	IGNEOUS	VOLCANIC	UNKNOWN	KOMATIITE	49.6	13.9									3.62		3.31
10	North America	Laurentia/Superior	Abitibi	10.1017/S0016756800016630	ENRICHED KOMATIITIC BASALTS FROM NEWTON TOWNSHIP, ONTARIO; THEIR GENESIS BY CRUSTAL CONTAMINATION OF DEPLETED KOMATIITE MAGMA	GEOL. MAG.	2700	0	48.47	-81.4	0.01	IGNEOUS	VOLCANIC	UNKNOWN	KOMATIITE	50.75	13.94							3.5
P9-167	North America	Laurentia/Superior	Abitibi	10.1016/j.chemer.2004.01.002	GEOCHEMISTRY OF MUNRO TOWNSHIP BASALTS		2700	0	48.2	-80.1	0.01	IGNEOUS	VOLCANIC	UNKNOWN	KOMATIITE	49.18	14	25			3		46	1.4
F7	North America	Laurentia/Superior	Abitibi	10.2113/gsecongeo.81.5.1242	PLATINUM-GROUP ELEMENT DISTRIBUTION IN KOMATIITIC AND THOLEIITIC VOLCANIC ROCKS FROM MUNRO TOWNSHIP, ONTARIO	ECON. GEOL.	2700	0	48.2	-80.1	0.01	IGNEOUS	VOLCANIC	UNKNOWN	KOMATIITE		14.08
F1	North America	Laurentia/Superior	Abitibi	10.2113/gsecongeo.81.5.1242	PLATINUM-GROUP ELEMENT DISTRIBUTION IN KOMATIITIC AND THOLEIITIC VOLCANIC ROCKS FROM MUNRO TOWNSHIP, ONTARIO	ECON. GEOL.	2700	0	48.2	-80.1	0.01	IGNEOUS	VOLCANIC	UNKNOWN	KOMATIITE		14.12
GP-16	North America	Laurentia/Superior	Abitibi	10.1093/petrology/egn044	THE PETROGENESIS AND MANTLE SOURCE OF ARCHAEAN FERROPICRITES FROM THE WESTERN SUPERIOR PROVINCE, ONTARIO, CANADA	J. PETROL.	2700	0	48.4234	-81.8164	0.01	IGNEOUS	VOLCANIC	UNKNOWN	KOMATIITE	46.66	14.2	116.872	0	2.4	40.3	4.4	26.3	13.2	6.87548	19.8104	2.94427	13.6517
15	North America	Laurentia/Superior	Abitibi	10.1016/S0301-9268(99)00101-1	A CRUSTALLY CONTAMINATED KOMATIITIC DYKE-SILL-LAVA COMPLEX, ABITIBI GREENSTONE BELT, ONTARIO	PREC. RESEARCH	2700	0	49	-79.37	0.01	IGNEOUS	VOLCANIC	UNKNOWN	KOMATIITE	54.2	14.2	9			0		10	2
NEW20	North America	Laurentia/Superior	Abitibi	10.1007/BF00371241	LOW- AND HIGH-ALUMINA KOMATIITES FROM A LATE ARCHEAN SEQUENCE, NEWTON TOWNSHIP, ONTARIO	CONTRIB. MINERAL. PETROL.	2700	0	48.47	-81.4	0.01	IGNEOUS	VOLCANIC	UNKNOWN	KOMATIITE	48.43	14.43				8		76		1.61	4.62		4.13
NEW20	North America	Laurentia/Superior	Abitibi	10.1017/S0016756800016630	ENRICHED KOMATIITIC BASALTS FROM NEWTON TOWNSHIP, ONTARIO; THEIR GENESIS BY CRUSTAL CONTAMINATION OF DEPLETED KOMATIITE MAGMA	GEOL. MAG.	2700	0	48.47	-81.4	0.01	IGNEOUS	VOLCANIC	UNKNOWN	KOMATIITE	48.43	14.43							2.8	1.61	4.62		4.13
H08-80-134.65	North America	Laurentia/Superior	Abitibi	10.1007/s00126-016-0644-1	TRACING SOURCES OF CRUSTAL CONTAMINATION USING MULTIPLE S AND FE ISOTOPES IN THE HART KOMATIITE-ASSOCIATED NI-CU-PGE SULFIDE DEPOSIT, ABITIBI GREENSTONE BELT, ONTARIO, CANADA	MINER. DEPOSITA	2700	0	49	-79.4	0.01	IGNEOUS	VOLCANIC	UNKNOWN	KOMATIITE		14.4933							0.39	0.2
47.1	North America	Laurentia/Superior	Abitibi	10.1007/BF00307288	DIFFERENTIATION PROCESSES IN AN UNUSUAL IRON-RICH ALUMINA-POOR ARCHEAN ULTRAMAFIC/MAFIC IGNEOUS BODY, ONTARIO	CONTRIB. MINERAL. PETROL.	2700	0	47.9	-80	0.01	IGNEOUS	VOLCANIC	UNKNOWN	KOMATIITE	46.06	14.51
6	North America	Laurentia/Superior	Abitibi	10.1016/j.lithos.2009.06.025	GEOLOGY AND PETROGENESIS OF THE ARCHEAN ABITIBI BELT IN THE KIRKLAND LAKE AREA, ONTARIO	ONTARIO GEOL. SURV. MISC. PAP.	2700	0	48.2	-80	0.01	IGNEOUS	VOLCANIC	UNKNOWN	KOMATIITE	47.61	14.59			13
M635	North America	Laurentia/Superior	Abitibi	10.1007/s00410-014-1084-5	FRED^S FLOW (CANADA) AND MURPHY WELL (AUSTRALIA): THICK KOMATIITIC LAVA FLOWS WITH CONTRASTING COMPOSITIONS, EMPLACEMENT MECHANISM AND WATER CONTENTS	CONTRIB. MINERAL. PETROL.	2700	0	48.2	-80.1	0.01	IGNEOUS	VOLCANIC	UNKNOWN	KOMATIITE	51	14.64
GP-18	North America	Laurentia/Superior	Abitibi	10.1093/petrology/egn044	THE PETROGENESIS AND MANTLE SOURCE OF ARCHAEAN FERROPICRITES FROM THE WESTERN SUPERIOR PROVINCE, ONTARIO, CANADA	J. PETROL.	2700	0	48.4294	-81.81	0.01	IGNEOUS	VOLCANIC	UNKNOWN	KOMATIITE	47.19	14.65		1.3	1.7	43.9		50.9	41.7
F4	North America	Laurentia/Superior	Abitibi	10.2113/gsecongeo.81.5.1242	PLATINUM-GROUP ELEMENT DISTRIBUTION IN KOMATIITIC AND THOLEIITIC VOLCANIC ROCKS FROM MUNRO TOWNSHIP, ONTARIO	ECON. GEOL.	2700	0	48.2	-80.1	0.01	IGNEOUS	VOLCANIC	UNKNOWN	KOMATIITE		14.84
SA-2056	North America	Laurentia/Superior	Abitibi	10.1093/petrology/18.2.319	KOMATIITIC AND IRON-RICH THOLEIITIC LAVAS OF MUNRO TOWNSHIP, NORTHEAST ONTARIO	J. PETROL.	2700	0	48.6	-80.5	0.01	IGNEOUS	VOLCANIC	UNKNOWN	KOMATIITE	43.1	14.9
NEW39	North America	Laurentia/Superior	Abitibi	10.1007/BF00371241	LOW- AND HIGH-ALUMINA KOMATIITES FROM A LATE ARCHEAN SEQUENCE, NEWTON TOWNSHIP, ONTARIO	CONTRIB. MINERAL. PETROL.	2700	0	48.47	-81.4	0.01	IGNEOUS	VOLCANIC	UNKNOWN	KOMATIITE	51.28	14.99				7		99		2.84	8.17		5.8
M-666	North America	Laurentia/Superior	Abitibi	10.1093/petrology/27.2.279	DIFFERENTIATION OF KOMATIITE FLOWS	J. PETROL.	2700	0	48.47	-81.4	0.01	IGNEOUS	VOLCANIC	UNKNOWN	KOMATIITE	44.7	15
T2	North America	Laurentia/Superior	Abitibi	10.1016/0016-7037(93)90357-3	HFSE/REE FRACTIONATIONS RECORDED IN THREE KOMATIITE-BASALT SEQUENCES, ARCHEAN ABITIBI GREENSTONE BELT; IMPLICATIONS FOR MULTIPLE PLUME SOURCES AND DEPTHS	GEOCHIM. COSMOCHIM. ACTA	2700	0	48.47	-81.4	0.01	IGNEOUS	VOLCANIC	UNKNOWN	KOMATIITE	46.8	15.1							0.93	0.94	2.81	0.5	2.61
J29	North America	Laurentia/Superior	Abitibi	10.1016/0009-2541(94)00126-S	ORIGIN OF ARCHEAN FERROPICRITES: GEOCHEMICAL CONSTRAINTS FROM THE BOSTON CREEK FLOW, ABITIBI GREENSTONE BELT, ONTARIO, CANADA	CHEM. GEOL.	2700	0	47.9	-80	0.01	IGNEOUS	VOLCANIC	UNKNOWN	KOMATIITE	48.96	15.22	0	0.7		3		56	8	6.9	14		8.22
2	North America	Laurentia/Superior	Abitibi	10.2113/gscanmin.43.5.1759	THE SPINIFEX LAYER OF THE BOSTON CREEK FERROPICRITE, ABITIBI BELT, ONTARIO: MINERALOGICAL AND GEOCHEMICAL EVIDENCE FOR AN UNUSUAL HISTORY OF CLINOPYROXENE GROWTH AND MAGMA RECHARGE	CAN. MINERAL.	2700	0	47.9	-80	0.01	IGNEOUS	VOLCANIC	UNKNOWN	KOMATIITE	48.12	15.24	16	0.21		3.9	0.6	59	7.6	6.47	16.2	2.345	11.5
SR-28	North America	Laurentia/Superior	Abitibi	10.1093/petrology/egn044	THE PETROGENESIS AND MANTLE SOURCE OF ARCHAEAN FERROPICRITES FROM THE WESTERN SUPERIOR PROVINCE, ONTARIO, CANADA	J. PETROL.	2700	0	48.7924	-79.6444	0.01	IGNEOUS	VOLCANIC	UNKNOWN	KOMATIITE	38.73	15.28		0	1.2	10.6		98.2	13.2
SA-1157	North America	Laurentia/Superior	Abitibi	10.1093/petrology/18.2.319	KOMATIITIC AND IRON-RICH THOLEIITIC LAVAS OF MUNRO TOWNSHIP, NORTHEAST ONTARIO	J. PETROL.	2700	0	48.6	-80.5	0.01	IGNEOUS	VOLCANIC	UNKNOWN	KOMATIITE	44.9	15.3
M640	North America	Laurentia/Superior	Abitibi	10.1007/s00410-014-1084-5	FRED^S FLOW (CANADA) AND MURPHY WELL (AUSTRALIA): THICK KOMATIITIC LAVA FLOWS WITH CONTRASTING COMPOSITIONS, EMPLACEMENT MECHANISM AND WATER CONTENTS	CONTRIB. MINERAL. PETROL.	2700	0	48.2	-80.1	0.01	IGNEOUS	VOLCANIC	UNKNOWN	KOMATIITE	48.7	15.31
1-43	North America	Laurentia/Superior	Abitibi	10.1016/0009-2541(94)00126-S	ORIGIN OF ARCHEAN FERROPICRITES: GEOCHEMICAL CONSTRAINTS FROM THE BOSTON CREEK FLOW, ABITIBI GREENSTONE BELT, ONTARIO, CANADA	CHEM. GEOL.	2700	0	47.9	-80	0.01	IGNEOUS	VOLCANIC	UNKNOWN	KOMATIITE	48.76	15.36	23	6.6		2		66	7	6.5	14.3		9.1
J29	North America	Laurentia/Superior	Abitibi	10.1139/e87-237	PETROGRAPHY AND GEOCHEMISTRY OF AN UNUSUAL FE-RICH BASALTIC KOMATIITE FROM BOSTON TOWNSHIP, NORTHEASTERN ONTARIO	CAN. J. EARTH SCI.	2700	0	47.9	-80	0.01	IGNEOUS	VOLCANIC	UNKNOWN	KOMATIITE	47.19	15.39	21		10			99
H11-16-396.4	North America	Laurentia/Superior	Abitibi	10.1007/s00126-016-0644-1	TRACING SOURCES OF CRUSTAL CONTAMINATION USING MULTIPLE S AND FE ISOTOPES IN THE HART KOMATIITE-ASSOCIATED NI-CU-PGE SULFIDE DEPOSIT, ABITIBI GREENSTONE BELT, ONTARIO, CANADA	MINER. DEPOSITA	2700	0	49	-79.4	0.01	IGNEOUS	VOLCANIC	UNKNOWN	KOMATIITE		15.4551							0.65	1.4
GP-1	North America	Laurentia/Superior	Abitibi	10.1093/petrology/egn044	THE PETROGENESIS AND MANTLE SOURCE OF ARCHAEAN FERROPICRITES FROM THE WESTERN SUPERIOR PROVINCE, ONTARIO, CANADA	J. PETROL.	2700	0	48.4472	-81.729	0.01	IGNEOUS	VOLCANIC	UNKNOWN	KOMATIITE	48.33	15.48	8.12	0	3.2	0	0	17	11.8	8.97	24.11	3.36	14.76
GP-17	North America	Laurentia/Superior	Abitibi	10.1093/petrology/egn044	THE PETROGENESIS AND MANTLE SOURCE OF ARCHAEAN FERROPICRITES FROM THE WESTERN SUPERIOR PROVINCE, ONTARIO, CANADA	J. PETROL.	2700	0	48.4273	-81.8189	0.01	IGNEOUS	VOLCANIC	UNKNOWN	KOMATIITE	42.05	15.51	16.3182	1	2.2	1.4		102.2	10.6	8.19101	22.7073	3.44437	15.68
SR-30	North America	Laurentia/Superior	Abitibi	10.1093/petrology/egn044	THE PETROGENESIS AND MANTLE SOURCE OF ARCHAEAN FERROPICRITES FROM THE WESTERN SUPERIOR PROVINCE, ONTARIO, CANADA	J. PETROL.	2700	0	48.7933	-79.6444	0.01	IGNEOUS	VOLCANIC	UNKNOWN	KOMATIITE	40.13	15.55		1	0	35.2		96.5	15.4
DY-37	North America	Laurentia/Superior	Wawa	10.1093/petrology/egn044	THE PETROGENESIS AND MANTLE SOURCE OF ARCHAEAN FERROPICRITES FROM THE WESTERN SUPERIOR PROVINCE, ONTARIO, CANADA	J. PETROL.	2700	0	48.78	-85.03	0.01	IGNEOUS	VOLCANIC	UNKNOWN	KOMATIITE	45.49	15.61	36	0.1	2.1	1.6	0.8	13.7	1.3	2.4	6.78	1.02	5.47
GP-15	North America	Laurentia/Superior	Abitibi	10.1093/petrology/egn044	THE PETROGENESIS AND MANTLE SOURCE OF ARCHAEAN FERROPICRITES FROM THE WESTERN SUPERIOR PROVINCE, ONTARIO, CANADA	J. PETROL.	2700	0	48.4224	-81.8164	0.01	IGNEOUS	VOLCANIC	UNKNOWN	KOMATIITE	41.58	15.62	40.7017	1.6	2.6	33.3	4.2	100.1	12.3	13.3766	29.5292	3.90434	17.0185
M638	North America	Laurentia/Superior	Abitibi	10.1007/s00410-014-1084-5	FRED^S FLOW (CANADA) AND MURPHY WELL (AUSTRALIA): THICK KOMATIITIC LAVA FLOWS WITH CONTRASTING COMPOSITIONS, EMPLACEMENT MECHANISM AND WATER CONTENTS	CONTRIB. MINERAL. PETROL.	2700	0	48.2	-80.1	0.01	IGNEOUS	VOLCANIC	UNKNOWN	KOMATIITE	46.7	15.78
9	North America	Laurentia/Superior	Abitibi	10.1016/S0301-9268(99)00101-1	A CRUSTALLY CONTAMINATED KOMATIITIC DYKE-SILL-LAVA COMPLEX, ABITIBI GREENSTONE BELT, ONTARIO	PREC. RESEARCH	2700	0	49	-79.37	0.01	IGNEOUS	VOLCANIC	UNKNOWN	KOMATIITE	52.5	15.8	19			0		30	0	3.04	8.28	1.21	5.7
F2	North America	Laurentia/Superior	Abitibi	10.2113/gsecongeo.81.5.1242	PLATINUM-GROUP ELEMENT DISTRIBUTION IN KOMATIITIC AND THOLEIITIC VOLCANIC ROCKS FROM MUNRO TOWNSHIP, ONTARIO	ECON. GEOL.	2700	0	48.2	-80.1	0.01	IGNEOUS	VOLCANIC	UNKNOWN	KOMATIITE		15.89
F6	North America	Laurentia/Superior	Abitibi	10.2113/gsecongeo.81.5.1242	PLATINUM-GROUP ELEMENT DISTRIBUTION IN KOMATIITIC AND THOLEIITIC VOLCANIC ROCKS FROM MUNRO TOWNSHIP, ONTARIO	ECON. GEOL.	2700	0	48.2	-80.1	0.01	IGNEOUS	VOLCANIC	UNKNOWN	KOMATIITE		15.92
-36.6	North America	Laurentia/Superior	Abitibi	10.1007/BF00307288	DIFFERENTIATION PROCESSES IN AN UNUSUAL IRON-RICH ALUMINA-POOR ARCHEAN ULTRAMAFIC/MAFIC IGNEOUS BODY, ONTARIO	CONTRIB. MINERAL. PETROL.	2700	0	47.9	-80	0.01	IGNEOUS	VOLCANIC	UNKNOWN	KOMATIITE	44.45	16.07
P9-155	North America	Laurentia/Superior	Abitibi	10.1016/0012-821X(78)90009-2	GEOCHEMISTRY OF MUNRO TOWNSHIP BASALTS		2700	0	48.2	-80.1	0.01	IGNEOUS	VOLCANIC	UNKNOWN	KOMATIITE	46.68	16.35	24			3		53	0.2
T10	North America	Laurentia/Superior	Abitibi	10.1029/94JB00544	SILICATE-PEROVSKITE AND MAJORITE SIGNATURE KOMATIITES FROM THE ARCHEAN ABITIBI GREENSTONE BELT: IMPLICATIONS FOR EARLY MANTLE DIFFERENTIATION AND STRATIFICATION	J. GEOPHYS. RES.	2700	0	48.47	-81.4	0.01	IGNEOUS	VOLCANIC	UNKNOWN	KOMATIITE	48.7	16.4
C55	North America	Laurentia/Superior	Abitibi	10.1007/s00410-014-1084-5	FRED^S FLOW (CANADA) AND MURPHY WELL (AUSTRALIA): THICK KOMATIITIC LAVA FLOWS WITH CONTRASTING COMPOSITIONS, EMPLACEMENT MECHANISM AND WATER CONTENTS	CONTRIB. MINERAL. PETROL.	2700	0	48.2	-80.1	0.01	IGNEOUS	VOLCANIC	UNKNOWN	KOMATIITE	47.5	16.63	20.7	0.03	5.36	1.87	1.34	652.8	0.87	1.05	3.16	0.54	3.09
M639	North America	Laurentia/Superior	Abitibi	10.1007/s00410-014-1084-5	FRED^S FLOW (CANADA) AND MURPHY WELL (AUSTRALIA): THICK KOMATIITIC LAVA FLOWS WITH CONTRASTING COMPOSITIONS, EMPLACEMENT MECHANISM AND WATER CONTENTS	CONTRIB. MINERAL. PETROL.	2700	0	48.2	-80.1	0.01	IGNEOUS	VOLCANIC	UNKNOWN	KOMATIITE	49	16.66
GP-11	North America	Laurentia/Superior	Abitibi	10.1093/petrology/egn044	THE PETROGENESIS AND MANTLE SOURCE OF ARCHAEAN FERROPICRITES FROM THE WESTERN SUPERIOR PROVINCE, ONTARIO, CANADA	J. PETROL.	2700	0	48.4168	-81.8191	0.01	IGNEOUS	VOLCANIC	UNKNOWN	KOMATIITE	42.85	16.76		1.3	2.8	86.8		85.2	15.4
SA-2059	North America	Laurentia/Superior	Abitibi	10.1093/petrology/18.2.319	KOMATIITIC AND IRON-RICH THOLEIITIC LAVAS OF MUNRO TOWNSHIP, NORTHEAST ONTARIO	J. PETROL.	2700	0	48.6	-80.5	0.01	IGNEOUS	VOLCANIC	UNKNOWN	KOMATIITE	43.3	16.8
P9-155	North America	Laurentia/Superior	Abitibi	10.1016/0012-821X(78)90009-2	RARE EARTH ELEMENTS IN A THICK, LAYERED KOMATIITE LAVA FLOW	YEAR BOOK CARNEGIE INST. WASHINGTON	2700	0	48.2	-80.1	0.01	IGNEOUS	VOLCANIC	UNKNOWN	KOMATIITE	47.1	16.8									3.51		3.18
5	North America	Laurentia/Superior	Abitibi	10.2343/geochemj.18.287	GEOLOGY AND PETROGENESIS OF THE ARCHEAN ABITIBI BELT IN THE KIRKLAND LAKE AREA, ONTARIO	ONTARIO GEOL. SURV. MISC. PAP.	2700	0	48.2	-80	0.01	IGNEOUS	VOLCANIC	UNKNOWN	KOMATIITE	41.51	16.84			18
BCF2-21	North America	Laurentia/Superior	Abitibi	10.1007/s00710-002-0194-3	HYDROMAGMATIC AMPHIBOLE IN KOMATIITIC, THOLEIITIC AND FERROPICRITIC UNITS, ABITIBI GREENSTONE BELT, ONTARIO AND QUEBEC: EVIDENCE FOR ARCHEAN WET BASIC AND ULTRABASIC MELTS	MINERAL. PETROL.	2700	0	47.9	-80	0.01	IGNEOUS	VOLCANIC	UNKNOWN	KOMATIITE	47.09	16.91
2-21	North America	Laurentia/Superior	Abitibi	10.1016/S0009-2541(00)00358-2	OS ISOTOPE CONSTRAINTS ON THE ORIGIN OF THE 2.7 GA BOSTON CREEK FLOW, ONTARIO, CANADA	CHEM. GEOL.	2700	0	47.9	-80	0.01	IGNEOUS	VOLCANIC	UNKNOWN	KOMATIITE	46.88	16.95
95-354	North America	Laurentia/Superior	Abitibi	10.1016/S0301-9268(02)00009-8	SPATIAL AND TEMPORAL VARIATIONS IN THE GEOCHEMISTRY OF KOMATIITES AND KOMATIITIC BASALTS IN THE ABITIBI GREENSTONE BELT	PREC. RESEARCH	2700	0	48	-80	0.01	IGNEOUS	VOLCANIC	UNKNOWN	KOMATIITE	48.93	17.1		0.05					1	1.39	3.7	0.59	3.11
SR-5	North America	Laurentia/Superior	Abitibi	10.1093/petrology/egn044	THE PETROGENESIS AND MANTLE SOURCE OF ARCHAEAN FERROPICRITES FROM THE WESTERN SUPERIOR PROVINCE, ONTARIO, CANADA	J. PETROL.	2700	0	48.8082	-79.6474	0.01	IGNEOUS	VOLCANIC	UNKNOWN	KOMATIITE	39.8	17.16		1.1	0	32		106.4	15.1
GP-19	North America	Laurentia/Superior	Abitibi	10.1093/petrology/egn044	THE PETROGENESIS AND MANTLE SOURCE OF ARCHAEAN FERROPICRITES FROM THE WESTERN SUPERIOR PROVINCE, ONTARIO, CANADA	J. PETROL.	2700	0	48.4405	-81.8009	0.01	IGNEOUS	VOLCANIC	UNKNOWN	KOMATIITE	42.18	17.34		0	1.2	1.4		60.7	12.2
SR-6	North America	Laurentia/Superior	Abitibi	10.1093/petrology/egn044	THE PETROGENESIS AND MANTLE SOURCE OF ARCHAEAN FERROPICRITES FROM THE WESTERN SUPERIOR PROVINCE, ONTARIO, CANADA	J. PETROL.	2700	0	48.8083	-79.6474	0.01	IGNEOUS	VOLCANIC	UNKNOWN	KOMATIITE	40.8	17.42		1.6	1.2	25.9		94.1	15.4
DH95-2	North America	Laurentia/Superior	Wawa	10.1016/S0040-1951(98)00002-X	THE LATE ARCHEAN SCHREIBER-HEMLO AND WHITE RIVER-DAYOHESSARAH GREENSTONE BELTS, SUPERIOR PROVINCE: COLLAGES OF OCEANIC PLATEAUS, OCEANIC ARCS, AND SUBDUCTION-ACCRETION COMPLEXES	TECTONOPHYSICS	2700	0	48.8	-85	0.01	IGNEOUS	VOLCANIC	UNKNOWN	KOMATIITE	49.2	17.5	10	0.22		1.3	1.1	31	5.8	4.1	13	1.9	9.1
DH95-2	North America	Laurentia/Superior	Wawa	10.1016/S0301-9268(98)00110-7	GEOCHEMICAL DIVERSITY IN OCEANIC KOMATIITES AND BASALTS FROM THE LATE ARCHEAN WAWA GREENSTONE BELTS, SUPERIOR PROVINCE, CANADA: TRACE ELEMENT AND ND ISOTOPE EVIDENCE FOR A HETEROGENEOUS MANTLE	PREC. RESEARCH	2700	0	48.8	-85	0.01	IGNEOUS	VOLCANIC	UNKNOWN	KOMATIITE	49.25	17.5							5.89	4.17	12.86	1.97	9.28
SR-26	North America	Laurentia/Superior	Abitibi	10.1093/petrology/egn044	THE PETROGENESIS AND MANTLE SOURCE OF ARCHAEAN FERROPICRITES FROM THE WESTERN SUPERIOR PROVINCE, ONTARIO, CANADA	J. PETROL.	2700	0	48.7925	-79.6445	0.01	IGNEOUS	VOLCANIC	UNKNOWN	KOMATIITE	37.16	17.51		1.1	1.5	2.8		64.5	12.6
DY-14	North America	Laurentia/Superior	Wawa	10.1093/petrology/egn044	THE PETROGENESIS AND MANTLE SOURCE OF ARCHAEAN FERROPICRITES FROM THE WESTERN SUPERIOR PROVINCE, ONTARIO, CANADA	J. PETROL.	2700	0	48.78	-85.03	0.01	IGNEOUS	VOLCANIC	UNKNOWN	KOMATIITE	46.47	17.56	7.34	0.1	1.4	0		20.2	1.3	1.76	4.15	0.61	3.25
SR-3	North America	Laurentia/Superior	Abitibi	10.1093/petrology/egn044	THE PETROGENESIS AND MANTLE SOURCE OF ARCHAEAN FERROPICRITES FROM THE WESTERN SUPERIOR PROVINCE, ONTARIO, CANADA	J. PETROL.	2700	0	48.8082	-79.6474	0.01	IGNEOUS	VOLCANIC	UNKNOWN	KOMATIITE	40.95	17.57	22	1.1	1.6	23.3	4.4	110.7	13.9	10.2	27.4	3.95	17.7
GP-20	North America	Laurentia/Superior	Abitibi	10.1093/petrology/egn044	THE PETROGENESIS AND MANTLE SOURCE OF ARCHAEAN FERROPICRITES FROM THE WESTERN SUPERIOR PROVINCE, ONTARIO, CANADA	J. PETROL.	2700	0	48.4176	-81.7925	0.01	IGNEOUS	VOLCANIC	UNKNOWN	KOMATIITE	42.35	17.57	4.89087	0	1.7	1.1	0	79.2	11.6	11.0613	26.8337	3.72764	16.4175
SR-1	North America	Laurentia/Superior	Abitibi	10.1093/petrology/egn044	THE PETROGENESIS AND MANTLE SOURCE OF ARCHAEAN FERROPICRITES FROM THE WESTERN SUPERIOR PROVINCE, ONTARIO, CANADA	J. PETROL.	2700	0	48.8083	-79.6473	0.01	IGNEOUS	VOLCANIC	UNKNOWN	KOMATIITE	41.31	17.65		0	1.1	22.6		96.1	14
GP-10	North America	Laurentia/Superior	Abitibi	10.1093/petrology/egn044	THE PETROGENESIS AND MANTLE SOURCE OF ARCHAEAN FERROPICRITES FROM THE WESTERN SUPERIOR PROVINCE, ONTARIO, CANADA	J. PETROL.	2700	0	48.4168	-81.8191	0.01	IGNEOUS	VOLCANIC	UNKNOWN	KOMATIITE	41.84	17.8	85.6976	0	2	17.7	2	98.1	18.2	19.9801	49.1457	6.6741	29.1814
GP-13	North America	Laurentia/Superior	Abitibi	10.1093/petrology/egn044	THE PETROGENESIS AND MANTLE SOURCE OF ARCHAEAN FERROPICRITES FROM THE WESTERN SUPERIOR PROVINCE, ONTARIO, CANADA	J. PETROL.	2700	0	48.4234	-81.8189	0.01	IGNEOUS	VOLCANIC	UNKNOWN	KOMATIITE	43.79	17.81		0	2.7	38.2		83	12.5
P9-235	North America	Laurentia/Superior	Abitibi	10.1093/petrology/18.2.319	KOMATIITIC AND IRON-RICH THOLEIITIC LAVAS OF MUNRO TOWNSHIP, NORTHEAST ONTARIO	J. PETROL.	2700	0	48.6	-80.5	0.01	IGNEOUS	VOLCANIC	UNKNOWN	KOMATIITE	49.6	17.9
DY-12	North America	Laurentia/Superior	Wawa	10.1093/petrology/egn044	THE PETROGENESIS AND MANTLE SOURCE OF ARCHAEAN FERROPICRITES FROM THE WESTERN SUPERIOR PROVINCE, ONTARIO, CANADA	J. PETROL.	2700	0	48.78	-85.03	0.01	IGNEOUS	VOLCANIC	UNKNOWN	KOMATIITE	43.83	17.91	14	0	1.4	1.2	1.1	74.6	1.1	3.48	7.94	1.05	4.39
LM-35	North America	Laurentia/Superior	Abitibi	10.1093/petrology/egn044	THE PETROGENESIS AND MANTLE SOURCE OF ARCHAEAN FERROPICRITES FROM THE WESTERN SUPERIOR PROVINCE, ONTARIO, CANADA	J. PETROL.	2700	0	49.0568	-79.0335	0.01	IGNEOUS	VOLCANIC	UNKNOWN	KOMATIITE	44.81	17.98		1.1	10.6	35		65	10.7
M634	North America	Laurentia/Superior	Abitibi	10.1007/s00410-014-1084-5	FRED^S FLOW (CANADA) AND MURPHY WELL (AUSTRALIA): THICK KOMATIITIC LAVA FLOWS WITH CONTRASTING COMPOSITIONS, EMPLACEMENT MECHANISM AND WATER CONTENTS	CONTRIB. MINERAL. PETROL.	2700	0	48.2	-80.1	0.01	IGNEOUS	VOLCANIC	UNKNOWN	KOMATIITE	48.3	18
H11-13C-301.6	North America	Laurentia/Superior	Abitibi	10.1007/s00126-016-0644-1	TRACING SOURCES OF CRUSTAL CONTAMINATION USING MULTIPLE S AND FE ISOTOPES IN THE HART KOMATIITE-ASSOCIATED NI-CU-PGE SULFIDE DEPOSIT, ABITIBI GREENSTONE BELT, ONTARIO, CANADA	MINER. DEPOSITA	2700	0	49	-79.4	0.01	IGNEOUS	VOLCANIC	UNKNOWN	KOMATIITE		18.0089							1.14	1.8
H11-11-407	North America	Laurentia/Superior	Abitibi	10.1007/s00126-016-0644-1	TRACING SOURCES OF CRUSTAL CONTAMINATION USING MULTIPLE S AND FE ISOTOPES IN THE HART KOMATIITE-ASSOCIATED NI-CU-PGE SULFIDE DEPOSIT, ABITIBI GREENSTONE BELT, ONTARIO, CANADA	MINER. DEPOSITA	2700	0	49	-79.4	0.01	IGNEOUS	VOLCANIC	UNKNOWN	KOMATIITE		18.042							1.03	1
19	North America	Laurentia/Superior	Abitibi	10.1007/BF00371241	LOW- AND HIGH-ALUMINA KOMATIITES FROM A LATE ARCHEAN SEQUENCE, NEWTON TOWNSHIP, ONTARIO	CONTRIB. MINERAL. PETROL.	2700	0	48.47	-81.4	0.01	IGNEOUS	VOLCANIC	UNKNOWN	KOMATIITE	47.84	18.12				7		442
M636	North America	Laurentia/Superior	Abitibi	10.1007/s00410-014-1084-5	FRED^S FLOW (CANADA) AND MURPHY WELL (AUSTRALIA): THICK KOMATIITIC LAVA FLOWS WITH CONTRASTING COMPOSITIONS, EMPLACEMENT MECHANISM AND WATER CONTENTS	CONTRIB. MINERAL. PETROL.	2700	0	48.2	-80.1	0.01	IGNEOUS	VOLCANIC	UNKNOWN	KOMATIITE	48.6	18.17	917	0.04	0.54	2.02	0.51	118.3	0.94	1.34	3.74	0.6	3.2
SR-48	North America	Laurentia/Superior	Abitibi	10.1093/petrology/egn044	THE PETROGENESIS AND MANTLE SOURCE OF ARCHAEAN FERROPICRITES FROM THE WESTERN SUPERIOR PROVINCE, ONTARIO, CANADA	J. PETROL.	2700	0	48.8079	-79.6477	0.01	IGNEOUS	VOLCANIC	UNKNOWN	KOMATIITE	37.41	18.26	20.3344	0	1.4	5.8		93	13.2	14.0412	32.2122	4.26831	18.5013
SR-4	North America	Laurentia/Superior	Abitibi	10.1093/petrology/egn044	THE PETROGENESIS AND MANTLE SOURCE OF ARCHAEAN FERROPICRITES FROM THE WESTERN SUPERIOR PROVINCE, ONTARIO, CANADA	J. PETROL.	2700	0	48.808	-79.6474	0.01	IGNEOUS	VOLCANIC	UNKNOWN	KOMATIITE	37.98	18.34	25	1.2	0	22.9	3.9	167.3	11.9	15.5	36	4.53	17.25
DY-29	North America	Laurentia/Superior	Wawa	10.1093/petrology/egn044	THE PETROGENESIS AND MANTLE SOURCE OF ARCHAEAN FERROPICRITES FROM THE WESTERN SUPERIOR PROVINCE, ONTARIO, CANADA	J. PETROL.	2700	0	48.78	-85.03	0.01	IGNEOUS	VOLCANIC	UNKNOWN	KOMATIITE	45.27	18.36	11.7	0.1	1.3	0		47.5	0.9	1.43	3.57	0.55	2.95
4	North America	Laurentia/Superior	Abitibi	10.1007/BF00371241	LOW- AND HIGH-ALUMINA KOMATIITES FROM A LATE ARCHEAN SEQUENCE, NEWTON TOWNSHIP, ONTARIO	CONTRIB. MINERAL. PETROL.	2700	0	48.47	-81.4	0.01	IGNEOUS	VOLCANIC	UNKNOWN	KOMATIITE	48.22	18.43				9		233		1.81	4.41		3.42
SR-17	North America	Laurentia/Superior	Abitibi	10.1093/petrology/egn044	THE PETROGENESIS AND MANTLE SOURCE OF ARCHAEAN FERROPICRITES FROM THE WESTERN SUPERIOR PROVINCE, ONTARIO, CANADA	J. PETROL.	2700	0	48.8069	-79.6474	0.01	IGNEOUS	VOLCANIC	UNKNOWN	KOMATIITE	41.39	18.49	17	1.1	0	14.4	3.4	104.4	14.9	10.7	25.6	3.34	13.97
GP-9	North America	Laurentia/Superior	Abitibi	10.1093/petrology/egn044	THE PETROGENESIS AND MANTLE SOURCE OF ARCHAEAN FERROPICRITES FROM THE WESTERN SUPERIOR PROVINCE, ONTARIO, CANADA	J. PETROL.	2700	0	48.4247	-81.8205	0.01	IGNEOUS	VOLCANIC	UNKNOWN	KOMATIITE	41.53	18.53		1.1	0	1.3		165.2	13.4
DY-34	North America	Laurentia/Superior	Wawa	10.1093/petrology/egn044	THE PETROGENESIS AND MANTLE SOURCE OF ARCHAEAN FERROPICRITES FROM THE WESTERN SUPERIOR PROVINCE, ONTARIO, CANADA	J. PETROL.	2700	0	48.78	-85.03	0.01	IGNEOUS	VOLCANIC	UNKNOWN	KOMATIITE	45.97	18.6		0.1	0	5.9		55.7	1
P6	North America	Laurentia/Superior	Abitibi	10.1016/S0016-7037(97)00269-X	GEOCHEMICAL CHARACTERISTICS OF ALUMINUM DEPLETED AND UNDEPLETED KOMATIITES AND HREE-ENRICHED LOW-TI THOLEIITES, WESTERN ABITIBI GREENSTONE BELT: A HETEROGENEOUS MANTLE PLUME-CONVERGENT MARGIN ENVIRONMENT	GEOCHIM. COSMOCHIM. ACTA	2700	0	48.6	-80.5	0.01	IGNEOUS	VOLCANIC	UNKNOWN	KOMATIITE	46.4	18.6	123	0.01		3.25		51.2	0.539	0.487	1.51	0.28	1.88
DY-28	North America	Laurentia/Superior	Wawa	10.1093/petrology/egn044	THE PETROGENESIS AND MANTLE SOURCE OF ARCHAEAN FERROPICRITES FROM THE WESTERN SUPERIOR PROVINCE, ONTARIO, CANADA	J. PETROL.	2700	0	48.78	-85.03	0.01	IGNEOUS	VOLCANIC	UNKNOWN	KOMATIITE	44.89	18.66		0.1	1.4	0		40.5	0.8
DY-31	North America	Laurentia/Superior	Wawa	10.1093/petrology/egn044	THE PETROGENESIS AND MANTLE SOURCE OF ARCHAEAN FERROPICRITES FROM THE WESTERN SUPERIOR PROVINCE, ONTARIO, CANADA	J. PETROL.	2700	0	48.78	-85.03	0.01	IGNEOUS	VOLCANIC	UNKNOWN	KOMATIITE	45.35	18.69	38	0.1	1.3	3.5	1.4	50.6	0.8	1.55	3.8	0.53	2.91
P9-115	North America	Laurentia/Superior	Abitibi	10.1093/petrology/18.2.319	KOMATIITIC AND IRON-RICH THOLEIITIC LAVAS OF MUNRO TOWNSHIP, NORTHEAST ONTARIO	J. PETROL.	2700	0	48.6	-80.5	0.01	IGNEOUS	VOLCANIC	UNKNOWN	KOMATIITE	41.9	18.7
DY-30	North America	Laurentia/Superior	Wawa	10.1093/petrology/egn044	THE PETROGENESIS AND MANTLE SOURCE OF ARCHAEAN FERROPICRITES FROM THE WESTERN SUPERIOR PROVINCE, ONTARIO, CANADA	J. PETROL.	2700	0	48.78	-85.03	0.01	IGNEOUS	VOLCANIC	UNKNOWN	KOMATIITE	45.83	18.75	10	0.1	0	0	0.7	43.7	0.6	1.33	3.5	0.51	2.85
M610	North America	Laurentia/Superior	Abitibi	10.1007/978-3-642-70001-9_5	MAGMA MIXING IN KOMATIITIC LAVAS FROM MUNRO TOWNSHIP, ONTARIO		2700	0	48.2	-80.1	0.01	IGNEOUS	VOLCANIC	UNKNOWN	KOMATIITE	46.95	18.9
4	North America	Laurentia/Superior	Abitibi	10.1016/j.gca.2013.07.032	GEOLOGY AND PETROGENESIS OF THE ARCHEAN ABITIBI BELT IN THE KIRKLAND LAKE AREA, ONTARIO	ONTARIO GEOL. SURV. MISC. PAP.	2700	0	48.2	-80	0.01	IGNEOUS	VOLCANIC	UNKNOWN	KOMATIITE	45.39	18.94			17
DY-18	North America	Laurentia/Superior	Wawa	10.1093/petrology/egn044	THE PETROGENESIS AND MANTLE SOURCE OF ARCHAEAN FERROPICRITES FROM THE WESTERN SUPERIOR PROVINCE, ONTARIO, CANADA	J. PETROL.	2700	0	48.78	-85.03	0.01	IGNEOUS	VOLCANIC	UNKNOWN	KOMATIITE	45.51	19.01	5	0.1	0	0.3	0.3	20.8	1.2	2.38	5.61	0.8	4.24
GP-7	North America	Laurentia/Superior	Abitibi	10.1093/petrology/egn044	THE PETROGENESIS AND MANTLE SOURCE OF ARCHAEAN FERROPICRITES FROM THE WESTERN SUPERIOR PROVINCE, ONTARIO, CANADA	J. PETROL.	2700	0	48.4276	-81.8223	0.01	IGNEOUS	VOLCANIC	UNKNOWN	KOMATIITE	40.08	19.1		1.8	2.2	1.5		65.9	17
DC112	North America	Laurentia/Superior	Abitibi	10.1139/e87-097	THE GEOCHEMISTRY OF KOMATIITES AND BASALTS FROM THE DEADMAN HILL AREA, MUNRO TOWNSHIP, ONTARIO, CANADA	CAN. J. EARTH SCI.	2700	0	48.48	-81.33	0.01	IGNEOUS	VOLCANIC	UNKNOWN	KOMATIITE	48.12	19.1	27			1		30	5
H07-56-182	North America	Laurentia/Superior	Abitibi	10.1007/s00126-016-0644-1	TRACING SOURCES OF CRUSTAL CONTAMINATION USING MULTIPLE S AND FE ISOTOPES IN THE HART KOMATIITE-ASSOCIATED NI-CU-PGE SULFIDE DEPOSIT, ABITIBI GREENSTONE BELT, ONTARIO, CANADA	MINER. DEPOSITA	2700	0	49	-79.4	0.01	IGNEOUS	VOLCANIC	UNKNOWN	KOMATIITE		19.1697							0.83	1.5
T1	North America	Laurentia/Superior	Abitibi	10.1016/0016-7037(93)90357-3	HFSE/REE FRACTIONATIONS RECORDED IN THREE KOMATIITE-BASALT SEQUENCES, ARCHEAN ABITIBI GREENSTONE BELT; IMPLICATIONS FOR MULTIPLE PLUME SOURCES AND DEPTHS	GEOCHIM. COSMOCHIM. ACTA	2700	0	48.47	-81.4	0.01	IGNEOUS	VOLCANIC	UNKNOWN	KOMATIITE	46.2	19.2							1.59	1.66	4.07	0.62	3.62
M633	North America	Laurentia/Superior	Abitibi	10.1007/s00410-014-1084-5	FRED^S FLOW (CANADA) AND MURPHY WELL (AUSTRALIA): THICK KOMATIITIC LAVA FLOWS WITH CONTRASTING COMPOSITIONS, EMPLACEMENT MECHANISM AND WATER CONTENTS	CONTRIB. MINERAL. PETROL.	2700	0	48.2	-80.1	0.01	IGNEOUS	VOLCANIC	UNKNOWN	KOMATIITE	46.7	19.24
P9-111	North America	Laurentia/Superior	Abitibi	10.1016/0012-821X(78)90009-2	GEOCHEMISTRY OF MUNRO TOWNSHIP BASALTS		2700	0	48.2	-80.1	0.01	IGNEOUS	VOLCANIC	UNKNOWN	KOMATIITE	45.85	19.26	13			2.5		4.4	1.5
H11-11-407	North America	Laurentia/Superior	Abitibi	10.1007/s00126-016-0644-1	TRACING SOURCES OF CRUSTAL CONTAMINATION USING MULTIPLE S AND FE ISOTOPES IN THE HART KOMATIITE-ASSOCIATED NI-CU-PGE SULFIDE DEPOSIT, ABITIBI GREENSTONE BELT, ONTARIO, CANADA	MINER. DEPOSITA	2700	0	49	-79.4	0.01	IGNEOUS	VOLCANIC	UNKNOWN	KOMATIITE	43.59	19.29							0.928	0.82
GP-8	North America	Laurentia/Superior	Abitibi	10.1093/petrology/egn044	THE PETROGENESIS AND MANTLE SOURCE OF ARCHAEAN FERROPICRITES FROM THE WESTERN SUPERIOR PROVINCE, ONTARIO, CANADA	J. PETROL.	2700	0	48.4269	-81.8207	0.01	IGNEOUS	VOLCANIC	UNKNOWN	KOMATIITE	40.26	19.35		1.1	1.5	6.6		69.6	17.5
DY-32	North America	Laurentia/Superior	Wawa	10.1093/petrology/egn044	THE PETROGENESIS AND MANTLE SOURCE OF ARCHAEAN FERROPICRITES FROM THE WESTERN SUPERIOR PROVINCE, ONTARIO, CANADA	J. PETROL.	2700	0	48.78	-85.03	0.01	IGNEOUS	VOLCANIC	UNKNOWN	KOMATIITE	45.59	19.35	23	0.1	1.6	3.1	1.5	41.4	0.9	2.23	5.04	0.71	2.91
GP-3	North America	Laurentia/Superior	Abitibi	10.1093/petrology/egn044	THE PETROGENESIS AND MANTLE SOURCE OF ARCHAEAN FERROPICRITES FROM THE WESTERN SUPERIOR PROVINCE, ONTARIO, CANADA	J. PETROL.	2700	0	48.4472	-81.7309	0.01	IGNEOUS	VOLCANIC	UNKNOWN	KOMATIITE	41.27	19.36	6.13261	0	2.7	0	0	51.2	15.1	5.08332	17.9955	3.16417	16.5874
M657	North America	Laurentia/Superior	Abitibi	10.1093/petrology/37.6.1261	ALTERATION OF A KOMATIITE FLOW FROM ALEXO, ONTARIO, CANADA	J. PETROL.	2700	0	48.47	-81.4	0.01	IGNEOUS	VOLCANIC	UNKNOWN	KOMATIITE	38.2	19.4	47.4			1.22	0.62	8.1		1.17	3.07		2.79
6485	North America	Laurentia/Superior	Abitibi	10.2113/gsecongeo.100.6.1169	CHALCOPHILE ELEMENT GEOCHEMISTRY AND METALLOGENESIS OF KOMATIITIC ROCKS IN THE ABITIBI GREENSTONE BELT, CANADA	ECON. GEOL.	2700	0	48.8617	-81.0724	0.01	IGNEOUS	VOLCANIC	UNKNOWN	KOMATIITE		19.5
P9-111	North America	Laurentia/Superior	Abitibi	10.1016/0012-821X(78)90009-2	RARE EARTH ELEMENTS IN A THICK, LAYERED KOMATIITE LAVA FLOW	YEAR BOOK CARNEGIE INST. WASHINGTON	2700	0	48.2	-80.1	0.01	IGNEOUS	VOLCANIC	UNKNOWN	KOMATIITE	46.3	19.6									2.79		2.77
M632	North America	Laurentia/Superior	Abitibi	10.1007/s00410-014-1084-5	FRED^S FLOW (CANADA) AND MURPHY WELL (AUSTRALIA): THICK KOMATIITIC LAVA FLOWS WITH CONTRASTING COMPOSITIONS, EMPLACEMENT MECHANISM AND WATER CONTENTS	CONTRIB. MINERAL. PETROL.	2700	0	48.2	-80.1	0.01	IGNEOUS	VOLCANIC	UNKNOWN	KOMATIITE	47.4	19.6
DY-33	North America	Laurentia/Superior	Wawa	10.1093/petrology/egn044	THE PETROGENESIS AND MANTLE SOURCE OF ARCHAEAN FERROPICRITES FROM THE WESTERN SUPERIOR PROVINCE, ONTARIO, CANADA	J. PETROL.	2700	0	48.78	-85.03	0.01	IGNEOUS	VOLCANIC	UNKNOWN	KOMATIITE	46.25	19.63	6.5	0.1	1.2	1		40.4	1	1.59	4.16	0.64	3.25
DY-35B	North America	Laurentia/Superior	Wawa	10.1093/petrology/egn044	THE PETROGENESIS AND MANTLE SOURCE OF ARCHAEAN FERROPICRITES FROM THE WESTERN SUPERIOR PROVINCE, ONTARIO, CANADA	J. PETROL.	2700	0	48.78	-85.03	0.01	IGNEOUS	VOLCANIC	UNKNOWN	KOMATIITE	45.37	19.69	15	0.1	1.2	1.5	1.1	45.3	0.9	1.86	4.49	0.65	3.78
2065	North America	Laurentia/Superior	Abitibi	10.1016/0009-2541(77)90003-1	THE GEOCHEMISTRY OF SOME ARCHEAN ULTRAMAFIC LAVAS	CHEM. GEOL.	2700	0	48.2	-80.1	0.01	IGNEOUS	VOLCANIC	UNKNOWN	KOMATIITE	43	19.7	11			4		11
M-665	North America	Laurentia/Superior	Abitibi	10.1093/petrology/37.6.1261	ALTERATION OF A KOMATIITE FLOW FROM ALEXO, ONTARIO, CANADA	J. PETROL.	2700	0	48.47	-81.4	0.01	IGNEOUS	VOLCANIC	UNKNOWN	KOMATIITE	43	19.7	56.3			3.11	0.65	12		1.08	2.73		2.46
GP-6	North America	Laurentia/Superior	Abitibi	10.1093/petrology/egn044	THE PETROGENESIS AND MANTLE SOURCE OF ARCHAEAN FERROPICRITES FROM THE WESTERN SUPERIOR PROVINCE, ONTARIO, CANADA	J. PETROL.	2700	0	48.4365	-81.7194	0.01	IGNEOUS	VOLCANIC	UNKNOWN	KOMATIITE	41.58	19.73		1.1	2.5	1.1		61.3	14.7
LM-28	North America	Laurentia/Superior	Abitibi	10.1093/petrology/egn044	THE PETROGENESIS AND MANTLE SOURCE OF ARCHAEAN FERROPICRITES FROM THE WESTERN SUPERIOR PROVINCE, ONTARIO, CANADA	J. PETROL.	2700	0	49.0593	-79.0378	0.01	IGNEOUS	VOLCANIC	UNKNOWN	KOMATIITE	34.58	19.75	7	0	1.6	3.1	0.8	37.4	5.4	2.35	4.87	0.67	3.96
DY-17	North America	Laurentia/Superior	Wawa	10.1093/petrology/egn044	THE PETROGENESIS AND MANTLE SOURCE OF ARCHAEAN FERROPICRITES FROM THE WESTERN SUPERIOR PROVINCE, ONTARIO, CANADA	J. PETROL.	2700	0	48.78	-85.03	0.01	IGNEOUS	VOLCANIC	UNKNOWN	KOMATIITE	44.53	19.8	6	0.1	1.7	0	0.7	18.3	1	1.46	3.88	0.6	3.39
NEW52	North America	Laurentia/Superior	Abitibi	10.1007/BF00371241	LOW- AND HIGH-ALUMINA KOMATIITES FROM A LATE ARCHEAN SEQUENCE, NEWTON TOWNSHIP, ONTARIO	CONTRIB. MINERAL. PETROL.	2700	0	48.47	-81.4	0.01	IGNEOUS	VOLCANIC	UNKNOWN	KOMATIITE	46.8	19.89				3		36			2.6		2.37
SA2-C	North America	Laurentia/Superior	Abitibi	10.2113/gsecongeo.81.5.1242	PLATINUM-GROUP ELEMENT DISTRIBUTION IN KOMATIITIC AND THOLEIITIC VOLCANIC ROCKS FROM MUNRO TOWNSHIP, ONTARIO	ECON. GEOL.	2700	0	48.6	-80.5	0.01	IGNEOUS	VOLCANIC	UNKNOWN	KOMATIITE		19.89
M657	North America	Laurentia/Superior	Abitibi	10.1093/petrology/27.2.279	DIFFERENTIATION OF KOMATIITE FLOWS	J. PETROL.	2700	0	48.47	-81.4	0.01	IGNEOUS	VOLCANIC	UNKNOWN	KOMATIITE	43.2	19.9				1		45		0.936	2.62		2.56
83LSJ-1008	North America	Laurentia/Superior	Abitibi	10.2113/gsecongeo.100.6.1169	CHALCOPHILE ELEMENT GEOCHEMISTRY AND METALLOGENESIS OF KOMATIITIC ROCKS IN THE ABITIBI GREENSTONE BELT, CANADA	ECON. GEOL.	2700	0	48.0238	-80.0087	0.01	IGNEOUS	VOLCANIC	UNKNOWN	KOMATIITE		19.9
218326	North America	Laurentia/Superior	Abitibi	10.1016/0012-821X(88)90060-X	COMPARATIVE RE-OS, SM-ND AND RB-SR ISOTOPE AND TRACE ELEMENT SYSTEMATICS FOR ARCHEAN KOMATIITE FLOWS FROM MUNRO TOWNSHIP, ABITIBI BELT, ONTARIO	EARTH PLANET. SCI. LETT.	2700	0	48.6	-80.5	0.01	IGNEOUS	VOLCANIC	UNKNOWN	KOMATIITE		19.9				0.882		13.97					1.861
GP-5	North America	Laurentia/Superior	Abitibi	10.1093/petrology/egn044	THE PETROGENESIS AND MANTLE SOURCE OF ARCHAEAN FERROPICRITES FROM THE WESTERN SUPERIOR PROVINCE, ONTARIO, CANADA	J. PETROL.	2700	0	48.4364	-81.7194	0.01	IGNEOUS	VOLCANIC	UNKNOWN	KOMATIITE	41.98	19.99	3.43976	0	1.4	1		71.7	14.6	9.03667	26.6224	4.05458	19.32
M631	North America	Laurentia/Superior	Abitibi	10.1007/s00410-014-1084-5	FRED^S FLOW (CANADA) AND MURPHY WELL (AUSTRALIA): THICK KOMATIITIC LAVA FLOWS WITH CONTRASTING COMPOSITIONS, EMPLACEMENT MECHANISM AND WATER CONTENTS	CONTRIB. MINERAL. PETROL.	2700	0	48.2	-80.1	0.01	IGNEOUS	VOLCANIC	UNKNOWN	KOMATIITE	47.8	20.09
LM-11	North America	Laurentia/Superior	Abitibi	10.1093/petrology/egn044	THE PETROGENESIS AND MANTLE SOURCE OF ARCHAEAN FERROPICRITES FROM THE WESTERN SUPERIOR PROVINCE, ONTARIO, CANADA	J. PETROL.	2700	0	49	-79	0.01	IGNEOUS	VOLCANIC	UNKNOWN	KOMATIITE	44.57	20.1		0.4	1.1	0.4		6.5	1.7
DY-16	North America	Laurentia/Superior	Wawa	10.1093/petrology/egn044	THE PETROGENESIS AND MANTLE SOURCE OF ARCHAEAN FERROPICRITES FROM THE WESTERN SUPERIOR PROVINCE, ONTARIO, CANADA	J. PETROL.	2700	0	48.78	-85.03	0.01	IGNEOUS	VOLCANIC	UNKNOWN	KOMATIITE	42.65	20.18		0.1	1.6	0		12.4	1.1
2038	North America	Laurentia/Superior	Abitibi	10.1016/0009-2541(77)90003-1	THE GEOCHEMISTRY OF SOME ARCHEAN ULTRAMAFIC LAVAS	CHEM. GEOL.	2700	0	48.2	-80.1	0.01	IGNEOUS	VOLCANIC	UNKNOWN	KOMATIITE	44.4	20.2	12			4.5		12
TXB43	North America	Laurentia/Superior	Abitibi	10.1016/0024-4937(85)90030-1	THE PETROGRAPHY AND GEOCHEMISTRY OF KOMATIITE FLOWS THE ABITIBI GREENSTONE BELT AND A MODEL FOR THEIR FORMATION	LITHOS	2700	0	48.47	-81.4	0.01	IGNEOUS	VOLCANIC	UNKNOWN	KOMATIITE	47.79	20.28				5		19		0.766	2.817
LM-26	North America	Laurentia/Superior	Abitibi	10.1093/petrology/egn044	THE PETROGENESIS AND MANTLE SOURCE OF ARCHAEAN FERROPICRITES FROM THE WESTERN SUPERIOR PROVINCE, ONTARIO, CANADA	J. PETROL.	2700	0	49	-79	0.01	IGNEOUS	VOLCANIC	UNKNOWN	KOMATIITE	45.13	20.29	89	2.3	1.4	14.9	2.7	263.6	5.2	122	258	31.3	122
LM-29	North America	Laurentia/Superior	Abitibi	10.1093/petrology/egn044	THE PETROGENESIS AND MANTLE SOURCE OF ARCHAEAN FERROPICRITES FROM THE WESTERN SUPERIOR PROVINCE, ONTARIO, CANADA	J. PETROL.	2700	0	49.0592	-79.0377	0.01	IGNEOUS	VOLCANIC	UNKNOWN	KOMATIITE	44.12	20.3	21	1.8	2.2	10.5	2.3	57.3	12.4	16.6	38.1	4.76	19.8
T1	North America	Laurentia/Superior	Abitibi	10.1016/S0016-7037(97)00269-X	GEOCHEMICAL CHARACTERISTICS OF ALUMINUM DEPLETED AND UNDEPLETED KOMATIITES AND HREE-ENRICHED LOW-TI THOLEIITES, WESTERN ABITIBI GREENSTONE BELT: A HETEROGENEOUS MANTLE PLUME-CONVERGENT MARGIN ENVIRONMENT	GEOCHIM. COSMOCHIM. ACTA	2700	0	48.47	-81.4	0.01	IGNEOUS	VOLCANIC	UNKNOWN	KOMATIITE	48.8	20.3	88.26	0.021		0.315		27.51	1.13	1.19	3.68	0.581	3.2
DH96-9	North America	Laurentia/Superior	Wawa	10.1016/S0301-9268(98)00110-7	GEOCHEMICAL DIVERSITY IN OCEANIC KOMATIITES AND BASALTS FROM THE LATE ARCHEAN WAWA GREENSTONE BELTS, SUPERIOR PROVINCE, CANADA: TRACE ELEMENT AND ND ISOTOPE EVIDENCE FOR A HETEROGENEOUS MANTLE	PREC. RESEARCH	2700	0	48.8	-85	0.01	IGNEOUS	VOLCANIC	UNKNOWN	KOMATIITE	47.07	20.4							1.49	1.51	4.1	0.61	3.07
DH96-9	North America	Laurentia/Superior	Wawa	10.1016/S0040-1951(98)00002-X	THE LATE ARCHEAN SCHREIBER-HEMLO AND WHITE RIVER-DAYOHESSARAH GREENSTONE BELTS, SUPERIOR PROVINCE: COLLAGES OF OCEANIC PLATEAUS, OCEANIC ARCS, AND SUBDUCTION-ACCRETION COMPLEXES	TECTONOPHYSICS	2700	0	48.8	-85	0.01	IGNEOUS	VOLCANIC	UNKNOWN	KOMATIITE	47.1	20.4	14	0.03		2.6	3.4	23	1.5	1.5	4.1	0.6	3.2
T3	North America	Laurentia/Superior	Abitibi	10.1016/S0016-7037(97)00269-X	GEOCHEMICAL CHARACTERISTICS OF ALUMINUM DEPLETED AND UNDEPLETED KOMATIITES AND HREE-ENRICHED LOW-TI THOLEIITES, WESTERN ABITIBI GREENSTONE BELT: A HETEROGENEOUS MANTLE PLUME-CONVERGENT MARGIN ENVIRONMENT	GEOCHIM. COSMOCHIM. ACTA	2700	0	48.47	-81.4	0.01	IGNEOUS	VOLCANIC	UNKNOWN	KOMATIITE	49.2	20.4	123.1	0.031		3.75		28.64	1.09	1.09	3.56	0.573	3.36
6	North America	Laurentia/Superior	Abitibi	10.1093/petrology/egp048	TRACE ELEMENT CHARACTERISTICS OF KOMATIITES AND KOMATIITIC BASALTS FROM THE ABITIBI METAVOLCANIC BELT OF QUEBEC		2700	0	48.5	-79.2	0.01	IGNEOUS	VOLCANIC	UNKNOWN	KOMATIITE	37.6	20.5						8		2.3	5.2
T12	North America	Laurentia/Superior	Abitibi	10.1029/94JB00544	SILICATE-PEROVSKITE AND MAJORITE SIGNATURE KOMATIITES FROM THE ARCHEAN ABITIBI GREENSTONE BELT: IMPLICATIONS FOR EARLY MANTLE DIFFERENTIATION AND STRATIFICATION	J. GEOPHYS. RES.	2700	0	48.47	-81.4	0.01	IGNEOUS	VOLCANIC	UNKNOWN	KOMATIITE	45.9	20.5
130	North America	Laurentia/Superior	Abitibi	10.1130/0091-7613(1977)5<590:GOAKFM>2.0.CO;2	GENESIS OF ARCHEAN KOMATIITES FROM MUNRO TOWNSHIP, ONTARIO: TRACE-ELEMENT EVIDENCE	GEOLOGY	2700	0	48.2	-80.1	0.01	IGNEOUS	VOLCANIC	UNKNOWN	KOMATIITE	45.6	20.6	0			5		15			3.86		2.6
P9-130	North America	Laurentia/Superior	Abitibi	10.1093/petrology/18.2.319	KOMATIITIC AND IRON-RICH THOLEIITIC LAVAS OF MUNRO TOWNSHIP, NORTHEAST ONTARIO	J. PETROL.	2700	0	48.6	-80.5	0.01	IGNEOUS	VOLCANIC	UNKNOWN	KOMATIITE	45.6	20.6				5		15
H07-10-65.3	North America	Laurentia/Superior	Abitibi	10.1007/s00126-016-0644-1	TRACING SOURCES OF CRUSTAL CONTAMINATION USING MULTIPLE S AND FE ISOTOPES IN THE HART KOMATIITE-ASSOCIATED NI-CU-PGE SULFIDE DEPOSIT, ABITIBI GREENSTONE BELT, ONTARIO, CANADA	MINER. DEPOSITA	2700	0	49	-79.4	0.01	IGNEOUS	VOLCANIC	UNKNOWN	KOMATIITE		20.629							0.63	0.8
422/98	North America	Laurentia/Superior	Abitibi	10.1016/0012-821X(76)90125-4	GEOCHEMISTRY OF ARCHEAN SPINIFEX-TEXTURED PERIDOTITES AND MAGNESIAN AND LOW-MAGNESIAN THOLEIITES	EARTH PLANET. SCI. LETT.	2700	0	48.6	-80.5	0.01	IGNEOUS	VOLCANIC	UNKNOWN	KOMATIITE	45.6	20.67	10			3		10	1.4
AXS26	North America	Laurentia/Superior	Abitibi	10.1016/0024-4937(85)90030-1	THE PETROGRAPHY AND GEOCHEMISTRY OF KOMATIITE FLOWS THE ABITIBI GREENSTONE BELT AND A MODEL FOR THEIR FORMATION	LITHOS	2700	0	48.47	-81.4	0.01	IGNEOUS	VOLCANIC	UNKNOWN	KOMATIITE	40.98	20.7				1		5		0.681	1.959
2040	North America	Laurentia/Superior	Abitibi	10.1016/0009-2541(77)90003-1	THE GEOCHEMISTRY OF SOME ARCHEAN ULTRAMAFIC LAVAS	CHEM. GEOL.	2700	0	48.2	-80.1	0.01	IGNEOUS	VOLCANIC	UNKNOWN	KOMATIITE	45.4	20.7	12			7.5		14
ALX12	North America	Laurentia/Superior	Abitibi	10.1016/j.gca.2003.09.013	PLATINUM GROUP ELEMENT GEOCHEMISTRY OF KOMATIITES FROM THE ALEXO AND PYKE HILL AREAS, ONTARIO, CANADA	GEOCHIM. COSMOCHIM. ACTA	2700	0	48.47	-81.4	0.01	IGNEOUS	VOLCANIC	UNKNOWN	KOMATIITE	45.6	20.7
DC114	North America	Laurentia/Superior	Abitibi	10.1139/e87-097	THE GEOCHEMISTRY OF KOMATIITES AND BASALTS FROM THE DEADMAN HILL AREA, MUNRO TOWNSHIP, ONTARIO, CANADA	CAN. J. EARTH SCI.	2700	0	48.48	-81.33	0.01	IGNEOUS	VOLCANIC	UNKNOWN	KOMATIITE	45.29	20.73	9			1		16	4
LM-27	North America	Laurentia/Superior	Abitibi	10.1093/petrology/egn044	THE PETROGENESIS AND MANTLE SOURCE OF ARCHAEAN FERROPICRITES FROM THE WESTERN SUPERIOR PROVINCE, ONTARIO, CANADA	J. PETROL.	2700	0	49.0595	-79.0377	0.01	IGNEOUS	VOLCANIC	UNKNOWN	KOMATIITE	45.13	20.79		0	1.4	2.9		50.9	11.1
H11-05-62.35	North America	Laurentia/Superior	Abitibi	10.1007/s00126-016-0644-1	TRACING SOURCES OF CRUSTAL CONTAMINATION USING MULTIPLE S AND FE ISOTOPES IN THE HART KOMATIITE-ASSOCIATED NI-CU-PGE SULFIDE DEPOSIT, ABITIBI GREENSTONE BELT, ONTARIO, CANADA	MINER. DEPOSITA	2700	0	49	-79.4	0.01	IGNEOUS	VOLCANIC	UNKNOWN	KOMATIITE		20.944							0.65	0.8
SR-7	North America	Laurentia/Superior	Abitibi	10.1093/petrology/egn044	THE PETROGENESIS AND MANTLE SOURCE OF ARCHAEAN FERROPICRITES FROM THE WESTERN SUPERIOR PROVINCE, ONTARIO, CANADA	J. PETROL.	2700	0	48.8079	-79.6477	0.01	IGNEOUS	VOLCANIC	UNKNOWN	KOMATIITE	44.2	20.95		0	1.5	3.2		65.6	13.9
H07-33-159.8	North America	Laurentia/Superior	Abitibi	10.1007/s00126-016-0644-1	TRACING SOURCES OF CRUSTAL CONTAMINATION USING MULTIPLE S AND FE ISOTOPES IN THE HART KOMATIITE-ASSOCIATED NI-CU-PGE SULFIDE DEPOSIT, ABITIBI GREENSTONE BELT, ONTARIO, CANADA	MINER. DEPOSITA	2700	0	49	-79.4	0.01	IGNEOUS	VOLCANIC	UNKNOWN	KOMATIITE		21.0435							0.64	1.1
H08-106-75.9	North America	Laurentia/Superior	Abitibi	10.1007/s00126-016-0644-1	TRACING SOURCES OF CRUSTAL CONTAMINATION USING MULTIPLE S AND FE ISOTOPES IN THE HART KOMATIITE-ASSOCIATED NI-CU-PGE SULFIDE DEPOSIT, ABITIBI GREENSTONE BELT, ONTARIO, CANADA	MINER. DEPOSITA	2700	0	49	-79.4	0.01	IGNEOUS	VOLCANIC	UNKNOWN	KOMATIITE		21.1099							0.92	1.7
ROQ95-15	North America	Laurentia/Superior	Abitibi	10.1086/515956	KOMATIITE FLOODING OF A RIFTED ARCHEAN RHYOLITIC ARC COMPLEX: GEOCHEMICAL SIGNATURE AND TECTONIC SIGNIFICANCE OF THE STOUGHTON-ROQUEMAURE GROUP, ABITIBI GREENSTONE BELT, CANADA	J. GEOL.	2700	0	48.2	-80	0.01	IGNEOUS	VOLCANIC	UNKNOWN	KOMATIITE	43.35	21.13	24			3		7	1.5	1.08	3.43	0.56	3.83
DUNBCH-4	North America	Laurentia/Superior	Abitibi	10.1016/j.gca.2005.04.021	RE-OS SYSTEMATICS OF KOMATIITES AND KOMATIITIC BASALTS AT DUNDONALD BEACH, ONTARIO, CANADA: EVIDENCE FOR A COMPLEX ALTERATION HISTORY AND IMPLICATIONS OF A LATE-ARCHEAN CHONDRITIC MANTLE SOURCE	GEOCHIM. COSMOCHIM. ACTA	2700	0	48.2	-80.1	0.01	IGNEOUS	VOLCANIC	UNKNOWN	KOMATIITE	43.9	21.2
93-303	North America	Laurentia/Superior	Abitibi	10.1007/s004100100301	COMPOSITIONAL RECYCLING STRUCTURE OF AN ARCHEAN SUPER-PLUME: NB-TH-U-LREE SYSTEMATICS OF ARCHEAN KOMATIITES AND BASALTS REVISITED	CONTRIB. MINERAL. PETROL.	2700	0	48	-78	0.01	IGNEOUS	VOLCANIC	UNKNOWN	KOMATIITE	47.17	21.2		0.054					1.44	3.46	8.77	1.25	5.48
H11-13C-339.1	North America	Laurentia/Superior	Abitibi	10.1007/s00126-016-0644-1	TRACING SOURCES OF CRUSTAL CONTAMINATION USING MULTIPLE S AND FE ISOTOPES IN THE HART KOMATIITE-ASSOCIATED NI-CU-PGE SULFIDE DEPOSIT, ABITIBI GREENSTONE BELT, ONTARIO, CANADA	MINER. DEPOSITA	2700	0	49	-79.4	0.01	IGNEOUS	VOLCANIC	UNKNOWN	KOMATIITE		21.3254							0.91	1.5
ROQ95-20	North America	Laurentia/Superior	Abitibi	10.1086/515956	KOMATIITE FLOODING OF A RIFTED ARCHEAN RHYOLITIC ARC COMPLEX: GEOCHEMICAL SIGNATURE AND TECTONIC SIGNIFICANCE OF THE STOUGHTON-ROQUEMAURE GROUP, ABITIBI GREENSTONE BELT, CANADA	J. GEOL.	2700	0	48.2	-80	0.01	IGNEOUS	VOLCANIC	UNKNOWN	KOMATIITE	41.51	21.37	4			2		3	1.2	1.04	3.1	0.51	2.89
16	North America	Laurentia/Superior	Abitibi	10.1029/GM092p0263	SOME CHEMICAL CHARACTERISTICS OF ULTRAMAFIC AND THOLEIITIC ROCKS, NEWTON TOWNSHIP, DISTRICT OF SUDBURY	ONTARIO GEOL. SURV. MISC. PAP.	2700	0	48.47	-81.4	0.01	IGNEOUS	VOLCANIC	UNKNOWN	KOMATIITE	49	21.4			10			60
GP-12	North America	Laurentia/Superior	Abitibi	10.1093/petrology/egn044	THE PETROGENESIS AND MANTLE SOURCE OF ARCHAEAN FERROPICRITES FROM THE WESTERN SUPERIOR PROVINCE, ONTARIO, CANADA	J. PETROL.	2700	0	48.4168	-81.8191	0.01	IGNEOUS	VOLCANIC	UNKNOWN	KOMATIITE	41.5	21.47		1.6	1.1	0		104.9	13
92-176	North America	Laurentia/Superior	Abitibi	10.1007/s004100100301	COMPOSITIONAL RECYCLING STRUCTURE OF AN ARCHEAN SUPER-PLUME: NB-TH-U-LREE SYSTEMATICS OF ARCHEAN KOMATIITES AND BASALTS REVISITED	CONTRIB. MINERAL. PETROL.	2700	0	48.2	-80.1	0.01	IGNEOUS	VOLCANIC	UNKNOWN	KOMATIITE	48.47	21.65		0.025					1.21	0.92	3.01	0.51	2.81
H07-10-32.1	North America	Laurentia/Superior	Abitibi	10.1007/s00126-016-0644-1	TRACING SOURCES OF CRUSTAL CONTAMINATION USING MULTIPLE S AND FE ISOTOPES IN THE HART KOMATIITE-ASSOCIATED NI-CU-PGE SULFIDE DEPOSIT, ABITIBI GREENSTONE BELT, ONTARIO, CANADA	MINER. DEPOSITA	2700	0	49	-79.4	0.01	IGNEOUS	VOLCANIC	UNKNOWN	KOMATIITE		21.6571							0.94	1.7
LM-43	North America	Laurentia/Superior	Abitibi	10.1093/petrology/egn044	THE PETROGENESIS AND MANTLE SOURCE OF ARCHAEAN FERROPICRITES FROM THE WESTERN SUPERIOR PROVINCE, ONTARIO, CANADA	J. PETROL.	2700	0	49.059	-79.0374	0.01	IGNEOUS	VOLCANIC	UNKNOWN	KOMATIITE	44.82	21.68		0	1.7	8.3		35.7	11.3
F17	North America	Laurentia/Superior	Abitibi	10.2113/gsecongeo.81.5.1242	PLATINUM-GROUP ELEMENT DISTRIBUTION IN KOMATIITIC AND THOLEIITIC VOLCANIC ROCKS FROM MUNRO TOWNSHIP, ONTARIO	ECON. GEOL.	2700	0	48.2	-80.1	0.01	IGNEOUS	VOLCANIC	UNKNOWN	KOMATIITE		21.68
15	North America	Laurentia/Superior	Abitibi	10.1130/SPE265-p99	SOME CHEMICAL CHARACTERISTICS OF ULTRAMAFIC AND THOLEIITIC ROCKS, NEWTON TOWNSHIP, DISTRICT OF SUDBURY	ONTARIO GEOL. SURV. MISC. PAP.	2700	0	48.47	-81.4	0.01	IGNEOUS	VOLCANIC	UNKNOWN	KOMATIITE	44.5	21.7			10			60
NEW21	North America	Laurentia/Superior	Abitibi	10.1007/BF00371241	LOW- AND HIGH-ALUMINA KOMATIITES FROM A LATE ARCHEAN SEQUENCE, NEWTON TOWNSHIP, ONTARIO	CONTRIB. MINERAL. PETROL.	2700	0	48.47	-81.4	0.01	IGNEOUS	VOLCANIC	UNKNOWN	KOMATIITE	47.17	21.7				5		22		1.12	3.22		3.04
NEW21	North America	Laurentia/Superior	Abitibi	10.1017/S0016756800016630	ENRICHED KOMATIITIC BASALTS FROM NEWTON TOWNSHIP, ONTARIO; THEIR GENESIS BY CRUSTAL CONTAMINATION OF DEPLETED KOMATIITE MAGMA	GEOL. MAG.	2700	0	48.47	-81.4	0.01	IGNEOUS	VOLCANIC	UNKNOWN	KOMATIITE	47.17	21.7							2.6	1.12	3.22		3.04
1031A	North America	Laurentia/Superior	Abitibi	10.1139/e93-094	MAFIC AND ULTRAMAFIC AMPHIBOLITES FROM THE NORTHWESTERN PONTIAC SUBPROVINCE: CHEMICAL CHARACTERIZATION AND IMPLICATIONS FOR TECTONIC SETTING	CAN. J. EARTH SCI.	2700	0	48.08	-79.32	0.01	IGNEOUS	VOLCANIC	UNKNOWN	KOMATIITE	52.4	21.7	4			2		35	1	0.3	0.9		1.1
NEW49	North America	Laurentia/Superior	Abitibi	10.1007/BF00371241	LOW- AND HIGH-ALUMINA KOMATIITES FROM A LATE ARCHEAN SEQUENCE, NEWTON TOWNSHIP, ONTARIO	CONTRIB. MINERAL. PETROL.	2700	0	48.47	-81.4	0.01	IGNEOUS	VOLCANIC	UNKNOWN	KOMATIITE	45.42	21.72				6		27		0.73	1.96		1.97
HEG-2	North America	Laurentia/Superior	Abitibi	10.1016/S0301-9268(98)00110-7	GEOCHEMICAL DIVERSITY IN OCEANIC KOMATIITES AND BASALTS FROM THE LATE ARCHEAN WAWA GREENSTONE BELTS, SUPERIOR PROVINCE, CANADA: TRACE ELEMENT AND ND ISOTOPE EVIDENCE FOR A HETEROGENEOUS MANTLE	PREC. RESEARCH	2700	0	48.6	-87.85	0.01	IGNEOUS	VOLCANIC	UNKNOWN	KOMATIITE	41.5	21.9							0.83	0.93	2.46	0.41	2.25
422/91	North America	Laurentia/Superior	Abitibi	10.1093/petrology/egw004	PETROGENESIS AND GEOCHEMISTRY OF ARCHEAN KOMATIITES	J. PETROL.	2700	0	48.6	-80.5	0.01	IGNEOUS	VOLCANIC	UNKNOWN	KOMATIITE	45.11	21.9	9	0.01	0.31	3	0.37	10.8	1.9	0.37	1.213	0.225	1.434
SC96-6	North America	Laurentia/Superior	Wawa	10.1016/S0301-9268(98)00110-7	GEOCHEMICAL DIVERSITY IN OCEANIC KOMATIITES AND BASALTS FROM THE LATE ARCHEAN WAWA GREENSTONE BELTS, SUPERIOR PROVINCE, CANADA: TRACE ELEMENT AND ND ISOTOPE EVIDENCE FOR A HETEROGENEOUS MANTLE	PREC. RESEARCH	2700	0	48.8	-87.27	0.01	IGNEOUS	VOLCANIC	UNKNOWN	KOMATIITE	46.1	21.9							1.08	1.59	4.21	0.61	3.12
23217	North America	Laurentia/Superior	Abitibi	10.2113/gsecongeo.100.6.1169	CHALCOPHILE ELEMENT GEOCHEMISTRY AND METALLOGENESIS OF KOMATIITIC ROCKS IN THE ABITIBI GREENSTONE BELT, CANADA	ECON. GEOL.	2700	0	48.0854	-79.7955	0.01	IGNEOUS	VOLCANIC	UNKNOWN	KOMATIITE		21.9
H11-13C-329.3	North America	Laurentia/Superior	Abitibi	10.1007/s00126-016-0644-1	TRACING SOURCES OF CRUSTAL CONTAMINATION USING MULTIPLE S AND FE ISOTOPES IN THE HART KOMATIITE-ASSOCIATED NI-CU-PGE SULFIDE DEPOSIT, ABITIBI GREENSTONE BELT, ONTARIO, CANADA	MINER. DEPOSITA	2700	0	49	-79.4	0.01	IGNEOUS	VOLCANIC	UNKNOWN	KOMATIITE		21.9058							0.5	0.8
LM-42	North America	Laurentia/Superior	Abitibi	10.1093/petrology/egn044	THE PETROGENESIS AND MANTLE SOURCE OF ARCHAEAN FERROPICRITES FROM THE WESTERN SUPERIOR PROVINCE, ONTARIO, CANADA	J. PETROL.	2700	0	49.059	-79.0374	0.01	IGNEOUS	VOLCANIC	UNKNOWN	KOMATIITE	46.09	21.92	20.4298	0	2.2	7	1.7	38.2	10.1	15.1322	34.7961	4.52092	18.9621
H08-96-281	North America	Laurentia/Superior	Abitibi	10.1007/s00126-016-0644-1	TRACING SOURCES OF CRUSTAL CONTAMINATION USING MULTIPLE S AND FE ISOTOPES IN THE HART KOMATIITE-ASSOCIATED NI-CU-PGE SULFIDE DEPOSIT, ABITIBI GREENSTONE BELT, ONTARIO, CANADA	MINER. DEPOSITA	2700	0	49	-79.4	0.01	IGNEOUS	VOLCANIC	UNKNOWN	KOMATIITE	45.89	21.94							0.728	1.29
2053	North America	Laurentia/Superior	Abitibi	10.1016/0009-2541(77)90003-1	THE GEOCHEMISTRY OF SOME ARCHEAN ULTRAMAFIC LAVAS	CHEM. GEOL.	2700	0	48.2	-80.1	0.01	IGNEOUS	VOLCANIC	UNKNOWN	KOMATIITE	43.4	22	13			6.5		7.8
P9-120	North America	Laurentia/Superior	Abitibi	10.1093/petrology/18.2.319	KOMATIITIC AND IRON-RICH THOLEIITIC LAVAS OF MUNRO TOWNSHIP, NORTHEAST ONTARIO	J. PETROL.	2700	0	48.6	-80.5	0.01	IGNEOUS	VOLCANIC	UNKNOWN	KOMATIITE	41.1	22.1				2		6
23211	North America	Laurentia/Superior	Abitibi	10.2113/gsecongeo.100.6.1169	CHALCOPHILE ELEMENT GEOCHEMISTRY AND METALLOGENESIS OF KOMATIITIC ROCKS IN THE ABITIBI GREENSTONE BELT, CANADA	ECON. GEOL.	2700	0	48.0702	-80.0862	0.01	IGNEOUS	VOLCANIC	UNKNOWN	KOMATIITE		22.1
[truncated: 1,391 more rows]
